# Supplementary material for: Piezo1 Impairs Endothelial Barrier and Drives Aortic Aneurysm and Dissection via STAT3-Dependent Activation of the CCL2–CCR2 Axis
Source: Research (Wash D C). 2026 Jul 9;9:1351. doi: 10.34133/research.1351 (PMC13346660; doi:10.34133/research.1351)
Supplement: Supplementary 1 — Materials and methods Tables S1 to S4 Figs. S1 to S15 Excel S1 to S3 [file research.1351.f1.zip]

Archive with 4 entries (4 files):
- Excel S1.xlsx
- Excel S2.xlsx
- Excel S3.xlsx
- R3--Supplemental material.docx
