# Supplementary material for: Piezo1 Impairs Endothelial Barrier and Drives Aortic Aneurysm and Dissection via STAT3-Dependent Activation of the CCL2–CCR2 Axis
Source: Research (Wash D C). 2026 Jul 9;9:1351. doi: 10.34133/research.1351 (PMC13346660; doi:10.34133/research.1351)
Supplement: Supplementary 1 — Materials and methods Tables S1 to S4 Figs. S1 to S15 Excel S1 to S3 [file research.1351.f1.zip › Excel S1.xlsx]

## Sheet: day 28 vs day 0 
	p_val	avg_log2FC	pct.1	pct.2	cluster	gene
Acta2	5.11689e-171	3.21414	0.969	0.215	Endothelial cell_0d	Acta2
Bgn	9.50298e-159	2.48079	0.977	0.393	Endothelial cell_0d	Bgn
Col1a2	1.02972e-149	3.31871	0.843	0.145	Endothelial cell_0d	Col1a2
Eln	5.49153e-145	2.74273	0.922	0.325	Endothelial cell_0d	Eln
Cytl1	1.91811e-144	3.2565	0.86	0.147	Endothelial cell_0d	Cytl1
Myl9	9.9752e-128	3.06654	0.763	0.084	Endothelial cell_0d	Myl9
Ptgis	1.5711e-116	2.47981	0.766	0.161	Endothelial cell_0d	Ptgis
Cfh	4.82985e-114	2.40489	0.815	0.187	Endothelial cell_0d	Cfh
Mgp	1.13886e-113	1.39963	0.989	0.497	Endothelial cell_0d	Mgp
Cst3	7.84412e-107	1.57972	0.949	0.801	Endothelial cell_0d	Cst3
Tpm2	1.16247e-106	2.62936	0.657	0.059	Endothelial cell_0d	Tpm2
Fstl1	4.00958e-101	1.80541	0.896	0.532	Endothelial cell_0d	Fstl1
Myh11	8.3259e-100	2.66203	0.583	0.016	Endothelial cell_0d	Myh11
Col3a1	1.01306e-99	2.38086	0.736	0.175	Endothelial cell_0d	Col3a1
Pam	4.73375e-97	2.04466	0.83	0.394	Endothelial cell_0d	Pam
Clu	9.7805e-89	1.43332	0.923	0.525	Endothelial cell_0d	Clu
Ltbp4	9.50857e-86	1.79788	0.881	0.583	Endothelial cell_0d	Ltbp4
Ptprb	4.05678e-82	1.60333	0.935	0.794	Endothelial cell_0d	Ptprb
Timp2	5.48796e-82	1.47852	0.892	0.48	Endothelial cell_0d	Timp2
Pcolce2	3.71366e-81	2.20408	0.543	0.052	Endothelial cell_0d	Pcolce2
Fhl1	6.30354e-80	1.85516	0.619	0.127	Endothelial cell_0d	Fhl1
Ctsh	7.37122e-80	1.91391	0.744	0.291	Endothelial cell_0d	Ctsh
Cpe	3.08864e-79	1.35948	0.836	0.305	Endothelial cell_0d	Cpe
Hspb1	1.72208e-78	1.50544	0.947	0.773	Endothelial cell_0d	Hspb1
Gkn3	9.90812e-78	2.50747	0.515	0.044	Endothelial cell_0d	Gkn3
Fos	4.12135e-77	1.38878	0.977	0.677	Endothelial cell_0d	Fos
Vwf	1.51604e-76	1.81316	0.819	0.382	Endothelial cell_0d	Vwf
Htra1	1.52988e-74	1.68721	0.695	0.236	Endothelial cell_0d	Htra1
Sfrp1	2.79116e-73	1.87356	0.677	0.169	Endothelial cell_0d	Sfrp1
Gxylt2	3.05588e-72	2.07981	0.608	0.131	Endothelial cell_0d	Gxylt2
Sulf2	3.60021e-69	1.74496	0.612	0.145	Endothelial cell_0d	Sulf2
Mt1	5.2879e-69	1.64608	0.693	0.246	Endothelial cell_0d	Mt1
Dnajb1	6.41716e-69	1.8238	0.791	0.44	Endothelial cell_0d	Dnajb1
Timp3	9.12397e-69	1.39793	0.94	0.686	Endothelial cell_0d	Timp3
Pde3a	9.79285e-69	1.83096	0.597	0.134	Endothelial cell_0d	Pde3a
Ptprj	4.28434e-68	1.9237	0.531	0.086	Endothelial cell_0d	Ptprj
Heg1	4.69342e-68	1.61222	0.863	0.599	Endothelial cell_0d	Heg1
Mfap5	2.94041e-66	1.59912	0.515	0.077	Endothelial cell_0d	Mfap5
Dbp	1.83256e-65	1.56538	0.483	0.056	Endothelial cell_0d	Dbp
Smoc1	2.72179e-65	1.84736	0.601	0.138	Endothelial cell_0d	Smoc1
Rgs5	2.72575e-64	1.14001	0.463	0.031	Endothelial cell_0d	Rgs5
Cryab	9.43186e-63	1.82233	0.441	0.035	Endothelial cell_0d	Cryab
Enpp6	2.92239e-61	1.5415	0.565	0.133	Endothelial cell_0d	Enpp6
Atf3	6.03959e-61	1.54557	0.77	0.408	Endothelial cell_0d	Atf3
Itga9	1.17163e-60	1.54073	0.588	0.171	Endothelial cell_0d	Itga9
Ccdc80	1.56139e-59	1.37182	0.646	0.201	Endothelial cell_0d	Ccdc80
Fosb	2.16699e-59	1.53623	0.819	0.492	Endothelial cell_0d	Fosb
Emp2	2.20889e-59	1.61501	0.54	0.133	Endothelial cell_0d	Emp2
Vcam1	7.01014e-59	1.30656	0.677	0.25	Endothelial cell_0d	Vcam1
Ogn	1.45891e-57	1.82023	0.365	0.003	Endothelial cell_0d	Ogn
Mettl7a1	1.58564e-57	1.61067	0.546	0.147	Endothelial cell_0d	Mettl7a1
Cgnl1	4.30077e-57	1.734	0.661	0.283	Endothelial cell_0d	Cgnl1
Nupr1	6.33447e-57	1.29375	0.677	0.25	Endothelial cell_0d	Nupr1
Tagln	8.51197e-57	1.44601	0.661	0.234	Endothelial cell_0d	Tagln
Rbp1	2.01299e-56	1.278	0.742	0.351	Endothelial cell_0d	Rbp1
Ccdc3	3.77803e-55	1.4297	0.387	0.023	Endothelial cell_0d	Ccdc3
Fth1	5.29338e-54	0.584533	0.963	0.916	Endothelial cell_0d	Fth1
Col1a1	5.76641e-54	1.76559	0.424	0.051	Endothelial cell_0d	Col1a1
Gata6	1.92521e-53	1.44009	0.529	0.134	Endothelial cell_0d	Gata6
Cnn1	2.66717e-53	1.543	0.339	0.002	Endothelial cell_0d	Cnn1
Bmp4	1.4184e-52	1.55598	0.655	0.265	Endothelial cell_0d	Bmp4
Rcn3	1.69535e-52	1.32235	0.517	0.134	Endothelial cell_0d	Rcn3
Sod3	3.14639e-52	1.24393	0.448	0.077	Endothelial cell_0d	Sod3
Itga8	6.54039e-52	1.63478	0.332	0.002	Endothelial cell_0d	Itga8
Spon1	7.38697e-52	1.61154	0.425	0.061	Endothelial cell_0d	Spon1
Tmem158	4.6287e-51	1.38166	0.66	0.267	Endothelial cell_0d	Tmem158
Emp3	6.39555e-51	1.38487	0.657	0.335	Endothelial cell_0d	Emp3
Ncam1	1.31621e-50	1.44203	0.364	0.024	Endothelial cell_0d	Ncam1
Adh7	5.19123e-50	1.50196	0.379	0.037	Endothelial cell_0d	Adh7
Sulf1	7.24538e-50	1.21835	0.602	0.204	Endothelial cell_0d	Sulf1
Mfge8	2.20932e-47	1.26632	0.718	0.457	Endothelial cell_0d	Mfge8
Lox	3.49182e-47	1.33192	0.506	0.14	Endothelial cell_0d	Lox
Postn	4.50094e-46	1.4661	0.337	0.021	Endothelial cell_0d	Postn
Ephx1	4.77517e-46	1.16982	0.567	0.213	Endothelial cell_0d	Ephx1
Npnt	1.07127e-45	1.25113	0.4	0.058	Endothelial cell_0d	Npnt
Bmx	1.19584e-45	1.4352	0.499	0.141	Endothelial cell_0d	Bmx
Sost	5.03879e-45	1.38925	0.294	0.002	Endothelial cell_0d	Sost
Gsn	6.1151e-45	1.63134	0.539	0.206	Endothelial cell_0d	Gsn
Aldh2	7.12909e-45	1.19864	0.694	0.422	Endothelial cell_0d	Aldh2
Fn1	9.30222e-45	0.355181	0.853	0.429	Endothelial cell_0d	Fn1
Ace	1.86931e-44	1.40427	0.674	0.375	Endothelial cell_0d	Ace
Csrp2	1.92102e-44	1.55508	0.71	0.384	Endothelial cell_0d	Csrp2
Cyp1b1	4.35988e-44	1.33653	0.425	0.091	Endothelial cell_0d	Cyp1b1
Itgbl1	4.76766e-44	1.16069	0.354	0.037	Endothelial cell_0d	Itgbl1
Mt2	6.62264e-44	1.06205	0.584	0.206	Endothelial cell_0d	Mt2
Fbln2	5.52229e-43	1.2606	0.838	0.63	Endothelial cell_0d	Fbln2
Nr4a1	1.06956e-42	1.1992	0.681	0.349	Endothelial cell_0d	Nr4a1
Cd24a	1.08556e-42	1.20773	0.493	0.152	Endothelial cell_0d	Cd24a
Aph1b	1.25004e-42	1.31184	0.409	0.087	Endothelial cell_0d	Aph1b
Nuak1	2.02531e-42	1.21338	0.466	0.129	Endothelial cell_0d	Nuak1
Cpq	2.16648e-42	1.13181	0.459	0.131	Endothelial cell_0d	Cpq
Tm4sf1	4.07591e-42	0.754623	0.928	0.85	Endothelial cell_0d	Tm4sf1
Myl6	7.73621e-42	0.847447	0.944	0.909	Endothelial cell_0d	Myl6
Klk10	9.49431e-42	1.3338	0.283	0.005	Endothelial cell_0d	Klk10
Mfap4	1.93062e-41	1.21748	0.274	0.002	Endothelial cell_0d	Mfap4
Icam1	2.00183e-41	1.34291	0.646	0.335	Endothelial cell_0d	Icam1
Serpine2	2.34193e-41	1.3616	0.376	0.058	Endothelial cell_0d	Serpine2
Pdlim3	2.74124e-41	1.07157	0.306	0.019	Endothelial cell_0d	Pdlim3
Efna5	1.37787e-40	1.3259	0.468	0.141	Endothelial cell_0d	Efna5
Zfp36	1.77827e-40	1.11758	0.776	0.527	Endothelial cell_0d	Zfp36
Bmp6	1.94983e-40	1.25846	0.562	0.218	Endothelial cell_0d	Bmp6
Mgst3	1.71266e-39	1.1771	0.46	0.15	Endothelial cell_0d	Mgst3
1500015O10Rik	6.868e-39	1.46225	0.271	0.009	Endothelial cell_0d	1500015O10Rik
Col4a4	1.26598e-38	1.19364	0.271	0.009	Endothelial cell_0d	Col4a4
Ccnd2	2.37072e-38	1.20049	0.676	0.375	Endothelial cell_0d	Ccnd2
Crip1	2.44086e-38	0.936702	0.835	0.677	Endothelial cell_0d	Crip1
Fblim1	1.0212e-37	1.20577	0.649	0.368	Endothelial cell_0d	Fblim1
Zyx	3.14971e-37	1.13087	0.623	0.351	Endothelial cell_0d	Zyx
AU021092	4.26315e-37	1.16903	0.507	0.208	Endothelial cell_0d	AU021092
Crispld2	8.45947e-37	1.30366	0.274	0.016	Endothelial cell_0d	Crispld2
Ntn1	8.7444e-37	0.950331	0.383	0.08	Endothelial cell_0d	Ntn1
Kctd12	2.10289e-36	1.37282	0.531	0.232	Endothelial cell_0d	Kctd12
Gstm1	8.50285e-36	1.0041	0.49	0.185	Endothelial cell_0d	Gstm1
Pkhd1l1	1.88584e-35	1.03773	0.296	0.031	Endothelial cell_0d	Pkhd1l1
Rnase4	2.67522e-35	0.988053	0.472	0.169	Endothelial cell_0d	Rnase4
Serpinb6b	3.25686e-35	1.16101	0.502	0.187	Endothelial cell_0d	Serpinb6b
Sdc1	7.9116e-35	1.20157	0.404	0.113	Endothelial cell_0d	Sdc1
Fam107a	8.93116e-35	1.12535	0.439	0.131	Endothelial cell_0d	Fam107a
Ramp2	1.0974e-34	0.850237	0.854	0.756	Endothelial cell_0d	Ramp2
Lmod1	1.95708e-34	1.39297	0.279	0.028	Endothelial cell_0d	Lmod1
Wfdc1	2.49487e-34	0.910789	0.257	0.014	Endothelial cell_0d	Wfdc1
Dnajb4	2.75736e-34	1.1075	0.579	0.297	Endothelial cell_0d	Dnajb4
Cp	7.31173e-34	1.13202	0.457	0.15	Endothelial cell_0d	Cp
Nfkbia	1.48631e-33	1.12356	0.84	0.754	Endothelial cell_0d	Nfkbia
Hspa1a	2.11123e-33	0.858865	0.891	0.654	Endothelial cell_0d	Hspa1a
Ppp1r14a	8.46995e-33	1.01376	0.293	0.04	Endothelial cell_0d	Ppp1r14a
Hey2	1.16473e-32	0.963378	0.318	0.058	Endothelial cell_0d	Hey2
Ptgs1	1.36364e-32	1.07787	0.461	0.169	Endothelial cell_0d	Ptgs1
Aebp1	1.87973e-32	1.09302	0.559	0.265	Endothelial cell_0d	Aebp1
Krt80	2.14807e-32	0.84963	0.253	0.019	Endothelial cell_0d	Krt80
Gas6	2.2915e-32	1.02376	0.521	0.216	Endothelial cell_0d	Gas6
Amigo2	5.12937e-32	1.00089	0.387	0.112	Endothelial cell_0d	Amigo2
Pi16	1.14112e-31	0.975378	0.433	0.141	Endothelial cell_0d	Pi16
Fgl2	2.19218e-31	0.832642	0.313	0.052	Endothelial cell_0d	Fgl2
Stmn2	3.61608e-31	1.20714	0.436	0.147	Endothelial cell_0d	Stmn2
Smpdl3a	9.53587e-31	1.06369	0.498	0.223	Endothelial cell_0d	Smpdl3a
Epas1	1.11192e-30	0.710219	0.881	0.768	Endothelial cell_0d	Epas1
P3h3	1.36632e-30	1.03607	0.45	0.169	Endothelial cell_0d	P3h3
Lsr	1.80489e-30	0.938019	0.318	0.063	Endothelial cell_0d	Lsr
Kazald1	2.55872e-30	0.802741	0.253	0.026	Endothelial cell_0d	Kazald1
Lamb2	2.64949e-30	1.00155	0.628	0.379	Endothelial cell_0d	Lamb2
Dcn	3.41428e-30	0.884994	0.485	0.171	Endothelial cell_0d	Dcn
Nos3	1.19547e-29	1.14453	0.638	0.407	Endothelial cell_0d	Nos3
Fam3c	1.31075e-29	1.20703	0.595	0.347	Endothelial cell_0d	Fam3c
Cxcl1	1.798e-29	1.37434	0.506	0.223	Endothelial cell_0d	Cxcl1
Zbtb20	3.90447e-29	1.18105	0.635	0.386	Endothelial cell_0d	Zbtb20
Pecam1	4.3341e-29	0.690371	0.933	0.925	Endothelial cell_0d	Pecam1
Azin1	9.98919e-29	0.991309	0.616	0.377	Endothelial cell_0d	Azin1
Gadd45b	1.15691e-28	1.07724	0.716	0.52	Endothelial cell_0d	Gadd45b
Fmo2	2.87402e-28	1.04279	0.589	0.297	Endothelial cell_0d	Fmo2
Serpinf1	3.43699e-28	1.16564	0.267	0.042	Endothelial cell_0d	Serpinf1
Col5a2	8.66488e-28	0.708785	0.592	0.265	Endothelial cell_0d	Col5a2
Tgm2	1.1987e-27	0.855178	0.813	0.651	Endothelial cell_0d	Tgm2
Klf9	4.85969e-27	0.817051	0.677	0.424	Endothelial cell_0d	Klf9
Lmcd1	9.75872e-27	0.981293	0.508	0.25	Endothelial cell_0d	Lmcd1
Ppp1r15a	9.83786e-27	0.905678	0.729	0.541	Endothelial cell_0d	Ppp1r15a
Marveld1	1.05597e-26	0.981948	0.479	0.236	Endothelial cell_0d	Marveld1
C1ra	1.09541e-26	0.937343	0.378	0.127	Endothelial cell_0d	C1ra
Dstn	1.39145e-26	1.01891	0.755	0.599	Endothelial cell_0d	Dstn
Sdc2	1.76203e-26	0.800105	0.263	0.045	Endothelial cell_0d	Sdc2
Lmo2	3.40957e-26	0.917838	0.579	0.332	Endothelial cell_0d	Lmo2
Bcam	7.03681e-26	0.887297	0.612	0.368	Endothelial cell_0d	Bcam
Mxra8	1.20186e-25	0.942622	0.594	0.36	Endothelial cell_0d	Mxra8
Car8	1.35312e-25	0.870444	0.297	0.07	Endothelial cell_0d	Car8
Egr1	2.6851e-25	0.527122	0.837	0.59	Endothelial cell_0d	Egr1
Fez1	2.70369e-25	0.759457	0.311	0.086	Endothelial cell_0d	Fez1
Ehd4	3.11267e-25	0.750081	0.805	0.625	Endothelial cell_0d	Ehd4
Ubb	6.15497e-25	0.514209	0.935	0.92	Endothelial cell_0d	Ubb
Atl2	1.55412e-24	0.865493	0.365	0.129	Endothelial cell_0d	Atl2
Hspa1b	2.18317e-24	0.79344	0.769	0.583	Endothelial cell_0d	Hspa1b
Nfia	2.93774e-24	1.02136	0.492	0.258	Endothelial cell_0d	Nfia
Gstt1	4.99442e-24	0.687156	0.285	0.07	Endothelial cell_0d	Gstt1
Ssfa2	6.56053e-24	0.954574	0.502	0.271	Endothelial cell_0d	Ssfa2
Cmip	1.09771e-23	0.898718	0.554	0.332	Endothelial cell_0d	Cmip
Nfix	1.23174e-23	0.958471	0.459	0.225	Endothelial cell_0d	Nfix
Tef	1.34626e-23	0.699699	0.333	0.105	Endothelial cell_0d	Tef
Pbxip1	1.5322e-23	1.22926	0.449	0.222	Endothelial cell_0d	Pbxip1
Col23a1	4.4638e-23	0.851751	0.251	0.051	Endothelial cell_0d	Col23a1
Plxdc2	4.95221e-23	0.83208	0.313	0.094	Endothelial cell_0d	Plxdc2
Ltbp3	8.32907e-23	0.781714	0.4	0.162	Endothelial cell_0d	Ltbp3
Megf6	1.17636e-22	0.768007	0.264	0.059	Endothelial cell_0d	Megf6
Tmtc1	3.35359e-22	0.938118	0.373	0.15	Endothelial cell_0d	Tmtc1
Hsph1	3.96996e-22	1.15304	0.599	0.403	Endothelial cell_0d	Hsph1
Pde4b	4.44243e-22	1.127	0.57	0.379	Endothelial cell_0d	Pde4b
Scarb2	4.49176e-22	0.940455	0.562	0.36	Endothelial cell_0d	Scarb2
Ephx2	5.74501e-22	0.784352	0.307	0.091	Endothelial cell_0d	Ephx2
Klf4	5.80849e-22	0.684567	0.809	0.637	Endothelial cell_0d	Klf4
Dhh	6.81116e-22	0.762604	0.293	0.084	Endothelial cell_0d	Dhh
Tinagl1	7.47362e-22	0.721646	0.787	0.654	Endothelial cell_0d	Tinagl1
Plek2	7.83969e-22	0.784729	0.259	0.065	Endothelial cell_0d	Plek2
Ass1	8.77088e-22	0.643196	0.294	0.089	Endothelial cell_0d	Ass1
Clstn1	9.5064e-22	0.839676	0.503	0.272	Endothelial cell_0d	Clstn1
Anxa3	1.03241e-21	0.80201	0.682	0.508	Endothelial cell_0d	Anxa3
Fbln5	1.21436e-21	0.930153	0.649	0.431	Endothelial cell_0d	Fbln5
Gja5	1.35839e-21	0.734395	0.388	0.154	Endothelial cell_0d	Gja5
Klk8	1.37955e-21	0.756288	0.264	0.066	Endothelial cell_0d	Klk8
Ecm1	1.47337e-21	0.749428	0.372	0.148	Endothelial cell_0d	Ecm1
S100a4	1.85001e-21	0.838103	0.428	0.188	Endothelial cell_0d	S100a4
Ubc	1.89517e-21	0.647844	0.849	0.773	Endothelial cell_0d	Ubc
Gcnt1	2.44741e-21	0.749686	0.286	0.082	Endothelial cell_0d	Gcnt1
Golim4	3.38657e-21	0.865294	0.531	0.328	Endothelial cell_0d	Golim4
Bpgm	6.01602e-21	0.832101	0.378	0.155	Endothelial cell_0d	Bpgm
Mbnl1	9.22293e-21	0.831218	0.628	0.457	Endothelial cell_0d	Mbnl1
Mcfd2	1.04904e-20	0.88566	0.558	0.354	Endothelial cell_0d	Mcfd2
Slco2a1	1.34065e-20	0.707	0.537	0.272	Endothelial cell_0d	Slco2a1
Limch1	1.39777e-20	0.751373	0.464	0.223	Endothelial cell_0d	Limch1
Mmrn2	1.55822e-20	0.727495	0.83	0.745	Endothelial cell_0d	Mmrn2
Cald1	1.9444e-20	0.951711	0.752	0.565	Endothelial cell_0d	Cald1
Laptm4a	3.34446e-20	0.543393	0.835	0.805	Endothelial cell_0d	Laptm4a
Itgb5	4.1631e-20	0.74167	0.277	0.084	Endothelial cell_0d	Itgb5
Ahnak2	5.44002e-20	0.985138	0.257	0.07	Endothelial cell_0d	Ahnak2
Scpep1	6.12913e-20	0.777824	0.433	0.222	Endothelial cell_0d	Scpep1
Ier3	7.74824e-20	0.601475	0.814	0.642	Endothelial cell_0d	Ier3
Srgn	8.50559e-20	0.610483	0.823	0.747	Endothelial cell_0d	Srgn
Dap	8.70165e-20	0.828834	0.564	0.363	Endothelial cell_0d	Dap
Gm10800	1.13978e-19	0.771666	0.392	0.175	Endothelial cell_0d	Gm10800
Mall	3.95196e-19	0.941826	0.595	0.424	Endothelial cell_0d	Mall
Icam2	4.08744e-19	0.862851	0.638	0.51	Endothelial cell_0d	Icam2
Gja4	4.14089e-19	0.592576	0.452	0.208	Endothelial cell_0d	Gja4
Bmpr1a	5.23514e-19	0.560767	0.256	0.072	Endothelial cell_0d	Bmpr1a
Adh1	6.17937e-19	0.427959	0.507	0.236	Endothelial cell_0d	Adh1
Epha4	8.21548e-19	0.778546	0.318	0.115	Endothelial cell_0d	Epha4
Ecm2	1.01178e-18	0.726588	0.389	0.182	Endothelial cell_0d	Ecm2
Tns1	1.46729e-18	0.79334	0.625	0.433	Endothelial cell_0d	Tns1
Tpm1	3.35069e-18	0.839017	0.748	0.583	Endothelial cell_0d	Tpm1
Zbtb4	3.42468e-18	0.859434	0.458	0.255	Endothelial cell_0d	Zbtb4
Id3	5.45947e-18	0.555714	0.865	0.794	Endothelial cell_0d	Id3
Plxna4	6.80377e-18	0.860334	0.272	0.092	Endothelial cell_0d	Plxna4
Hbegf	8.52715e-18	0.82329	0.562	0.351	Endothelial cell_0d	Hbegf
Bace2	3.15789e-17	0.802082	0.36	0.171	Endothelial cell_0d	Bace2
Cdc42ep3	3.59219e-17	0.776341	0.52	0.323	Endothelial cell_0d	Cdc42ep3
Fkbp9	3.85511e-17	0.728885	0.611	0.464	Endothelial cell_0d	Fkbp9
Ndufa4	3.98247e-17	0.678361	0.629	0.501	Endothelial cell_0d	Ndufa4
Col5a1	5.22305e-17	0.656824	0.256	0.084	Endothelial cell_0d	Col5a1
Ccnl1	5.78575e-17	0.766635	0.743	0.639	Endothelial cell_0d	Ccnl1
Foxp1	6.48399e-17	0.741132	0.636	0.452	Endothelial cell_0d	Foxp1
Vkorc1	6.68697e-17	0.755637	0.454	0.271	Endothelial cell_0d	Vkorc1
Glg1	7.90238e-17	0.833183	0.585	0.41	Endothelial cell_0d	Glg1
Fkbp7	1.31274e-16	0.640691	0.472	0.276	Endothelial cell_0d	Fkbp7
Pmepa1	1.53663e-16	0.635125	0.468	0.262	Endothelial cell_0d	Pmepa1
Meis2	1.72356e-16	0.692174	0.295	0.112	Endothelial cell_0d	Meis2
Rora	1.89659e-16	0.705624	0.253	0.084	Endothelial cell_0d	Rora
Rras	2.39298e-16	0.755634	0.596	0.454	Endothelial cell_0d	Rras
Procr	3.31333e-16	0.518252	0.617	0.429	Endothelial cell_0d	Procr
Oxct1	3.87003e-16	0.954673	0.403	0.225	Endothelial cell_0d	Oxct1
Pgm5	4.18436e-16	0.480771	0.421	0.201	Endothelial cell_0d	Pgm5
Mmp2	4.40926e-16	0.617951	0.397	0.187	Endothelial cell_0d	Mmp2
Lrpap1	4.82961e-16	0.752319	0.481	0.307	Endothelial cell_0d	Lrpap1
Ackr3	6.86422e-16	0.678698	0.356	0.176	Endothelial cell_0d	Ackr3
Nfkbiz	7.81892e-16	0.663763	0.532	0.332	Endothelial cell_0d	Nfkbiz
Gm44503	1.1937e-15	0.675875	0.452	0.258	Endothelial cell_0d	Gm44503
Klf2	1.23047e-15	0.536597	0.76	0.63	Endothelial cell_0d	Klf2
Gabarapl1	1.39147e-15	0.791443	0.634	0.513	Endothelial cell_0d	Gabarapl1
Ifrd1	1.78362e-15	0.674312	0.585	0.412	Endothelial cell_0d	Ifrd1
Itgb4	2.17448e-15	0.752788	0.359	0.18	Endothelial cell_0d	Itgb4
Nr1d1	2.52013e-15	0.668181	0.343	0.164	Endothelial cell_0d	Nr1d1
Il11ra1	3.49487e-15	0.622811	0.3	0.127	Endothelial cell_0d	Il11ra1
Calml4	4.49983e-15	0.768207	0.283	0.119	Endothelial cell_0d	Calml4
Ttc28	6.41507e-15	0.732657	0.404	0.213	Endothelial cell_0d	Ttc28
Ccpg1	1.74951e-14	0.612889	0.494	0.312	Endothelial cell_0d	Ccpg1
Uap1	1.92902e-14	0.716464	0.359	0.188	Endothelial cell_0d	Uap1
Tmx1	2.21679e-14	0.613788	0.417	0.232	Endothelial cell_0d	Tmx1
Nr4a2	2.62442e-14	0.823586	0.293	0.124	Endothelial cell_0d	Nr4a2
Gaa	3.86027e-14	0.698247	0.344	0.18	Endothelial cell_0d	Gaa
Fgfr1	4.05342e-14	0.642988	0.404	0.225	Endothelial cell_0d	Fgfr1
Golm1	4.58088e-14	0.713405	0.403	0.23	Endothelial cell_0d	Golm1
Hsp90b1	4.90259e-14	0.414109	0.878	0.845	Endothelial cell_0d	Hsp90b1
Lgals1	5.48519e-14	0.525735	0.594	0.398	Endothelial cell_0d	Lgals1
Syn3	6.24731e-14	0.699132	0.447	0.264	Endothelial cell_0d	Syn3
Cdh13	7.50944e-14	0.77703	0.731	0.627	Endothelial cell_0d	Cdh13
Gem	1.52342e-13	0.596555	0.31	0.14	Endothelial cell_0d	Gem
Mylk	1.90069e-13	0.985843	0.392	0.236	Endothelial cell_0d	Mylk
Cd63	2.08588e-13	0.433423	0.703	0.515	Endothelial cell_0d	Cd63
Kank2	2.27869e-13	0.676218	0.31	0.148	Endothelial cell_0d	Kank2
Cyr61	2.29465e-13	0.305513	0.805	0.613	Endothelial cell_0d	Cyr61
Cbfa2t3	2.81023e-13	0.749929	0.41	0.236	Endothelial cell_0d	Cbfa2t3
Id2	2.8767e-13	0.494314	0.491	0.3	Endothelial cell_0d	Id2
Tek	3.15458e-13	0.752328	0.617	0.469	Endothelial cell_0d	Tek
Rabac1	5.12554e-13	0.547426	0.721	0.656	Endothelial cell_0d	Rabac1
Bmpr2	5.53102e-13	0.701465	0.578	0.419	Endothelial cell_0d	Bmpr2
Ski	1.10135e-12	0.621364	0.365	0.202	Endothelial cell_0d	Ski
Uchl1	1.25349e-12	0.503258	0.323	0.161	Endothelial cell_0d	Uchl1
Net1	1.31754e-12	0.586109	0.291	0.127	Endothelial cell_0d	Net1
Hyal1	1.36993e-12	0.589165	0.288	0.133	Endothelial cell_0d	Hyal1
Bsg	1.56628e-12	0.54554	0.687	0.611	Endothelial cell_0d	Bsg
Nucb2	1.58257e-12	0.693742	0.364	0.211	Endothelial cell_0d	Nucb2
Actn4	2.49051e-12	0.487139	0.805	0.75	Endothelial cell_0d	Actn4
Ddit3	3.07774e-12	0.375069	0.258	0.11	Endothelial cell_0d	Ddit3
Oat	4.75292e-12	0.648234	0.403	0.246	Endothelial cell_0d	Oat
Sun2	7.10253e-12	0.596631	0.313	0.159	Endothelial cell_0d	Sun2
Cpd	7.64885e-12	0.624773	0.513	0.366	Endothelial cell_0d	Cpd
Arl4d	7.92308e-12	0.528681	0.286	0.14	Endothelial cell_0d	Arl4d
Ier2	1.44323e-11	0.497585	0.635	0.517	Endothelial cell_0d	Ier2
Nfic	1.55565e-11	0.603303	0.449	0.3	Endothelial cell_0d	Nfic
Bhlhe40	1.64553e-11	0.609316	0.354	0.202	Endothelial cell_0d	Bhlhe40
Nbl1	1.74543e-11	0.615739	0.311	0.155	Endothelial cell_0d	Nbl1
Serping1	1.8815e-11	0.710775	0.332	0.175	Endothelial cell_0d	Serping1
Paics	1.97512e-11	0.739439	0.474	0.344	Endothelial cell_0d	Paics
Dag1	2.05042e-11	0.706375	0.502	0.353	Endothelial cell_0d	Dag1
Selp	2.28302e-11	0.30458	0.562	0.342	Endothelial cell_0d	Selp
Hid1	2.31652e-11	0.701117	0.394	0.246	Endothelial cell_0d	Hid1
Gstm2	2.50183e-11	0.522039	0.311	0.161	Endothelial cell_0d	Gstm2
Rnd1	2.95612e-11	0.544388	0.373	0.222	Endothelial cell_0d	Rnd1
Tiparp	2.96777e-11	0.933248	0.356	0.211	Endothelial cell_0d	Tiparp
Tmem2	2.99918e-11	0.644436	0.471	0.3	Endothelial cell_0d	Tmem2
mt-Nd2	3.36988e-11	0.297321	0.961	0.902	Endothelial cell_0d	mt-Nd2
Hspd1	3.80845e-11	0.712495	0.59	0.483	Endothelial cell_0d	Hspd1
Sdc4	4.30641e-11	0.52754	0.323	0.176	Endothelial cell_0d	Sdc4
St3gal2	4.84597e-11	0.600735	0.278	0.14	Endothelial cell_0d	St3gal2
Bag3	4.99124e-11	0.618339	0.562	0.424	Endothelial cell_0d	Bag3
Ptpn14	5.2107e-11	0.654205	0.332	0.19	Endothelial cell_0d	Ptpn14
Wwp1	5.25682e-11	0.553208	0.302	0.155	Endothelial cell_0d	Wwp1
Kif13a	5.50824e-11	0.566514	0.278	0.136	Endothelial cell_0d	Kif13a
Hexa	6.1073e-11	0.604535	0.559	0.455	Endothelial cell_0d	Hexa
Asap2	6.8946e-11	0.689404	0.404	0.257	Endothelial cell_0d	Asap2
Coq10b	6.99029e-11	0.552823	0.334	0.19	Endothelial cell_0d	Coq10b
Tspan3	9.23747e-11	0.573902	0.357	0.208	Endothelial cell_0d	Tspan3
Itgb1	9.34703e-11	0.392191	0.858	0.812	Endothelial cell_0d	Itgb1
Sqstm1	9.68401e-11	0.376452	0.753	0.689	Endothelial cell_0d	Sqstm1
Cd9	1.00468e-10	0.466545	0.705	0.592	Endothelial cell_0d	Cd9
App	1.05675e-10	0.340289	0.87	0.853	Endothelial cell_0d	App
Por	1.10799e-10	0.481652	0.305	0.161	Endothelial cell_0d	Por
Tspan6	1.31865e-10	0.586216	0.508	0.356	Endothelial cell_0d	Tspan6
Rab3d	1.70604e-10	0.407128	0.285	0.141	Endothelial cell_0d	Rab3d
Adgre5	1.74168e-10	0.618698	0.378	0.232	Endothelial cell_0d	Adgre5
Tulp4	1.96692e-10	0.548242	0.55	0.414	Endothelial cell_0d	Tulp4
Kank1	1.99922e-10	0.458081	0.291	0.145	Endothelial cell_0d	Kank1
Sqor	3.27512e-10	0.583021	0.345	0.209	Endothelial cell_0d	Sqor
Cped1	3.87671e-10	0.408533	0.277	0.134	Endothelial cell_0d	Cped1
Cbx5	4.59923e-10	0.514539	0.307	0.166	Endothelial cell_0d	Cbx5
Fam129a	5.47752e-10	0.694418	0.268	0.138	Endothelial cell_0d	Fam129a
Mical2	6.36927e-10	0.525186	0.257	0.126	Endothelial cell_0d	Mical2
Aplp2	8.43722e-10	0.415147	0.846	0.817	Endothelial cell_0d	Aplp2
Edn1	9.57122e-10	0.286561	0.601	0.428	Endothelial cell_0d	Edn1
Flna	9.98496e-10	0.610688	0.559	0.447	Endothelial cell_0d	Flna
Nenf	1.0689e-09	0.628584	0.428	0.305	Endothelial cell_0d	Nenf
Actn1	1.1938e-09	0.488454	0.665	0.543	Endothelial cell_0d	Actn1
Ggh	1.32177e-09	0.437252	0.28	0.154	Endothelial cell_0d	Ggh
Fam198b	1.93883e-09	0.569605	0.465	0.321	Endothelial cell_0d	Fam198b
Slc43a3	1.95026e-09	0.506193	0.66	0.551	Endothelial cell_0d	Slc43a3
Csf1	2.31159e-09	0.557937	0.29	0.157	Endothelial cell_0d	Csf1
P4hb	2.84425e-09	0.429201	0.743	0.668	Endothelial cell_0d	P4hb
Ahnak	3.12154e-09	0.382988	0.84	0.812	Endothelial cell_0d	Ahnak
Hcfc1r1	3.38291e-09	0.615229	0.378	0.257	Endothelial cell_0d	Hcfc1r1
Gnaq	3.64473e-09	0.524695	0.49	0.358	Endothelial cell_0d	Gnaq
Prdx4	4.0859e-09	0.385573	0.36	0.216	Endothelial cell_0d	Prdx4
Thra	4.1384e-09	0.490062	0.354	0.22	Endothelial cell_0d	Thra
Hexb	4.45367e-09	0.539733	0.36	0.23	Endothelial cell_0d	Hexb
Map1lc3a	4.54109e-09	0.635076	0.499	0.389	Endothelial cell_0d	Map1lc3a
Frzb	4.85424e-09	0.423677	0.259	0.127	Endothelial cell_0d	Frzb
Lpp	5.28312e-09	0.799999	0.433	0.305	Endothelial cell_0d	Lpp
Nat6	5.80055e-09	0.490204	0.284	0.157	Endothelial cell_0d	Nat6
Pdgfa	5.8776e-09	0.477083	0.348	0.206	Endothelial cell_0d	Pdgfa
Nr1d2	5.97952e-09	0.561514	0.308	0.176	Endothelial cell_0d	Nr1d2
Nucb1	6.14991e-09	0.524411	0.519	0.41	Endothelial cell_0d	Nucb1
Kctd10	8.20326e-09	0.464664	0.485	0.368	Endothelial cell_0d	Kctd10
Sertad1	9.63582e-09	0.590147	0.426	0.316	Endothelial cell_0d	Sertad1
Atp6v0e	1.03505e-08	0.524299	0.502	0.394	Endothelial cell_0d	Atp6v0e
Tmem109	1.07094e-08	0.493724	0.485	0.36	Endothelial cell_0d	Tmem109
Ptp4a1	1.58984e-08	0.576972	0.36	0.244	Endothelial cell_0d	Ptp4a1
Mustn1	1.73822e-08	0.647816	0.269	0.147	Endothelial cell_0d	Mustn1
H2-D1	1.86419e-08	0.294514	0.924	0.913	Endothelial cell_0d	H2-D1
Tgoln1	1.8696e-08	0.591183	0.612	0.525	Endothelial cell_0d	Tgoln1
Lrrc32	1.87128e-08	0.471962	0.307	0.182	Endothelial cell_0d	Lrrc32
Calr	2.12092e-08	0.436009	0.721	0.682	Endothelial cell_0d	Calr
Stab1	2.52461e-08	0.685064	0.485	0.375	Endothelial cell_0d	Stab1
Tmem63a	3.13843e-08	0.535996	0.282	0.161	Endothelial cell_0d	Tmem63a
Cenpb	4.42155e-08	0.482024	0.488	0.379	Endothelial cell_0d	Cenpb
Clic4	5.08345e-08	0.474243	0.792	0.754	Endothelial cell_0d	Clic4
Clec14a	5.93013e-08	0.364444	0.578	0.447	Endothelial cell_0d	Clec14a
Irf1	6.08373e-08	0.540055	0.499	0.386	Endothelial cell_0d	Irf1
Aga	6.67181e-08	0.426462	0.253	0.143	Endothelial cell_0d	Aga
Skil	7.37163e-08	0.545092	0.368	0.25	Endothelial cell_0d	Skil
Ece1	7.48733e-08	0.354276	0.841	0.806	Endothelial cell_0d	Ece1
Sar1a	7.98414e-08	0.54082	0.526	0.415	Endothelial cell_0d	Sar1a
Tnfrsf12a	8.11965e-08	0.512445	0.401	0.284	Endothelial cell_0d	Tnfrsf12a
Tmem30a	9.37219e-08	0.46761	0.633	0.546	Endothelial cell_0d	Tmem30a
Mindy2	1.01487e-07	0.61377	0.335	0.218	Endothelial cell_0d	Mindy2
Hspe1	1.03102e-07	0.550283	0.709	0.668	Endothelial cell_0d	Hspe1
Gm42674	1.03296e-07	0.332748	0.282	0.157	Endothelial cell_0d	Gm42674
Dnajc3	1.03497e-07	0.507108	0.547	0.436	Endothelial cell_0d	Dnajc3
Txndc5	1.09145e-07	0.49646	0.34	0.218	Endothelial cell_0d	Txndc5
Slc44a2	1.12212e-07	0.477375	0.443	0.319	Endothelial cell_0d	Slc44a2
Anp32e	1.32228e-07	0.406392	0.365	0.239	Endothelial cell_0d	Anp32e
Esyt2	1.33415e-07	0.550946	0.341	0.23	Endothelial cell_0d	Esyt2
Tmbim1	1.42361e-07	0.568267	0.47	0.368	Endothelial cell_0d	Tmbim1
Foxn3	1.53113e-07	0.476581	0.31	0.192	Endothelial cell_0d	Foxn3
Atp6ap1	2.1043e-07	0.515723	0.581	0.476	Endothelial cell_0d	Atp6ap1
Add3	2.66706e-07	0.609592	0.273	0.168	Endothelial cell_0d	Add3
Slmap	2.83272e-07	0.625997	0.382	0.281	Endothelial cell_0d	Slmap
Mfsd6	3.03737e-07	0.375395	0.256	0.145	Endothelial cell_0d	Mfsd6
Jag1	4.32177e-07	0.406753	0.269	0.159	Endothelial cell_0d	Jag1
Cyb561	6.2153e-07	0.512573	0.343	0.234	Endothelial cell_0d	Cyb561
Herpud1	7.47751e-07	0.439736	0.455	0.351	Endothelial cell_0d	Herpud1
Eea1	7.60897e-07	0.250911	0.377	0.246	Endothelial cell_0d	Eea1
Hmgn1	9.52881e-07	0.460948	0.551	0.471	Endothelial cell_0d	Hmgn1
Tra2b	1.09763e-06	0.412626	0.625	0.567	Endothelial cell_0d	Tra2b
Slc25a4	1.49073e-06	0.345118	0.709	0.623	Endothelial cell_0d	Slc25a4
Ntn4	1.62157e-06	0.257505	0.257	0.145	Endothelial cell_0d	Ntn4
Magt1	1.64921e-06	0.460167	0.354	0.244	Endothelial cell_0d	Magt1
Creg1	1.6512e-06	0.421189	0.315	0.211	Endothelial cell_0d	Creg1
4930523C07Rik	1.7602e-06	0.405624	0.261	0.155	Endothelial cell_0d	4930523C07Rik
Cd82	2.88637e-06	0.376456	0.253	0.155	Endothelial cell_0d	Cd82
H2-Q6	3.82508e-06	0.490426	0.376	0.283	Endothelial cell_0d	H2-Q6
Ppp1r12c	4.69865e-06	0.470208	0.375	0.279	Endothelial cell_0d	Ppp1r12c
Pla2g16	4.79854e-06	0.344326	0.388	0.29	Endothelial cell_0d	Pla2g16
Cyb5a	4.82917e-06	0.481208	0.542	0.473	Endothelial cell_0d	Cyb5a
Rpn2	4.84234e-06	0.508713	0.539	0.473	Endothelial cell_0d	Rpn2
Atp2b4	5.02005e-06	0.470339	0.417	0.314	Endothelial cell_0d	Atp2b4
Fndc3b	5.25901e-06	0.448247	0.398	0.302	Endothelial cell_0d	Fndc3b
F2r	6.28593e-06	0.334078	0.326	0.22	Endothelial cell_0d	F2r
Crtap	8.37862e-06	0.368696	0.416	0.318	Endothelial cell_0d	Crtap
Clip1	8.46188e-06	0.463934	0.364	0.264	Endothelial cell_0d	Clip1
Slc29a1	8.51764e-06	0.263914	0.389	0.276	Endothelial cell_0d	Slc29a1
Atp6v1a	8.9015e-06	0.312156	0.399	0.291	Endothelial cell_0d	Atp6v1a
Myof	9.23537e-06	0.381094	0.415	0.305	Endothelial cell_0d	Myof
Synpo	9.95224e-06	0.488586	0.469	0.373	Endothelial cell_0d	Synpo
Ehbp1l1	1.08585e-05	0.423877	0.304	0.211	Endothelial cell_0d	Ehbp1l1
Pdia5	1.24375e-05	0.391236	0.288	0.192	Endothelial cell_0d	Pdia5
2900097C17Rik	1.52413e-05	0.4121	0.348	0.26	Endothelial cell_0d	2900097C17Rik
Sptssa	1.72259e-05	0.377476	0.344	0.25	Endothelial cell_0d	Sptssa
Pkd1	1.95528e-05	0.351197	0.279	0.188	Endothelial cell_0d	Pkd1
Sox13	2.17468e-05	0.319801	0.25	0.166	Endothelial cell_0d	Sox13
Nxn	2.18559e-05	0.394633	0.354	0.258	Endothelial cell_0d	Nxn
Fam168a	2.26543e-05	0.525084	0.339	0.239	Endothelial cell_0d	Fam168a
Parva	2.28395e-05	0.387019	0.39	0.307	Endothelial cell_0d	Parva
Dennd5b	2.31691e-05	0.450722	0.362	0.274	Endothelial cell_0d	Dennd5b
Dhrs7	2.52982e-05	0.425767	0.324	0.237	Endothelial cell_0d	Dhrs7
Mgst1	2.70046e-05	0.372678	0.294	0.204	Endothelial cell_0d	Mgst1
Gm21974	2.75745e-05	0.345794	0.269	0.187	Endothelial cell_0d	Gm21974
H2-K1	3.10299e-05	0.277165	0.875	0.89	Endothelial cell_0d	H2-K1
Sncg	3.23855e-05	0.392172	0.291	0.201	Endothelial cell_0d	Sncg
B4galt1	3.32674e-05	0.354656	0.284	0.197	Endothelial cell_0d	B4galt1
Srpr	3.5643e-05	0.397072	0.517	0.438	Endothelial cell_0d	Srpr
Dusp1	3.60066e-05	0.274874	0.607	0.527	Endothelial cell_0d	Dusp1
Wls	3.69849e-05	0.397733	0.346	0.257	Endothelial cell_0d	Wls
S100a1	3.74563e-05	0.309659	0.334	0.239	Endothelial cell_0d	S100a1
Tspan5	4.13873e-05	0.414238	0.251	0.166	Endothelial cell_0d	Tspan5
Pdia3	4.32619e-05	0.35885	0.67	0.64	Endothelial cell_0d	Pdia3
Rock1	6.35809e-05	0.422055	0.553	0.497	Endothelial cell_0d	Rock1
Snu13	6.51296e-05	0.388809	0.472	0.403	Endothelial cell_0d	Snu13
Arhgdib	7.94842e-05	0.351151	0.29	0.204	Endothelial cell_0d	Arhgdib
Klf7	8.33461e-05	0.459924	0.454	0.368	Endothelial cell_0d	Klf7
Reep5	8.66194e-05	0.414366	0.518	0.457	Endothelial cell_0d	Reep5
Nek7	8.88235e-05	0.389869	0.359	0.276	Endothelial cell_0d	Nek7
Chchd2	8.90553e-05	0.27487	0.83	0.836	Endothelial cell_0d	Chchd2
Sdf4	9.16331e-05	0.294711	0.597	0.553	Endothelial cell_0d	Sdf4
Calcrl	9.68388e-05	0.513858	0.357	0.274	Endothelial cell_0d	Calcrl
Calm2	0.00010014	0.38617	0.674	0.653	Endothelial cell_0d	Calm2
Kdm6b	0.000102786	0.444182	0.279	0.199	Endothelial cell_0d	Kdm6b
Nasp	0.000105869	0.346989	0.362	0.276	Endothelial cell_0d	Nasp
Pink1	0.000115211	0.369299	0.367	0.284	Endothelial cell_0d	Pink1
Cmas	0.000124259	0.435456	0.35	0.269	Endothelial cell_0d	Cmas
Rcn2	0.00012469	0.352157	0.354	0.271	Endothelial cell_0d	Rcn2
Pim1	0.000127143	0.367055	0.41	0.321	Endothelial cell_0d	Pim1
Cltb	0.000139817	0.331051	0.496	0.424	Endothelial cell_0d	Cltb
Mcur1	0.000150341	0.270574	0.259	0.18	Endothelial cell_0d	Mcur1
Rcan1	0.000166246	0.318651	0.273	0.192	Endothelial cell_0d	Rcan1
Bnip2	0.000166259	0.313796	0.647	0.597	Endothelial cell_0d	Bnip2
Serinc1	0.00016712	0.326073	0.528	0.468	Endothelial cell_0d	Serinc1
Mob2	0.000175404	0.433527	0.266	0.192	Endothelial cell_0d	Mob2
Wbp1l	0.000177502	0.429502	0.312	0.23	Endothelial cell_0d	Wbp1l
Phlda3	0.000211515	0.262282	0.421	0.321	Endothelial cell_0d	Phlda3
Sde2	0.000219594	0.38915	0.343	0.255	Endothelial cell_0d	Sde2
Mknk2	0.000227583	0.450453	0.339	0.272	Endothelial cell_0d	Mknk2
Rnf215	0.000232367	0.410284	0.308	0.23	Endothelial cell_0d	Rnf215
Os9	0.000232825	0.37403	0.496	0.426	Endothelial cell_0d	Os9
Polr2f	0.000266199	0.326337	0.306	0.234	Endothelial cell_0d	Polr2f
Smim14	0.00027016	0.400609	0.399	0.342	Endothelial cell_0d	Smim14
Nptn	0.000274285	0.468514	0.405	0.333	Endothelial cell_0d	Nptn
Dnajc10	0.000278203	0.376735	0.295	0.222	Endothelial cell_0d	Dnajc10
Rcn1	0.000303506	0.349787	0.35	0.271	Endothelial cell_0d	Rcn1
Npc2	0.000310051	0.300138	0.643	0.606	Endothelial cell_0d	Npc2
Gls	0.000313974	0.347502	0.443	0.365	Endothelial cell_0d	Gls
Pxdc1	0.000336311	0.26169	0.297	0.22	Endothelial cell_0d	Pxdc1
Ifi27	0.000361307	0.352767	0.603	0.585	Endothelial cell_0d	Ifi27
Ndufb10	0.000365127	0.31784	0.458	0.4	Endothelial cell_0d	Ndufb10
Ppp3ca	0.000389928	0.382479	0.59	0.546	Endothelial cell_0d	Ppp3ca
Slc48a1	0.000417481	0.322048	0.252	0.18	Endothelial cell_0d	Slc48a1
Atrnl1	0.00041994	0.358598	0.262	0.19	Endothelial cell_0d	Atrnl1
Palld	0.000442162	0.297665	0.304	0.222	Endothelial cell_0d	Palld
Casp4	0.000459548	0.319581	0.253	0.182	Endothelial cell_0d	Casp4
Dynll2	0.000538598	0.302964	0.382	0.319	Endothelial cell_0d	Dynll2
Hoxa5	0.000539429	0.301961	0.278	0.197	Endothelial cell_0d	Hoxa5
Pcyox1	0.000572866	0.454439	0.28	0.215	Endothelial cell_0d	Pcyox1
Lmbrd1	0.000591732	0.300781	0.301	0.225	Endothelial cell_0d	Lmbrd1
Prrc2b	0.000608523	0.329147	0.28	0.209	Endothelial cell_0d	Prrc2b
Ryk	0.000622166	0.39393	0.284	0.216	Endothelial cell_0d	Ryk
Nop58	0.000693565	0.387336	0.509	0.44	Endothelial cell_0d	Nop58
Iqgap1	0.000727892	0.324491	0.703	0.672	Endothelial cell_0d	Iqgap1
Map1b	0.000728934	0.411793	0.274	0.201	Endothelial cell_0d	Map1b
Pqlc1	0.000740636	0.371395	0.316	0.248	Endothelial cell_0d	Pqlc1
Gltp	0.000808081	0.281817	0.267	0.197	Endothelial cell_0d	Gltp
Svil	0.000820437	0.305874	0.293	0.223	Endothelial cell_0d	Svil
Flii	0.00100382	0.428591	0.34	0.277	Endothelial cell_0d	Flii
Tspo	0.00105259	0.337222	0.647	0.625	Endothelial cell_0d	Tspo
Ilk	0.00121731	0.375919	0.357	0.298	Endothelial cell_0d	Ilk
Kif26a	0.00127037	0.276522	0.282	0.211	Endothelial cell_0d	Kif26a
H2-Q4	0.00131683	0.321648	0.319	0.258	Endothelial cell_0d	H2-Q4
Pacsin2	0.00137167	0.322954	0.33	0.26	Endothelial cell_0d	Pacsin2
Cox7a2	0.0014378	0.316512	0.659	0.663	Endothelial cell_0d	Cox7a2
Emc7	0.00156625	0.278876	0.485	0.419	Endothelial cell_0d	Emc7
Eif4a2	0.00157128	0.333544	0.645	0.609	Endothelial cell_0d	Eif4a2
Fxyd5	0.00159255	0.283299	0.652	0.63	Endothelial cell_0d	Fxyd5
Rapgef5	0.00204465	0.267607	0.49	0.422	Endothelial cell_0d	Rapgef5
Efnb2	0.00208407	0.265446	0.344	0.274	Endothelial cell_0d	Efnb2
Rheb	0.0021012	0.35679	0.381	0.33	Endothelial cell_0d	Rheb
Tgfb1i1	0.00212026	0.357975	0.288	0.227	Endothelial cell_0d	Tgfb1i1
Cox6a1	0.00214751	0.269265	0.737	0.743	Endothelial cell_0d	Cox6a1
Bod1	0.00214945	0.260947	0.286	0.216	Endothelial cell_0d	Bod1
Derl1	0.00217842	0.280737	0.308	0.243	Endothelial cell_0d	Derl1
She	0.0021999	0.383551	0.356	0.297	Endothelial cell_0d	She
1810037I17Rik	0.00220169	0.347542	0.618	0.625	Endothelial cell_0d	1810037I17Rik
Selenos	0.00244596	0.266911	0.387	0.318	Endothelial cell_0d	Selenos
Mesd	0.00248682	0.274533	0.279	0.218	Endothelial cell_0d	Mesd
Itpr2	0.00255687	0.358695	0.39	0.325	Endothelial cell_0d	Itpr2
Tnfaip2	0.00258197	0.273641	0.283	0.218	Endothelial cell_0d	Tnfaip2
1500011K16Rik	0.00258862	0.318337	0.274	0.215	Endothelial cell_0d	1500011K16Rik
Creb3l2	0.00278925	0.338247	0.308	0.246	Endothelial cell_0d	Creb3l2
Tspan4	0.00296067	0.297998	0.518	0.473	Endothelial cell_0d	Tspan4
Phlda1	0.0029957	0.399403	0.277	0.216	Endothelial cell_0d	Phlda1
Dph3	0.00313773	0.272504	0.275	0.211	Endothelial cell_0d	Dph3
Cyb5r3	0.00323576	0.304361	0.622	0.597	Endothelial cell_0d	Cyb5r3
Pcdhgb5	0.00325896	0.346294	0.513	0.471	Endothelial cell_0d	Pcdhgb5
Pcdhgc4	0.0033158	0.341964	0.514	0.471	Endothelial cell_0d	Pcdhgc4
Mrps34	0.00334133	0.302864	0.257	0.201	Endothelial cell_0d	Mrps34
Pcdhga1	0.00343744	0.340513	0.514	0.471	Endothelial cell_0d	Pcdhga1
Klf3	0.00345565	0.357878	0.349	0.295	Endothelial cell_0d	Klf3
Pcdhgb6	0.00346497	0.341512	0.515	0.473	Endothelial cell_0d	Pcdhgb6
Pcdhga10	0.00352547	0.34299	0.513	0.471	Endothelial cell_0d	Pcdhga10
Pcdhga7	0.0035968	0.342508	0.513	0.471	Endothelial cell_0d	Pcdhga7
Anapc11	0.00359721	0.341062	0.416	0.37	Endothelial cell_0d	Anapc11
Pcdhga6	0.00368402	0.340459	0.514	0.473	Endothelial cell_0d	Pcdhga6
Pcdhga8	0.00384086	0.339385	0.514	0.473	Endothelial cell_0d	Pcdhga8
Zfp622	0.00398347	0.32848	0.327	0.272	Endothelial cell_0d	Zfp622
Spty2d1	0.00408806	0.28698	0.384	0.319	Endothelial cell_0d	Spty2d1
9530068E07Rik	0.00408813	0.26639	0.367	0.312	Endothelial cell_0d	9530068E07Rik
Sfr1	0.00410452	0.305824	0.611	0.59	Endothelial cell_0d	Sfr1
Pcdhga11	0.00412487	0.338748	0.515	0.475	Endothelial cell_0d	Pcdhga11
Crim1	0.00421865	0.268444	0.623	0.581	Endothelial cell_0d	Crim1
Map2k3	0.00424561	0.340105	0.389	0.333	Endothelial cell_0d	Map2k3
Pcdhgc5	0.00433887	0.332394	0.513	0.471	Endothelial cell_0d	Pcdhgc5
Pcdhgb7	0.00435411	0.336939	0.513	0.473	Endothelial cell_0d	Pcdhgb7
Pcdhga5	0.00465791	0.330972	0.513	0.473	Endothelial cell_0d	Pcdhga5
Fzd4	0.00472664	0.26947	0.448	0.394	Endothelial cell_0d	Fzd4
Pcdhga4	0.00473656	0.331945	0.513	0.471	Endothelial cell_0d	Pcdhga4
Smarca2	0.00474077	0.293766	0.515	0.457	Endothelial cell_0d	Smarca2
Arl4a	0.00495408	0.274776	0.337	0.277	Endothelial cell_0d	Arl4a
Sel1l	0.00501519	0.364092	0.318	0.262	Endothelial cell_0d	Sel1l
Pcdhga3	0.0051718	0.337155	0.513	0.476	Endothelial cell_0d	Pcdhga3
Msrb1	0.00566376	0.317154	0.284	0.225	Endothelial cell_0d	Msrb1
Pcdhga12	0.00569032	0.328423	0.513	0.475	Endothelial cell_0d	Pcdhga12
Klf10	0.00569681	0.363492	0.285	0.239	Endothelial cell_0d	Klf10
Rock2	0.00578627	0.341038	0.552	0.503	Endothelial cell_0d	Rock2
Gata2	0.00581246	0.309751	0.33	0.276	Endothelial cell_0d	Gata2
Ssr1	0.0058674	0.2981	0.333	0.279	Endothelial cell_0d	Ssr1
Card19	0.00594381	0.376029	0.319	0.274	Endothelial cell_0d	Card19
Nfe2l1	0.00617568	0.265168	0.58	0.545	Endothelial cell_0d	Nfe2l1
Pcdhgb2	0.00621538	0.321313	0.513	0.475	Endothelial cell_0d	Pcdhgb2
Ccser2	0.00623577	0.344141	0.411	0.354	Endothelial cell_0d	Ccser2
Pcdhgb1	0.00623674	0.32741	0.506	0.469	Endothelial cell_0d	Pcdhgb1
Pcdhga2	0.00633685	0.327375	0.506	0.469	Endothelial cell_0d	Pcdhga2
Smad7	0.00636174	0.269666	0.258	0.202	Endothelial cell_0d	Smad7
Pcdhgc3	0.00652035	0.333571	0.518	0.482	Endothelial cell_0d	Pcdhgc3
Lman1	0.00675983	0.301676	0.376	0.326	Endothelial cell_0d	Lman1
Stim1	0.00678511	0.287132	0.261	0.202	Endothelial cell_0d	Stim1
Slirp	0.00679153	0.291429	0.414	0.37	Endothelial cell_0d	Slirp
Pcdhga9	0.0075012	0.324501	0.506	0.471	Endothelial cell_0d	Pcdhga9
Selenom	0.00758677	0.280362	0.308	0.258	Endothelial cell_0d	Selenom
Dlgap4	0.00774922	0.282186	0.28	0.225	Endothelial cell_0d	Dlgap4
Rfk	0.00789653	0.276613	0.361	0.309	Endothelial cell_0d	Rfk
Stt3a	0.00818818	0.267391	0.268	0.216	Endothelial cell_0d	Stt3a
Pcdhgb4	0.00850327	0.319512	0.507	0.473	Endothelial cell_0d	Pcdhgb4
Tcf7l1	0.00863478	0.305466	0.251	0.199	Endothelial cell_0d	Tcf7l1
Bcap31	0.00924259	0.31123	0.403	0.365	Endothelial cell_0d	Bcap31
Ttc3	0.0099288	0.317814	0.35	0.293	Endothelial cell_0d	Ttc3
Hba-a1	4.3076e-128	2.17475	0.607	0.024	Endothelial cell_28d	Hba-a1
Hbb-bs	4.72088e-120	1.96075	0.562	0.013	Endothelial cell_28d	Hbb-bs
Hba-a2	1.22832e-114	1.91753	0.541	0.013	Endothelial cell_28d	Hba-a2
Scarb1	2.83519e-84	2.27754	0.531	0.076	Endothelial cell_28d	Scarb1
Cd36	7.80387e-84	2.50463	0.613	0.124	Endothelial cell_28d	Cd36
Robo4	2.59759e-77	1.38855	0.551	0.091	Endothelial cell_28d	Robo4
Col4a1	4.29383e-74	1.62035	0.906	0.632	Endothelial cell_28d	Col4a1
Sparcl1	1.78711e-73	2.49307	0.705	0.307	Endothelial cell_28d	Sparcl1
Myo10	3.08617e-71	1.43986	0.445	0.048	Endothelial cell_28d	Myo10
Fabp4	5.40846e-71	1.97911	0.747	0.313	Endothelial cell_28d	Fabp4
Tcf4	1.78519e-68	1.40324	0.754	0.307	Endothelial cell_28d	Tcf4
Lyz2	2.03624e-67	1.45451	0.41	0.034	Endothelial cell_28d	Lyz2
Tmem252	1.28896e-66	1.65326	0.435	0.055	Endothelial cell_28d	Tmem252
Lamb1	1.63987e-66	1.50743	0.478	0.082	Endothelial cell_28d	Lamb1
Itga6	4.50316e-66	1.38637	0.525	0.104	Endothelial cell_28d	Itga6
Ctla2a	1.32136e-65	1.63243	0.857	0.485	Endothelial cell_28d	Ctla2a
Kdr	1.45051e-65	1.37377	0.539	0.118	Endothelial cell_28d	Kdr
Col4a2	2.97821e-65	1.57619	0.757	0.368	Endothelial cell_28d	Col4a2
Vwa1	4.00983e-64	1.39889	0.387	0.034	Endothelial cell_28d	Vwa1
Fscn1	8.56395e-64	1.29308	0.389	0.035	Endothelial cell_28d	Fscn1
Gpihbp1	2.77407e-62	2.00562	0.426	0.056	Endothelial cell_28d	Gpihbp1
Fam167b	9.5172e-60	1.22545	0.335	0.018	Endothelial cell_28d	Fam167b
Lrg1	1.2604e-59	1.77974	0.478	0.089	Endothelial cell_28d	Lrg1
Rasgrp3	4.5269e-58	1.34388	0.394	0.049	Endothelial cell_28d	Rasgrp3
Adgrl4	4.75177e-58	1.47283	0.675	0.266	Endothelial cell_28d	Adgrl4
Angptl4	1.27237e-57	1.26598	0.403	0.053	Endothelial cell_28d	Angptl4
Ctss	2.31593e-57	1.2213	0.328	0.018	Endothelial cell_28d	Ctss
Gng11	3.39173e-56	1.41216	0.813	0.542	Endothelial cell_28d	Gng11
Rps12-ps3	4.42154e-56	0.948132	0.49	0.122	Endothelial cell_28d	Rps12-ps3
Cd300lg	7.155e-56	1.44281	0.449	0.081	Endothelial cell_28d	Cd300lg
C1qtnf9	3.25498e-55	1.78457	0.469	0.105	Endothelial cell_28d	C1qtnf9
Gm49391	9.17364e-55	1.36643	0.572	0.195	Endothelial cell_28d	Gm49391
Flt1	1.84953e-53	1.4991	0.764	0.375	Endothelial cell_28d	Flt1
Pde2a	1.69862e-52	1.19324	0.414	0.07	Endothelial cell_28d	Pde2a
Trp53i11	2.40114e-52	1.28831	0.319	0.027	Endothelial cell_28d	Trp53i11
Gm45837	9.56483e-52	1.18625	0.41	0.07	Endothelial cell_28d	Gm45837
Emcn	2.88368e-51	1.09729	0.7	0.286	Endothelial cell_28d	Emcn
Abca1	1.86222e-50	1.21342	0.613	0.242	Endothelial cell_28d	Abca1
Aplnr	3.35553e-50	1.26363	0.305	0.024	Endothelial cell_28d	Aplnr
Pxdn	3.89594e-50	1.18741	0.51	0.151	Endothelial cell_28d	Pxdn
Wdr89	4.97793e-50	1.0483	0.818	0.576	Endothelial cell_28d	Wdr89
Ablim3	6.05461e-50	1.47767	0.321	0.032	Endothelial cell_28d	Ablim3
Adgrg1	4.58532e-49	1.08458	0.576	0.207	Endothelial cell_28d	Adgrg1
Csf2rb	6.04877e-48	1.13293	0.342	0.045	Endothelial cell_28d	Csf2rb
Rplp2	1.49298e-47	0.777213	0.953	0.884	Endothelial cell_28d	Rplp2
Tcim	2.03663e-47	1.07422	0.429	0.094	Endothelial cell_28d	Tcim
Myo1b	2.43834e-47	0.901	0.284	0.02	Endothelial cell_28d	Myo1b
Fabp5	3.2554e-47	1.17037	0.562	0.192	Endothelial cell_28d	Fabp5
Sema7a	7.03402e-47	1.25249	0.389	0.08	Endothelial cell_28d	Sema7a
Tmsb10	9.72029e-47	1.3769	0.813	0.594	Endothelial cell_28d	Tmsb10
Upp1	1.05599e-46	0.884785	0.377	0.066	Endothelial cell_28d	Upp1
Lpl	2.33308e-46	2.44304	0.393	0.083	Endothelial cell_28d	Lpl
Rpl35	1.90913e-45	0.938877	0.892	0.712	Endothelial cell_28d	Rpl35
Grrp1	1.46998e-44	0.848841	0.354	0.059	Endothelial cell_28d	Grrp1
Sox18	1.90436e-44	0.907323	0.391	0.082	Endothelial cell_28d	Sox18
Cdh5	1.9583e-44	0.950721	0.791	0.526	Endothelial cell_28d	Cdh5
Rsad2	4.27051e-44	1.46737	0.29	0.029	Endothelial cell_28d	Rsad2
Cmtm3	2.82271e-43	0.823514	0.417	0.104	Endothelial cell_28d	Cmtm3
Galnt15	1.9943e-42	1.22017	0.447	0.133	Endothelial cell_28d	Galnt15
Nrp2	3.73948e-42	0.900007	0.351	0.06	Endothelial cell_28d	Nrp2
N4bp3	4.64061e-42	0.946277	0.291	0.035	Endothelial cell_28d	N4bp3
Ets1	1.99664e-41	1.10081	0.55	0.209	Endothelial cell_28d	Ets1
Ucp2	2.25539e-41	1.14268	0.346	0.067	Endothelial cell_28d	Ucp2
Aqp1	3.3503e-41	2.11258	0.606	0.312	Endothelial cell_28d	Aqp1
Cyyr1	5.08073e-41	1.09377	0.476	0.155	Endothelial cell_28d	Cyyr1
8430408G22Rik	1.32366e-40	1.24116	0.305	0.044	Endothelial cell_28d	8430408G22Rik
Gm9493	1.87549e-40	0.514964	0.283	0.033	Endothelial cell_28d	Gm9493
Egfl7	1.98058e-40	0.81705	0.913	0.72	Endothelial cell_28d	Egfl7
Marcks	8.75371e-40	0.93603	0.461	0.144	Endothelial cell_28d	Marcks
Sox4	2.82487e-39	1.42946	0.394	0.108	Endothelial cell_28d	Sox4
Rpl27a	4.67105e-39	0.721407	0.925	0.825	Endothelial cell_28d	Rpl27a
Snrk	1.2456e-38	1.17953	0.576	0.275	Endothelial cell_28d	Snrk
Rflnb	2.04891e-38	1.17327	0.524	0.203	Endothelial cell_28d	Rflnb
Rpl27-ps3	1.74198e-37	0.650499	0.497	0.182	Endothelial cell_28d	Rpl27-ps3
Plvap	1.82102e-37	1.22529	0.721	0.46	Endothelial cell_28d	Plvap
S1pr1	6.99987e-37	1.02588	0.789	0.539	Endothelial cell_28d	S1pr1
Gimap6	1.06797e-36	1.12408	0.668	0.39	Endothelial cell_28d	Gimap6
Pcdh1	1.11704e-36	0.697811	0.274	0.038	Endothelial cell_28d	Pcdh1
Snn	1.35789e-36	0.845226	0.314	0.06	Endothelial cell_28d	Snn
Chd7	1.71585e-36	0.847244	0.26	0.032	Endothelial cell_28d	Chd7
Xdh	1.9574e-36	1.21736	0.312	0.062	Endothelial cell_28d	Xdh
Mgll	3.78022e-36	1.39928	0.592	0.312	Endothelial cell_28d	Mgll
Cd38	5.32897e-36	0.575317	0.319	0.06	Endothelial cell_28d	Cd38
Gm11361	4.31471e-35	0.475194	0.265	0.037	Endothelial cell_28d	Gm11361
Rpl27	5.49895e-35	0.720975	0.895	0.734	Endothelial cell_28d	Rpl27
Mast4	1.22862e-34	0.801994	0.342	0.081	Endothelial cell_28d	Mast4
Ifi203	1.3014e-34	0.989567	0.349	0.087	Endothelial cell_28d	Ifi203
Tmem88	2.88266e-34	0.96029	0.532	0.223	Endothelial cell_28d	Tmem88
Ets2	3.94169e-34	0.793167	0.401	0.12	Endothelial cell_28d	Ets2
Fkbp5	7.4698e-34	0.79186	0.37	0.105	Endothelial cell_28d	Fkbp5
Pcdh17	7.65309e-34	0.953537	0.258	0.038	Endothelial cell_28d	Pcdh17
Ushbp1	7.91693e-34	1.01771	0.443	0.155	Endothelial cell_28d	Ushbp1
Kxd1	8.49553e-34	0.765677	0.852	0.684	Endothelial cell_28d	Kxd1
Esam	1.83201e-33	0.761678	0.855	0.656	Endothelial cell_28d	Esam
Ppfibp1	1.91837e-33	1.0316	0.646	0.364	Endothelial cell_28d	Ppfibp1
Pdgfb	2.65212e-33	0.935077	0.517	0.218	Endothelial cell_28d	Pdgfb
Ddit4	2.96791e-33	1.19497	0.578	0.307	Endothelial cell_28d	Ddit4
Gm10076	4.17547e-33	0.610351	0.393	0.121	Endothelial cell_28d	Gm10076
Rpl9-ps6	4.19348e-33	0.678579	0.455	0.169	Endothelial cell_28d	Rpl9-ps6
Tmsb4x	1.25241e-32	0.617457	0.991	0.988	Endothelial cell_28d	Tmsb4x
Ppp1r2	2.01215e-32	1.03558	0.698	0.424	Endothelial cell_28d	Ppp1r2
Rplp0	3.08873e-32	0.667559	0.967	0.942	Endothelial cell_28d	Rplp0
Arpc3	6.7656e-32	0.834061	0.754	0.524	Endothelial cell_28d	Arpc3
Lpar6	1.92672e-31	1.11766	0.373	0.121	Endothelial cell_28d	Lpar6
Uba52	3.75344e-31	0.734464	0.864	0.698	Endothelial cell_28d	Uba52
Ypel2	1.60226e-30	0.774523	0.312	0.075	Endothelial cell_28d	Ypel2
Mndal	5.1858e-30	1.04006	0.431	0.164	Endothelial cell_28d	Mndal
Rpl5	1.05379e-29	0.615837	0.941	0.88	Endothelial cell_28d	Rpl5
Spns2	1.47303e-29	0.557682	0.286	0.06	Endothelial cell_28d	Spns2
Itm2c	1.69831e-29	1.16298	0.773	0.63	Endothelial cell_28d	Itm2c
Cfl1	1.77431e-29	0.732116	0.859	0.715	Endothelial cell_28d	Cfl1
Lipe	1.7936e-29	0.815328	0.265	0.054	Endothelial cell_28d	Lipe
Sh3bp5	4.18704e-29	0.903205	0.558	0.282	Endothelial cell_28d	Sh3bp5
Rps19	7.00069e-29	0.573514	0.949	0.848	Endothelial cell_28d	Rps19
Adgrf5	1.2462e-28	1.0411	0.752	0.483	Endothelial cell_28d	Adgrf5
Arhgap29	1.37395e-28	0.887775	0.586	0.306	Endothelial cell_28d	Arhgap29
Pabpc1	2.4037e-28	0.67024	0.862	0.717	Endothelial cell_28d	Pabpc1
Picalm	3.36567e-28	0.822316	0.714	0.471	Endothelial cell_28d	Picalm
Abcg2	1.51217e-27	0.935355	0.524	0.257	Endothelial cell_28d	Abcg2
Nus1	1.52267e-27	0.887815	0.524	0.251	Endothelial cell_28d	Nus1
Marcksl1	3.704e-27	0.830697	0.305	0.086	Endothelial cell_28d	Marcksl1
Actg1	1.16099e-26	0.783314	0.942	0.934	Endothelial cell_28d	Actg1
Igfbp7	1.62102e-26	1.21911	0.834	0.885	Endothelial cell_28d	Igfbp7
Cxcl12	1.65515e-26	1.12986	0.515	0.262	Endothelial cell_28d	Cxcl12
Slfn5	1.75645e-26	1.07475	0.623	0.382	Endothelial cell_28d	Slfn5
Gda	2.00072e-26	1.03496	0.567	0.326	Endothelial cell_28d	Gda
Col15a1	2.39701e-26	1.31883	0.41	0.184	Endothelial cell_28d	Col15a1
Abcg1	2.59139e-26	0.754112	0.34	0.11	Endothelial cell_28d	Abcg1
Gimap8	3.13334e-26	0.673644	0.25	0.054	Endothelial cell_28d	Gimap8
Prnp	3.182e-26	0.846443	0.497	0.24	Endothelial cell_28d	Prnp
Rpsa	3.32628e-26	0.66837	0.93	0.868	Endothelial cell_28d	Rpsa
Lgals3	3.63895e-26	0.931009	0.283	0.071	Endothelial cell_28d	Lgals3
Abcb1a	6.89597e-26	0.833544	0.281	0.071	Endothelial cell_28d	Abcb1a
Dysf	7.17109e-26	0.738147	0.281	0.075	Endothelial cell_28d	Dysf
Mmp14	7.24997e-26	0.792702	0.377	0.143	Endothelial cell_28d	Mmp14
1700025G04Rik	1.02482e-25	0.88565	0.293	0.082	Endothelial cell_28d	1700025G04Rik
Ctla2b	5.99435e-25	0.65942	0.305	0.093	Endothelial cell_28d	Ctla2b
Rpl24	6.99939e-25	0.570137	0.892	0.774	Endothelial cell_28d	Rpl24
Sdcbp	8.47556e-25	0.745685	0.689	0.465	Endothelial cell_28d	Sdcbp
Rps8	8.82977e-25	0.499019	0.972	0.947	Endothelial cell_28d	Rps8
Myh9	8.9809e-25	0.803594	0.791	0.602	Endothelial cell_28d	Myh9
Plin2	1.02492e-24	0.761797	0.368	0.136	Endothelial cell_28d	Plin2
Gngt2	1.12903e-24	0.695164	0.585	0.311	Endothelial cell_28d	Gngt2
Pitpnc1	2.36463e-24	0.701631	0.309	0.094	Endothelial cell_28d	Pitpnc1
Prex2	2.5154e-24	0.901118	0.466	0.217	Endothelial cell_28d	Prex2
Efna1	2.72999e-24	0.644593	0.447	0.201	Endothelial cell_28d	Efna1
Gm26917	3.68229e-24	2.70727	0.536	0.283	Endothelial cell_28d	Gm26917
Tshz2	5.70521e-24	0.898616	0.414	0.176	Endothelial cell_28d	Tshz2
Prcp	1.02546e-23	0.771818	0.469	0.225	Endothelial cell_28d	Prcp
Mpzl1	1.05754e-23	0.532852	0.25	0.061	Endothelial cell_28d	Mpzl1
Kank3	1.13779e-23	0.846803	0.394	0.164	Endothelial cell_28d	Kank3
Rasip1	1.20785e-23	0.688917	0.696	0.479	Endothelial cell_28d	Rasip1
Rps18	1.42844e-23	0.500453	0.958	0.907	Endothelial cell_28d	Rps18
Scd2	1.64357e-23	0.73171	0.564	0.308	Endothelial cell_28d	Scd2
Tmem204	2.14932e-23	0.597308	0.319	0.104	Endothelial cell_28d	Tmem204
Mgat4b	2.37308e-23	0.415564	0.286	0.084	Endothelial cell_28d	Mgat4b
Rgs16	2.39167e-23	0.900239	0.255	0.065	Endothelial cell_28d	Rgs16
Tpm3	2.61149e-23	0.599746	0.869	0.77	Endothelial cell_28d	Tpm3
Nid1	5.12838e-23	0.614424	0.548	0.29	Endothelial cell_28d	Nid1
Afdn	8.83876e-23	0.906426	0.548	0.311	Endothelial cell_28d	Afdn
Rpl39	1.01999e-22	0.589328	0.921	0.867	Endothelial cell_28d	Rpl39
Plekho1	1.96867e-22	0.581935	0.321	0.109	Endothelial cell_28d	Plekho1
Eef2	3.21738e-22	0.434066	0.923	0.884	Endothelial cell_28d	Eef2
Rpl32	4.10961e-22	0.50112	0.942	0.869	Endothelial cell_28d	Rpl32
Gja1	8.47701e-22	0.630452	0.316	0.11	Endothelial cell_28d	Gja1
Smad1	9.67394e-22	0.751077	0.337	0.129	Endothelial cell_28d	Smad1
Rgcc	9.69402e-22	1.30028	0.38	0.171	Endothelial cell_28d	Rgcc
Rell1	1.48662e-21	0.701308	0.323	0.118	Endothelial cell_28d	Rell1
Tmem173	1.88871e-21	0.538565	0.3	0.099	Endothelial cell_28d	Tmem173
Rpl41	1.89425e-21	0.443259	0.979	0.936	Endothelial cell_28d	Rpl41
Ugcg	2.04409e-21	0.658173	0.316	0.113	Endothelial cell_28d	Ugcg
C130074G19Rik	2.55756e-21	0.929977	0.586	0.373	Endothelial cell_28d	C130074G19Rik
Rps15	2.98379e-21	0.498165	0.946	0.859	Endothelial cell_28d	Rps15
Il4ra	4.06763e-21	0.681383	0.365	0.149	Endothelial cell_28d	Il4ra
Gm6133	6.12775e-21	0.438153	0.386	0.159	Endothelial cell_28d	Gm6133
Rps17	1.21314e-20	0.471382	0.948	0.874	Endothelial cell_28d	Rps17
Gimap4	1.26318e-20	0.7599	0.405	0.191	Endothelial cell_28d	Gimap4
Trim25	1.47021e-20	0.560254	0.36	0.147	Endothelial cell_28d	Trim25
Fau	1.68364e-20	0.443705	0.972	0.925	Endothelial cell_28d	Fau
Plxnd1	4.10326e-20	0.71459	0.466	0.247	Endothelial cell_28d	Plxnd1
Arap3	7.25844e-20	0.75427	0.501	0.269	Endothelial cell_28d	Arap3
Lgmn	8.77087e-20	0.800865	0.522	0.301	Endothelial cell_28d	Lgmn
Dusp2	9.68156e-20	0.69825	0.276	0.091	Endothelial cell_28d	Dusp2
Rps24	1.01868e-19	0.430661	0.946	0.884	Endothelial cell_28d	Rps24
Tspan13	1.43478e-19	0.994771	0.588	0.395	Endothelial cell_28d	Tspan13
Ccdc12	1.62773e-19	0.550665	0.405	0.192	Endothelial cell_28d	Ccdc12
Eef1g	1.81899e-19	0.588999	0.763	0.64	Endothelial cell_28d	Eef1g
Mylip	2.38516e-19	0.74975	0.433	0.22	Endothelial cell_28d	Mylip
Tpst2	3.65933e-19	0.370095	0.279	0.093	Endothelial cell_28d	Tpst2
Tpm4	3.87044e-19	0.619879	0.813	0.641	Endothelial cell_28d	Tpm4
Hnrnpa0	5.27358e-19	0.544382	0.672	0.464	Endothelial cell_28d	Hnrnpa0
Dll4	5.53913e-19	0.603988	0.255	0.083	Endothelial cell_28d	Dll4
Kitl	5.59609e-19	1.11341	0.475	0.275	Endothelial cell_28d	Kitl
Rpl7	5.69441e-19	0.462186	0.928	0.876	Endothelial cell_28d	Rpl7
Fam43a	5.77598e-19	0.518732	0.316	0.12	Endothelial cell_28d	Fam43a
Rpl13a	5.85826e-19	0.422025	0.972	0.922	Endothelial cell_28d	Rpl13a
Sfpq	7.60118e-19	0.701228	0.672	0.458	Endothelial cell_28d	Sfpq
Uaca	1.1342e-18	0.608052	0.581	0.355	Endothelial cell_28d	Uaca
Pfn1	1.21591e-18	0.576096	0.581	0.356	Endothelial cell_28d	Pfn1
Galnt1	1.22359e-18	0.556197	0.396	0.188	Endothelial cell_28d	Galnt1
Arhgef7	1.80135e-18	0.723431	0.459	0.248	Endothelial cell_28d	Arhgef7
Rps9	1.96148e-18	0.431469	0.948	0.894	Endothelial cell_28d	Rps9
Elk3	2.06587e-18	0.543064	0.475	0.246	Endothelial cell_28d	Elk3
Il2rg	2.14868e-18	0.570005	0.344	0.152	Endothelial cell_28d	Il2rg
Tgfbr2	2.70276e-18	0.638027	0.483	0.268	Endothelial cell_28d	Tgfbr2
Ptp4a3	3.09901e-18	0.913474	0.36	0.171	Endothelial cell_28d	Ptp4a3
Lama4	3.27585e-18	0.874783	0.379	0.181	Endothelial cell_28d	Lama4
Fli1	3.88331e-18	0.471323	0.279	0.099	Endothelial cell_28d	Fli1
Fez2	4.12942e-18	0.637532	0.41	0.203	Endothelial cell_28d	Fez2
Rtl8a	5.34277e-18	0.467138	0.3	0.115	Endothelial cell_28d	Rtl8a
Rpl12	5.65377e-18	0.494921	0.878	0.824	Endothelial cell_28d	Rpl12
Hnrnpa2b1	6.18827e-18	0.546077	0.892	0.754	Endothelial cell_28d	Hnrnpa2b1
Gm45713	6.90462e-18	0.412111	0.97	0.914	Endothelial cell_28d	Gm45713
Ddx17	7.28156e-18	0.628588	0.576	0.36	Endothelial cell_28d	Ddx17
Rtl8b	9.7327e-18	0.529999	0.375	0.171	Endothelial cell_28d	Rtl8b
Rps15a	1.06699e-17	0.443334	0.921	0.87	Endothelial cell_28d	Rps15a
Gm10036	1.07542e-17	0.355521	0.293	0.11	Endothelial cell_28d	Gm10036
Ostf1	1.28121e-17	0.577842	0.574	0.361	Endothelial cell_28d	Ostf1
Ppp1r14b	1.33819e-17	0.564916	0.393	0.196	Endothelial cell_28d	Ppp1r14b
Tspan14	2.43066e-17	0.682691	0.408	0.213	Endothelial cell_28d	Tspan14
Ndufc2	2.46546e-17	0.67034	0.634	0.437	Endothelial cell_28d	Ndufc2
Msn	2.81753e-17	0.58242	0.724	0.567	Endothelial cell_28d	Msn
Rpl6	2.99754e-17	0.464512	0.895	0.837	Endothelial cell_28d	Rpl6
Slc12a2	3.187e-17	0.639764	0.302	0.122	Endothelial cell_28d	Slc12a2
Tes	4.09696e-17	0.546779	0.358	0.16	Endothelial cell_28d	Tes
F11r	4.31127e-17	0.488407	0.59	0.364	Endothelial cell_28d	F11r
Clec2d	9.12556e-17	0.569231	0.431	0.23	Endothelial cell_28d	Clec2d
Ppic	1.03069e-16	0.623082	0.571	0.378	Endothelial cell_28d	Ppic
Jak1	1.47093e-16	0.530348	0.646	0.458	Endothelial cell_28d	Jak1
Cebpg	1.72217e-16	0.73893	0.433	0.245	Endothelial cell_28d	Cebpg
Gnai2	1.72878e-16	0.408033	0.944	0.871	Endothelial cell_28d	Gnai2
Rps10	1.96724e-16	0.451283	0.88	0.758	Endothelial cell_28d	Rps10
Ly6c1	1.98881e-16	1.03979	0.784	0.728	Endothelial cell_28d	Ly6c1
Eef1b2	2.47222e-16	0.508331	0.888	0.804	Endothelial cell_28d	Eef1b2
Rps12	2.67388e-16	0.365258	0.984	0.942	Endothelial cell_28d	Rps12
2200002D01Rik	3.00932e-16	0.543174	0.351	0.159	Endothelial cell_28d	2200002D01Rik
Rps27a	3.82365e-16	0.395041	0.948	0.895	Endothelial cell_28d	Rps27a
Jup	4.04313e-16	0.525633	0.473	0.266	Endothelial cell_28d	Jup
Rpl36	6.64199e-16	0.442997	0.909	0.793	Endothelial cell_28d	Rpl36
Rpl18	6.8356e-16	0.406071	0.918	0.857	Endothelial cell_28d	Rpl18
Rpl13	7.07384e-16	0.382337	0.951	0.897	Endothelial cell_28d	Rpl13
Rps28	1.47189e-15	0.373031	0.96	0.891	Endothelial cell_28d	Rps28
Fubp1	1.64533e-15	0.540016	0.373	0.185	Endothelial cell_28d	Fubp1
Actr3	1.8281e-15	0.578948	0.611	0.419	Endothelial cell_28d	Actr3
Gimap5	2.06384e-15	0.501056	0.304	0.132	Endothelial cell_28d	Gimap5
Rpl8	2.39466e-15	0.388383	0.934	0.858	Endothelial cell_28d	Rpl8
Litaf	3.22708e-15	0.567477	0.557	0.365	Endothelial cell_28d	Litaf
Xbp1	3.36367e-15	0.647871	0.455	0.271	Endothelial cell_28d	Xbp1
Hmg20b	3.42859e-15	0.528709	0.347	0.173	Endothelial cell_28d	Hmg20b
Zfp36l1	5.82486e-15	0.596024	0.625	0.437	Endothelial cell_28d	Zfp36l1
Eif4ebp1	7.58352e-15	0.494654	0.295	0.129	Endothelial cell_28d	Eif4ebp1
Ctsb	7.76723e-15	0.625406	0.818	0.709	Endothelial cell_28d	Ctsb
Rpl3	1.26837e-14	0.371093	0.925	0.856	Endothelial cell_28d	Rpl3
Rpl37a	1.31407e-14	0.358351	0.963	0.908	Endothelial cell_28d	Rpl37a
Rack1	1.51987e-14	0.386705	0.927	0.859	Endothelial cell_28d	Rack1
Rai14	1.7015e-14	0.498682	0.274	0.114	Endothelial cell_28d	Rai14
Rpl35a	1.72589e-14	0.333346	0.953	0.869	Endothelial cell_28d	Rpl35a
Ddx46	1.8597e-14	0.708777	0.398	0.222	Endothelial cell_28d	Ddx46
Mcam	1.87202e-14	0.637427	0.346	0.17	Endothelial cell_28d	Mcam
Ly6e	1.95366e-14	0.433916	0.92	0.882	Endothelial cell_28d	Ly6e
Tpm3-rs7	2.02313e-14	0.314453	0.267	0.106	Endothelial cell_28d	Tpm3-rs7
Sh3glb1	2.17634e-14	0.525948	0.733	0.57	Endothelial cell_28d	Sh3glb1
Hif1a	2.5521e-14	0.444092	0.438	0.251	Endothelial cell_28d	Hif1a
Vasp	2.64757e-14	0.402361	0.36	0.182	Endothelial cell_28d	Vasp
Rnf213	3.54263e-14	0.513535	0.286	0.125	Endothelial cell_28d	Rnf213
Rasal2	3.60676e-14	0.596174	0.258	0.108	Endothelial cell_28d	Rasal2
Smagp	4.19829e-14	0.562433	0.281	0.122	Endothelial cell_28d	Smagp
Ccnl2	4.34745e-14	0.523836	0.391	0.208	Endothelial cell_28d	Ccnl2
Ctnnbip1	5.07177e-14	0.608087	0.286	0.129	Endothelial cell_28d	Ctnnbip1
Rps7	5.23728e-14	0.390192	0.949	0.887	Endothelial cell_28d	Rps7
Smad5	5.53655e-14	0.388778	0.262	0.108	Endothelial cell_28d	Smad5
Arpc5	6.51013e-14	0.517956	0.637	0.461	Endothelial cell_28d	Arpc5
Rplp1	6.52383e-14	0.350453	0.976	0.928	Endothelial cell_28d	Rplp1
Pnn	7.02197e-14	0.633106	0.386	0.208	Endothelial cell_28d	Pnn
Tax1bp3	9.34762e-14	0.35422	0.38	0.197	Endothelial cell_28d	Tax1bp3
Rps20	1.01808e-13	0.356148	0.962	0.912	Endothelial cell_28d	Rps20
Znrf1	1.05774e-13	0.39574	0.269	0.113	Endothelial cell_28d	Znrf1
Pgls	1.14547e-13	0.38486	0.274	0.118	Endothelial cell_28d	Pgls
Btg1	1.39694e-13	0.556802	0.627	0.459	Endothelial cell_28d	Btg1
Rpl15	1.4983e-13	0.456606	0.911	0.838	Endothelial cell_28d	Rpl15
Sdc3	1.66638e-13	0.40277	0.333	0.164	Endothelial cell_28d	Sdc3
Rps6	1.89234e-13	0.369705	0.956	0.916	Endothelial cell_28d	Rps6
Eno1	1.99568e-13	0.594078	0.396	0.228	Endothelial cell_28d	Eno1
Rpl17	2.22472e-13	0.372992	0.958	0.884	Endothelial cell_28d	Rpl17
Ralb	3.01899e-13	0.529856	0.531	0.349	Endothelial cell_28d	Ralb
Rpl4	3.03486e-13	0.341612	0.93	0.901	Endothelial cell_28d	Rpl4
Gimap1	3.21757e-13	0.45627	0.435	0.252	Endothelial cell_28d	Gimap1
Rps11	3.60268e-13	0.397964	0.916	0.857	Endothelial cell_28d	Rps11
Ggta1	3.7018e-13	0.549044	0.342	0.17	Endothelial cell_28d	Ggta1
Rraga	3.82173e-13	0.37741	0.251	0.105	Endothelial cell_28d	Rraga
Rpl36a	3.98957e-13	0.453818	0.848	0.744	Endothelial cell_28d	Rpl36a
Gm47283	4.13745e-13	0.397108	0.274	0.122	Endothelial cell_28d	Gm47283
Git2	4.60101e-13	0.537685	0.272	0.12	Endothelial cell_28d	Git2
Nop53	4.91582e-13	0.393821	0.574	0.382	Endothelial cell_28d	Nop53
Atp8b1	5.83844e-13	0.483615	0.286	0.131	Endothelial cell_28d	Atp8b1
Ubald2	6.18054e-13	0.355185	0.277	0.124	Endothelial cell_28d	Ubald2
Cdipt	6.29429e-13	0.448422	0.461	0.278	Endothelial cell_28d	Cdipt
Rpl7a	7.1038e-13	0.344512	0.914	0.848	Endothelial cell_28d	Rpl7a
Ifitm3	7.30883e-13	0.453268	0.92	0.863	Endothelial cell_28d	Ifitm3
Hspg2	7.89557e-13	0.557124	0.616	0.432	Endothelial cell_28d	Hspg2
Mark3	8.17422e-13	0.503389	0.297	0.142	Endothelial cell_28d	Mark3
Plod1	1.45938e-12	0.403909	0.442	0.266	Endothelial cell_28d	Plod1
Sult1a1	1.53393e-12	0.911712	0.353	0.209	Endothelial cell_28d	Sult1a1
Lipa	1.78329e-12	0.444145	0.377	0.208	Endothelial cell_28d	Lipa
Tmed5	1.94675e-12	0.275814	0.424	0.246	Endothelial cell_28d	Tmed5
Rapgef3	2.14703e-12	0.403543	0.277	0.125	Endothelial cell_28d	Rapgef3
Rnf125	3.58222e-12	0.562069	0.405	0.242	Endothelial cell_28d	Rnf125
Rab5c	3.81514e-12	0.455096	0.543	0.365	Endothelial cell_28d	Rab5c
Vamp5	3.9166e-12	0.499977	0.342	0.185	Endothelial cell_28d	Vamp5
Ralgapa1	3.97639e-12	0.44597	0.346	0.185	Endothelial cell_28d	Ralgapa1
Tanc1	3.98725e-12	0.596432	0.283	0.136	Endothelial cell_28d	Tanc1
Gapdh	4.65839e-12	0.641286	0.801	0.689	Endothelial cell_28d	Gapdh
Luc7l3	5.10739e-12	0.612436	0.527	0.359	Endothelial cell_28d	Luc7l3
Mrrf	5.74049e-12	0.376411	0.255	0.115	Endothelial cell_28d	Mrrf
Kctd17	7.41036e-12	0.450353	0.286	0.141	Endothelial cell_28d	Kctd17
Myo1e	8.91522e-12	0.544811	0.269	0.127	Endothelial cell_28d	Myo1e
Pgk1	1.00334e-11	0.790677	0.51	0.364	Endothelial cell_28d	Pgk1
Slc25a5	1.04529e-11	0.435121	0.639	0.481	Endothelial cell_28d	Slc25a5
Ptbp3	1.32142e-11	0.491766	0.487	0.318	Endothelial cell_28d	Ptbp3
Gnb2	1.5847e-11	0.404639	0.696	0.543	Endothelial cell_28d	Gnb2
Hnrnpk	1.86442e-11	0.350257	0.736	0.605	Endothelial cell_28d	Hnrnpk
Ap2s1	1.91348e-11	0.4642	0.408	0.248	Endothelial cell_28d	Ap2s1
Serbp1	1.91619e-11	0.36728	0.812	0.674	Endothelial cell_28d	Serbp1
Dock9	1.99187e-11	0.498077	0.407	0.245	Endothelial cell_28d	Dock9
Prkch	2.15243e-11	0.447294	0.337	0.177	Endothelial cell_28d	Prkch
Actr2	2.31272e-11	0.446152	0.578	0.408	Endothelial cell_28d	Actr2
Cnn2	2.37007e-11	0.403942	0.347	0.193	Endothelial cell_28d	Cnn2
Bst2	2.71548e-11	0.404681	0.621	0.432	Endothelial cell_28d	Bst2
Pdlim1	3.02506e-11	0.512098	0.667	0.518	Endothelial cell_28d	Pdlim1
Lamc1	3.67444e-11	0.532968	0.379	0.228	Endothelial cell_28d	Lamc1
Tmcc3	3.91146e-11	0.91807	0.503	0.375	Endothelial cell_28d	Tmcc3
Piezo1	4.14343e-11	0.388916	0.375	0.212	Endothelial cell_28d	Piezo1
Cdkn1a	4.52234e-11	0.625057	0.59	0.419	Endothelial cell_28d	Cdkn1a
Copz1	4.59368e-11	0.460022	0.351	0.2	Endothelial cell_28d	Copz1
Wdr1	4.63047e-11	0.366944	0.389	0.228	Endothelial cell_28d	Wdr1
Ppp2r5a	5.44089e-11	0.476206	0.476	0.315	Endothelial cell_28d	Ppp2r5a
Mtch1	5.82309e-11	0.430704	0.621	0.461	Endothelial cell_28d	Mtch1
Nod1	6.08407e-11	0.349625	0.255	0.118	Endothelial cell_28d	Nod1
Hnrnpm	8.71413e-11	0.426714	0.565	0.393	Endothelial cell_28d	Hnrnpm
Tgfbr3	9.22684e-11	0.50864	0.305	0.162	Endothelial cell_28d	Tgfbr3
Hint1	9.3377e-11	0.388905	0.695	0.557	Endothelial cell_28d	Hint1
Bvht	1.02296e-10	0.522049	0.346	0.197	Endothelial cell_28d	Bvht
Hnrnpl	1.04925e-10	0.338716	0.401	0.239	Endothelial cell_28d	Hnrnpl
Ndrg1	1.14262e-10	0.487568	0.705	0.565	Endothelial cell_28d	Ndrg1
Fryl	1.21229e-10	0.47085	0.363	0.211	Endothelial cell_28d	Fryl
Rpl38	1.21933e-10	0.33198	0.914	0.843	Endothelial cell_28d	Rpl38
H2afj	1.4766e-10	0.423176	0.346	0.195	Endothelial cell_28d	H2afj
Grb10	1.56753e-10	0.341173	0.295	0.153	Endothelial cell_28d	Grb10
Hnrnpf	1.60415e-10	0.314601	0.588	0.425	Endothelial cell_28d	Hnrnpf
Actb	1.63555e-10	0.502939	0.96	0.944	Endothelial cell_28d	Actb
Hnrnpu	1.70473e-10	0.436616	0.743	0.614	Endothelial cell_28d	Hnrnpu
Dock1	1.79787e-10	0.482438	0.29	0.152	Endothelial cell_28d	Dock1
Pik3c2a	1.85638e-10	0.333552	0.288	0.148	Endothelial cell_28d	Pik3c2a
Rpl28	1.92495e-10	0.361817	0.921	0.87	Endothelial cell_28d	Rpl28
N4bp1	2.53496e-10	0.359503	0.298	0.158	Endothelial cell_28d	N4bp1
Atp6v0a2	2.54698e-10	0.419649	0.258	0.126	Endothelial cell_28d	Atp6v0a2
Itpkb	2.6575e-10	0.471673	0.372	0.217	Endothelial cell_28d	Itpkb
Prdx2	2.72299e-10	0.412554	0.579	0.43	Endothelial cell_28d	Prdx2
Fry	2.89934e-10	0.578328	0.291	0.162	Endothelial cell_28d	Fry
Plcg1	2.96388e-10	0.34988	0.309	0.165	Endothelial cell_28d	Plcg1
Caprin1	3.00297e-10	0.361555	0.45	0.29	Endothelial cell_28d	Caprin1
Cdk4	3.10724e-10	0.281423	0.419	0.255	Endothelial cell_28d	Cdk4
Mettl23	3.6207e-10	0.256706	0.316	0.17	Endothelial cell_28d	Mettl23
Smap2	4.18683e-10	0.397418	0.265	0.133	Endothelial cell_28d	Smap2
Spop	4.3836e-10	0.550031	0.606	0.469	Endothelial cell_28d	Spop
Rsrp1	4.65213e-10	0.508685	0.705	0.565	Endothelial cell_28d	Rsrp1
Pakap	4.69857e-10	0.461838	0.702	0.542	Endothelial cell_28d	Pakap
Ipo11	4.79544e-10	0.275885	0.262	0.127	Endothelial cell_28d	Ipo11
Arpc4	4.91428e-10	0.393258	0.483	0.322	Endothelial cell_28d	Arpc4
Nt5c	5.64401e-10	0.328111	0.271	0.137	Endothelial cell_28d	Nt5c
Nav1	5.71441e-10	0.555201	0.37	0.223	Endothelial cell_28d	Nav1
Sf3b3	5.82142e-10	0.30313	0.269	0.136	Endothelial cell_28d	Sf3b3
Fam171a1	6.02361e-10	0.289493	0.309	0.16	Endothelial cell_28d	Fam171a1
Pak2	6.51717e-10	0.374454	0.483	0.315	Endothelial cell_28d	Pak2
Akap2	6.64527e-10	0.452956	0.702	0.542	Endothelial cell_28d	Akap2
Samhd1	6.75347e-10	0.356433	0.286	0.149	Endothelial cell_28d	Samhd1
Anp32a	7.21681e-10	0.349321	0.63	0.472	Endothelial cell_28d	Anp32a
Ebf1	7.23713e-10	0.5753	0.332	0.196	Endothelial cell_28d	Ebf1
Taldo1	8.89787e-10	0.426574	0.431	0.285	Endothelial cell_28d	Taldo1
Rap1a	9.26432e-10	0.343609	0.349	0.2	Endothelial cell_28d	Rap1a
Fcho2	9.6576e-10	0.439112	0.384	0.236	Endothelial cell_28d	Fcho2
Dld	1.07407e-09	0.289671	0.255	0.126	Endothelial cell_28d	Dld
Asap1	1.08225e-09	0.434759	0.291	0.154	Endothelial cell_28d	Asap1
Emc6	1.08879e-09	0.302643	0.251	0.125	Endothelial cell_28d	Emc6
Ifnar2	1.1193e-09	0.319526	0.407	0.255	Endothelial cell_28d	Ifnar2
Nap1l4	1.17371e-09	0.398611	0.353	0.208	Endothelial cell_28d	Nap1l4
Ywhah	1.19106e-09	0.378675	0.501	0.349	Endothelial cell_28d	Ywhah
Ybx1	1.19728e-09	0.452419	0.906	0.843	Endothelial cell_28d	Ybx1
Tardbp	1.20532e-09	0.44171	0.459	0.307	Endothelial cell_28d	Tardbp
Rtraf	1.30005e-09	0.441537	0.583	0.45	Endothelial cell_28d	Rtraf
Fkbp1a	1.3313e-09	0.324058	0.808	0.71	Endothelial cell_28d	Fkbp1a
Ltbr	1.36274e-09	0.396177	0.276	0.148	Endothelial cell_28d	Ltbr
Vmp1	1.39115e-09	0.27987	0.25	0.122	Endothelial cell_28d	Vmp1
Rpl37	1.44947e-09	0.282789	0.901	0.86	Endothelial cell_28d	Rpl37
Raly	1.88141e-09	0.296841	0.525	0.372	Endothelial cell_28d	Raly
Clic1	2.03648e-09	0.346823	0.723	0.589	Endothelial cell_28d	Clic1
Cdv3	2.11772e-09	0.354361	0.361	0.217	Endothelial cell_28d	Cdv3
Rala	2.34353e-09	0.37772	0.393	0.244	Endothelial cell_28d	Rala
Arglu1	2.47251e-09	0.528158	0.49	0.341	Endothelial cell_28d	Arglu1
Lsm4	2.80179e-09	0.348748	0.304	0.169	Endothelial cell_28d	Lsm4
St13	2.90458e-09	0.291333	0.525	0.364	Endothelial cell_28d	St13
Rpl10a	2.9332e-09	0.361349	0.855	0.8	Endothelial cell_28d	Rpl10a
Capg	3.00756e-09	0.496476	0.52	0.384	Endothelial cell_28d	Capg
Ivns1abp	3.08946e-09	0.291725	0.257	0.13	Endothelial cell_28d	Ivns1abp
Psmd13	3.17319e-09	0.36186	0.333	0.195	Endothelial cell_28d	Psmd13
Map4k4	3.4889e-09	0.381186	0.557	0.411	Endothelial cell_28d	Map4k4
Ttll3	3.8495e-09	0.27278	0.342	0.201	Endothelial cell_28d	Ttll3
Acin1	4.25291e-09	0.270795	0.44	0.286	Endothelial cell_28d	Acin1
Mif	4.45184e-09	0.497318	0.433	0.289	Endothelial cell_28d	Mif
Slc39a1	4.82433e-09	0.262806	0.489	0.335	Endothelial cell_28d	Slc39a1
Ddx21	4.83618e-09	0.465632	0.347	0.211	Endothelial cell_28d	Ddx21
Rps26	5.01703e-09	0.337932	0.911	0.83	Endothelial cell_28d	Rps26
Zfp207	5.293e-09	0.307007	0.377	0.234	Endothelial cell_28d	Zfp207
Cox5a	6.3179e-09	0.296045	0.581	0.414	Endothelial cell_28d	Cox5a
Prelid1	6.33745e-09	0.427701	0.551	0.424	Endothelial cell_28d	Prelid1
Rbm25	6.85367e-09	0.451365	0.557	0.42	Endothelial cell_28d	Rbm25
Afap1l1	7.03209e-09	0.437985	0.363	0.23	Endothelial cell_28d	Afap1l1
Arpc1b	7.05159e-09	0.376519	0.836	0.745	Endothelial cell_28d	Arpc1b
Sh3bgrl3	7.5568e-09	0.427452	0.588	0.446	Endothelial cell_28d	Sh3bgrl3
Ywhag	7.57263e-09	0.315455	0.295	0.166	Endothelial cell_28d	Ywhag
Sema6a	8.04669e-09	0.341947	0.253	0.133	Endothelial cell_28d	Sema6a
Eng	9.56686e-09	0.3	0.665	0.526	Endothelial cell_28d	Eng
Nrarp	1.11257e-08	0.302663	0.258	0.137	Endothelial cell_28d	Nrarp
Itsn2	1.15368e-08	0.368591	0.442	0.295	Endothelial cell_28d	Itsn2
Polr1d	1.25437e-08	0.339041	0.541	0.383	Endothelial cell_28d	Polr1d
Atp5g2	1.32087e-08	0.322849	0.743	0.624	Endothelial cell_28d	Atp5g2
Capzb	1.32225e-08	0.320831	0.707	0.589	Endothelial cell_28d	Capzb
Sox17	1.63027e-08	0.459571	0.328	0.198	Endothelial cell_28d	Sox17
Hipk1	1.67274e-08	0.44733	0.428	0.288	Endothelial cell_28d	Hipk1
Impdh1	1.7831e-08	0.262036	0.277	0.151	Endothelial cell_28d	Impdh1
Gdi2	1.89883e-08	0.422137	0.693	0.576	Endothelial cell_28d	Gdi2
Dnaja1	1.9496e-08	0.393492	0.761	0.666	Endothelial cell_28d	Dnaja1
Hnrnpa3	2.0105e-08	0.325001	0.729	0.584	Endothelial cell_28d	Hnrnpa3
Prr13	2.07371e-08	0.358342	0.473	0.326	Endothelial cell_28d	Prr13
Atp5l	2.12281e-08	0.295683	0.743	0.606	Endothelial cell_28d	Atp5l
Tor1aip2	2.15106e-08	0.313578	0.349	0.214	Endothelial cell_28d	Tor1aip2
Cct4	2.19965e-08	0.312096	0.588	0.447	Endothelial cell_28d	Cct4
Ube2q1	2.32081e-08	0.321167	0.298	0.169	Endothelial cell_28d	Ube2q1
Rasa4	2.33974e-08	0.352222	0.262	0.143	Endothelial cell_28d	Rasa4
Npm1	2.3752e-08	0.384425	0.822	0.753	Endothelial cell_28d	Npm1
Ndufa8	2.45099e-08	0.32868	0.478	0.33	Endothelial cell_28d	Ndufa8
mt-Atp8	2.55656e-08	0.271141	0.386	0.24	Endothelial cell_28d	mt-Atp8
Cd93	2.6189e-08	0.445637	0.81	0.742	Endothelial cell_28d	Cd93
Unc45b	2.63229e-08	0.356274	0.277	0.16	Endothelial cell_28d	Unc45b
Dnajc7	2.6549e-08	0.343327	0.325	0.196	Endothelial cell_28d	Dnajc7
Capza1	2.67714e-08	0.27301	0.265	0.144	Endothelial cell_28d	Capza1
Snx5	2.77166e-08	0.342104	0.33	0.196	Endothelial cell_28d	Snx5
Glod4	2.86404e-08	0.31119	0.262	0.143	Endothelial cell_28d	Glod4
Pitpna	2.97916e-08	0.369355	0.548	0.417	Endothelial cell_28d	Pitpna
Eif3d	3.03092e-08	0.270689	0.452	0.3	Endothelial cell_28d	Eif3d
Cdk9	3.42786e-08	0.264679	0.286	0.162	Endothelial cell_28d	Cdk9
Pcbp1	3.65219e-08	0.324109	0.635	0.502	Endothelial cell_28d	Pcbp1
Gnb1	4.20581e-08	0.263811	0.698	0.55	Endothelial cell_28d	Gnb1
Hras	4.2903e-08	0.396334	0.389	0.255	Endothelial cell_28d	Hras
Polr2l	4.3675e-08	0.268828	0.26	0.144	Endothelial cell_28d	Polr2l
Rbm5	4.51155e-08	0.454922	0.38	0.25	Endothelial cell_28d	Rbm5
Plk2	4.6568e-08	0.668535	0.494	0.372	Endothelial cell_28d	Plk2
Tjp1	4.80156e-08	0.364294	0.445	0.305	Endothelial cell_28d	Tjp1
Ddx54	5.31695e-08	0.299679	0.29	0.168	Endothelial cell_28d	Ddx54
Arf6	5.67287e-08	0.258184	0.291	0.168	Endothelial cell_28d	Arf6
Lims1	5.89991e-08	0.445151	0.407	0.283	Endothelial cell_28d	Lims1
Rhob	5.996e-08	0.442452	0.649	0.546	Endothelial cell_28d	Rhob
Gm45234	7.13228e-08	0.257065	0.625	0.492	Endothelial cell_28d	Gm45234
Atrx	7.50946e-08	0.514598	0.59	0.476	Endothelial cell_28d	Atrx
Rbms1	7.53312e-08	0.383874	0.504	0.365	Endothelial cell_28d	Rbms1
Tnfaip1	7.94819e-08	0.480301	0.525	0.408	Endothelial cell_28d	Tnfaip1
Snrpe	8.03209e-08	0.374183	0.503	0.379	Endothelial cell_28d	Snrpe
Cdc42se1	9.08395e-08	0.266455	0.333	0.204	Endothelial cell_28d	Cdc42se1
Lrrc8c	1.09928e-07	0.395613	0.417	0.293	Endothelial cell_28d	Lrrc8c
2610507B11Rik	1.1129e-07	0.280503	0.276	0.16	Endothelial cell_28d	2610507B11Rik
Eif2s2	1.13904e-07	0.303469	0.665	0.546	Endothelial cell_28d	Eif2s2
Myct1	1.1433e-07	0.31184	0.637	0.515	Endothelial cell_28d	Myct1
Tgfbi	1.17638e-07	0.521423	0.279	0.166	Endothelial cell_28d	Tgfbi
Ap1s1	1.24671e-07	0.298769	0.272	0.154	Endothelial cell_28d	Ap1s1
Stom	1.28413e-07	0.396508	0.257	0.146	Endothelial cell_28d	Stom
Hnrnpa1	1.35623e-07	0.311177	0.677	0.559	Endothelial cell_28d	Hnrnpa1
Set	1.46785e-07	0.372604	0.654	0.551	Endothelial cell_28d	Set
Cdk11b	1.50402e-07	0.372265	0.497	0.366	Endothelial cell_28d	Cdk11b
Junb	1.89843e-07	0.542557	0.541	0.416	Endothelial cell_28d	Junb
Dhx15	1.96225e-07	0.335648	0.366	0.237	Endothelial cell_28d	Dhx15
Tomm70a	1.98907e-07	0.304256	0.276	0.16	Endothelial cell_28d	Tomm70a
Mprip	2.03552e-07	0.412844	0.56	0.424	Endothelial cell_28d	Mprip
Hnrnpab	2.05875e-07	0.262434	0.654	0.515	Endothelial cell_28d	Hnrnpab
Nisch	2.1269e-07	0.328149	0.492	0.357	Endothelial cell_28d	Nisch
Eif3f	2.17041e-07	0.255041	0.674	0.545	Endothelial cell_28d	Eif3f
Slc3a2	2.21374e-07	0.340689	0.48	0.343	Endothelial cell_28d	Slc3a2
Mkl2	2.2668e-07	0.3088	0.349	0.219	Endothelial cell_28d	Mkl2
Rhoa	2.34628e-07	0.306869	0.707	0.562	Endothelial cell_28d	Rhoa
Snrnp70	2.41885e-07	0.312214	0.468	0.333	Endothelial cell_28d	Snrnp70
Ptpn1	2.53886e-07	0.294165	0.304	0.185	Endothelial cell_28d	Ptpn1
Bax	2.5936e-07	0.26015	0.337	0.212	Endothelial cell_28d	Bax
Itga1	2.59733e-07	0.677648	0.489	0.377	Endothelial cell_28d	Itga1
Sumo3	2.61217e-07	0.299971	0.438	0.3	Endothelial cell_28d	Sumo3
Sars	2.7361e-07	0.332575	0.342	0.219	Endothelial cell_28d	Sars
Prpf4b	3.04787e-07	0.381035	0.325	0.202	Endothelial cell_28d	Prpf4b
Cycs	3.13803e-07	0.301844	0.384	0.263	Endothelial cell_28d	Cycs
Wwtr1	3.24994e-07	0.314908	0.583	0.457	Endothelial cell_28d	Wwtr1
Baz1a	3.32172e-07	0.359392	0.262	0.151	Endothelial cell_28d	Baz1a
Uhrf2	3.40457e-07	0.282314	0.257	0.147	Endothelial cell_28d	Uhrf2
Eif4g3	3.84391e-07	0.311738	0.283	0.169	Endothelial cell_28d	Eif4g3
Ldha	4.30951e-07	0.335581	0.597	0.461	Endothelial cell_28d	Ldha
Tmem140	4.30951e-07	0.47885	0.337	0.225	Endothelial cell_28d	Tmem140
Rps6ka3	4.38715e-07	0.26375	0.415	0.279	Endothelial cell_28d	Rps6ka3
Ndufs2	4.71038e-07	0.266439	0.464	0.323	Endothelial cell_28d	Ndufs2
Ptprg	4.86556e-07	0.558352	0.3	0.193	Endothelial cell_28d	Ptprg
mt-Co1	4.98082e-07	0.422229	0.956	0.989	Endothelial cell_28d	mt-Co1
Fnbp1l	4.98685e-07	0.492172	0.393	0.269	Endothelial cell_28d	Fnbp1l
Btf3	5.03008e-07	0.25875	0.707	0.579	Endothelial cell_28d	Btf3
Nrbp1	5.46149e-07	0.294906	0.323	0.206	Endothelial cell_28d	Nrbp1
Tsc22d4	5.7582e-07	0.365799	0.319	0.2	Endothelial cell_28d	Tsc22d4
Qk	5.87243e-07	0.262171	0.473	0.34	Endothelial cell_28d	Qk
Ube2k	6.4477e-07	0.273604	0.422	0.285	Endothelial cell_28d	Ube2k
Cbx1	6.76966e-07	0.345282	0.452	0.324	Endothelial cell_28d	Cbx1
4931406P16Rik	7.12959e-07	0.317497	0.497	0.356	Endothelial cell_28d	4931406P16Rik
Hpcal1	7.23728e-07	0.258342	0.304	0.19	Endothelial cell_28d	Hpcal1
Prpf38b	9.05995e-07	0.416077	0.485	0.364	Endothelial cell_28d	Prpf38b
Ftl1-ps1	9.50113e-07	0.252042	0.318	0.201	Endothelial cell_28d	Ftl1-ps1
Usf2	9.66016e-07	0.282893	0.342	0.222	Endothelial cell_28d	Usf2
Cnot6	9.75987e-07	0.323094	0.286	0.177	Endothelial cell_28d	Cnot6
Psmb3	1.00741e-06	0.259178	0.545	0.4	Endothelial cell_28d	Psmb3
Cltc	1.08947e-06	0.302323	0.492	0.367	Endothelial cell_28d	Cltc
Ppp6r1	1.13058e-06	0.309518	0.277	0.171	Endothelial cell_28d	Ppp6r1
Gm49383	1.18398e-06	0.260912	0.66	0.558	Endothelial cell_28d	Gm49383
Ube2r2	1.30014e-06	0.333998	0.574	0.452	Endothelial cell_28d	Ube2r2
Rhoc	1.37488e-06	0.473613	0.494	0.388	Endothelial cell_28d	Rhoc
Lbr	1.38542e-06	0.341888	0.253	0.151	Endothelial cell_28d	Lbr
Anapc16	1.39098e-06	0.330215	0.265	0.163	Endothelial cell_28d	Anapc16
Wdr26	1.4827e-06	0.415804	0.527	0.41	Endothelial cell_28d	Wdr26
Atp1a1	1.53677e-06	0.29033	0.675	0.569	Endothelial cell_28d	Atp1a1
Ablim1	1.56405e-06	0.42494	0.709	0.602	Endothelial cell_28d	Ablim1
Txnip	1.57307e-06	0.491372	0.782	0.722	Endothelial cell_28d	Txnip
Rnf130	1.6086e-06	0.265028	0.356	0.237	Endothelial cell_28d	Rnf130
Rps2	1.69142e-06	0.333152	0.913	0.892	Endothelial cell_28d	Rps2
Scand1	1.8437e-06	0.278822	0.272	0.168	Endothelial cell_28d	Scand1
Tagln2	1.96938e-06	0.377562	0.806	0.715	Endothelial cell_28d	Tagln2
Tubb5	2.01826e-06	0.283762	0.644	0.543	Endothelial cell_28d	Tubb5
Srsf10	2.26586e-06	0.386207	0.347	0.237	Endothelial cell_28d	Srsf10
Eif4b	2.26744e-06	0.30663	0.599	0.466	Endothelial cell_28d	Eif4b
Dhx9	2.44136e-06	0.392372	0.417	0.296	Endothelial cell_28d	Dhx9
Rtcb	2.76239e-06	0.277206	0.403	0.284	Endothelial cell_28d	Rtcb
Serpinh1	3.10141e-06	0.298831	0.766	0.69	Endothelial cell_28d	Serpinh1
Arhgef15	3.62172e-06	0.279082	0.401	0.28	Endothelial cell_28d	Arhgef15
Ube2g2	4.89213e-06	0.263613	0.305	0.197	Endothelial cell_28d	Ube2g2
Mxd4	5.77055e-06	0.346449	0.586	0.468	Endothelial cell_28d	Mxd4
Dusp6	5.85749e-06	0.530408	0.508	0.414	Endothelial cell_28d	Dusp6
Ywhae	6.07039e-06	0.269489	0.724	0.632	Endothelial cell_28d	Ywhae
2025-03-02	6.07359e-06	0.414579	0.461	0.344	Endothelial cell_28d	2025-03-02
Snx6	6.42484e-06	0.359355	0.384	0.28	Endothelial cell_28d	Snx6
Selenop	6.86639e-06	0.396018	0.756	0.651	Endothelial cell_28d	Selenop
Cd74	6.91033e-06	0.321629	0.264	0.152	Endothelial cell_28d	Cd74
Tecpr1	7.04141e-06	0.307375	0.269	0.171	Endothelial cell_28d	Tecpr1
Srsf2	7.22799e-06	0.304472	0.62	0.492	Endothelial cell_28d	Srsf2
Lama5	7.95018e-06	0.278994	0.251	0.155	Endothelial cell_28d	Lama5
Zfp664	7.97272e-06	0.274433	0.283	0.181	Endothelial cell_28d	Zfp664
Prrc2c	8.97714e-06	0.317275	0.504	0.387	Endothelial cell_28d	Prrc2c
Jam2	9.95701e-06	0.482148	0.557	0.476	Endothelial cell_28d	Jam2
Rassf1	1.02962e-05	0.299142	0.316	0.213	Endothelial cell_28d	Rassf1
Mcl1	1.04735e-05	0.282065	0.677	0.589	Endothelial cell_28d	Mcl1
Eif3l	1.09843e-05	0.267903	0.433	0.316	Endothelial cell_28d	Eif3l
Trappc4	1.14248e-05	0.27962	0.354	0.251	Endothelial cell_28d	Trappc4
Tkt	1.18469e-05	0.294121	0.314	0.214	Endothelial cell_28d	Tkt
Tacc1	1.23931e-05	0.376734	0.396	0.296	Endothelial cell_28d	Tacc1
Cnot6l	1.26158e-05	0.263224	0.309	0.211	Endothelial cell_28d	Cnot6l
Elovl5	1.34549e-05	0.353633	0.419	0.302	Endothelial cell_28d	Elovl5
Mrpl43	1.62493e-05	0.269466	0.279	0.185	Endothelial cell_28d	Mrpl43
Sec61b	1.661e-05	0.369429	0.592	0.488	Endothelial cell_28d	Sec61b
Cavin3	1.76293e-05	0.325208	0.693	0.606	Endothelial cell_28d	Cavin3
Pim3	1.8886e-05	0.26501	0.48	0.359	Endothelial cell_28d	Pim3
Vps36	2.17333e-05	0.349107	0.312	0.212	Endothelial cell_28d	Vps36
Hdac7	2.20418e-05	0.322942	0.375	0.267	Endothelial cell_28d	Hdac7
Tmem176a	2.23284e-05	0.374165	0.445	0.341	Endothelial cell_28d	Tmem176a
Nsd1	2.25988e-05	0.29901	0.274	0.181	Endothelial cell_28d	Nsd1
Usp25	2.40467e-05	0.308201	0.25	0.159	Endothelial cell_28d	Usp25
Naca	2.42091e-05	0.251486	0.82	0.759	Endothelial cell_28d	Naca
Sbno2	2.81022e-05	0.254794	0.257	0.163	Endothelial cell_28d	Sbno2
Cd34	3.04368e-05	0.298508	0.613	0.51	Endothelial cell_28d	Cd34
Srsf6	3.1407e-05	0.25245	0.332	0.225	Endothelial cell_28d	Srsf6
Bud31	3.3073e-05	0.258015	0.372	0.264	Endothelial cell_28d	Bud31
Dusp11	3.36046e-05	0.32206	0.415	0.319	Endothelial cell_28d	Dusp11
Dnajc8	3.83502e-05	0.256716	0.468	0.362	Endothelial cell_28d	Dnajc8
Ggnbp2	3.96089e-05	0.270212	0.431	0.323	Endothelial cell_28d	Ggnbp2
Hspa4	4.04031e-05	0.343731	0.492	0.388	Endothelial cell_28d	Hspa4
Top2b	4.49371e-05	0.294202	0.325	0.23	Endothelial cell_28d	Top2b
Herc1	4.55711e-05	0.300124	0.295	0.198	Endothelial cell_28d	Herc1
Uqcrfs1	4.58889e-05	0.281426	0.443	0.332	Endothelial cell_28d	Uqcrfs1
Llph	5.04567e-05	0.313283	0.335	0.239	Endothelial cell_28d	Llph
Akap13	5.35861e-05	0.439167	0.438	0.326	Endothelial cell_28d	Akap13
Kpna4	5.50414e-05	0.27429	0.281	0.187	Endothelial cell_28d	Kpna4
Hook3	6.54882e-05	0.40468	0.347	0.252	Endothelial cell_28d	Hook3
Sh3bgrl	6.59044e-05	0.279801	0.539	0.428	Endothelial cell_28d	Sh3bgrl
Pfkp	7.02981e-05	0.286441	0.262	0.173	Endothelial cell_28d	Pfkp
Papola	7.59221e-05	0.258413	0.44	0.337	Endothelial cell_28d	Papola
Arhgap31	7.78343e-05	0.272381	0.429	0.327	Endothelial cell_28d	Arhgap31
Eif3j1	9.27911e-05	0.261348	0.344	0.248	Endothelial cell_28d	Eif3j1
H2-T23	9.44561e-05	0.379789	0.459	0.364	Endothelial cell_28d	H2-T23
Usp34	9.72112e-05	0.278261	0.464	0.356	Endothelial cell_28d	Usp34
Ppp2r2a	0.000105092	0.342824	0.38	0.282	Endothelial cell_28d	Ppp2r2a
Pgam1	0.000108444	0.340169	0.476	0.379	Endothelial cell_28d	Pgam1
Diaph2	0.000112968	0.324927	0.271	0.187	Endothelial cell_28d	Diaph2
Tubb2a	0.000127953	0.307037	0.541	0.447	Endothelial cell_28d	Tubb2a
Eif3c	0.000128143	0.254262	0.628	0.523	Endothelial cell_28d	Eif3c
Nsrp1	0.000138648	0.283093	0.264	0.18	Endothelial cell_28d	Nsrp1
Atp6v0b	0.000139436	0.270921	0.469	0.368	Endothelial cell_28d	Atp6v0b
Clk4	0.000141369	0.292044	0.288	0.2	Endothelial cell_28d	Clk4
Macf1	0.000148007	0.304352	0.621	0.513	Endothelial cell_28d	Macf1
Mfng	0.000154005	0.269784	0.396	0.295	Endothelial cell_28d	Mfng
Cap1	0.000154555	0.311151	0.258	0.173	Endothelial cell_28d	Cap1
Entpd1	0.000156654	0.371718	0.476	0.395	Endothelial cell_28d	Entpd1
Sub1	0.00016079	0.274337	0.489	0.389	Endothelial cell_28d	Sub1
Trib1	0.000174486	0.366525	0.323	0.235	Endothelial cell_28d	Trib1
Aggf1	0.000177144	0.25443	0.257	0.17	Endothelial cell_28d	Aggf1
Eif3a	0.000214616	0.255784	0.728	0.63	Endothelial cell_28d	Eif3a
Cfdp1	0.00022919	0.263085	0.454	0.37	Endothelial cell_28d	Cfdp1
Slc6a6	0.00027329	0.488513	0.264	0.19	Endothelial cell_28d	Slc6a6
Dpysl3	0.000281449	0.265815	0.328	0.235	Endothelial cell_28d	Dpysl3
Parvb	0.000286948	0.284891	0.351	0.261	Endothelial cell_28d	Parvb
Nrp1	0.000323944	0.466866	0.525	0.442	Endothelial cell_28d	Nrp1
Slu7	0.000347116	0.298165	0.3	0.22	Endothelial cell_28d	Slu7
Mfsd1	0.000350541	0.26553	0.26	0.185	Endothelial cell_28d	Mfsd1
Chordc1	0.000408906	0.258547	0.281	0.201	Endothelial cell_28d	Chordc1
Fbxw2	0.000476107	0.253886	0.314	0.235	Endothelial cell_28d	Fbxw2
Rgs2	0.000489559	0.292242	0.279	0.201	Endothelial cell_28d	Rgs2
Stip1	0.000493286	0.346598	0.358	0.269	Endothelial cell_28d	Stip1
Uqcc3	0.000566936	0.256613	0.316	0.231	Endothelial cell_28d	Uqcc3
Dst	0.000581871	0.298326	0.675	0.581	Endothelial cell_28d	Dst
Rassf3	0.000597038	0.299279	0.401	0.317	Endothelial cell_28d	Rassf3
Isg15	0.000600262	0.318168	0.251	0.176	Endothelial cell_28d	Isg15
Pkm	0.000721992	0.349791	0.628	0.57	Endothelial cell_28d	Pkm
Spag9	0.000726957	0.256636	0.578	0.485	Endothelial cell_28d	Spag9
Thoc2	0.000746884	0.402105	0.396	0.318	Endothelial cell_28d	Thoc2
Bola2	0.000849565	0.257537	0.396	0.321	Endothelial cell_28d	Bola2
mt-Co2	0.000870334	0.385656	0.979	0.993	Endothelial cell_28d	mt-Co2
Tpp2	0.000975699	0.279603	0.312	0.231	Endothelial cell_28d	Tpp2
Mecom	0.00103186	0.286502	0.265	0.193	Endothelial cell_28d	Mecom
Phf14	0.00114878	0.338474	0.267	0.197	Endothelial cell_28d	Phf14
Thbs1	0.0012586	0.333306	0.466	0.372	Endothelial cell_28d	Thbs1
Cebpd	0.00179015	0.282689	0.34	0.264	Endothelial cell_28d	Cebpd
Metap2	0.00181711	0.354487	0.478	0.412	Endothelial cell_28d	Metap2
Pa2g4	0.00188005	0.272272	0.386	0.31	Endothelial cell_28d	Pa2g4
Ier5	0.00191646	0.287667	0.394	0.317	Endothelial cell_28d	Ier5
Snrnp48	0.00247512	0.288683	0.258	0.198	Endothelial cell_28d	Snrnp48
Rbbp6	0.00258856	0.379033	0.379	0.307	Endothelial cell_28d	Rbbp6
Eif5b	0.00271481	0.304832	0.527	0.461	Endothelial cell_28d	Eif5b
Sema3g	0.00391304	0.416923	0.347	0.289	Endothelial cell_28d	Sema3g
Zzef1	0.0039208	0.282632	0.25	0.187	Endothelial cell_28d	Zzef1
Slc38a2	0.00403979	0.281216	0.695	0.643	Endothelial cell_28d	Slc38a2
Degs1	0.00440072	0.263964	0.449	0.377	Endothelial cell_28d	Degs1
Atp2b1	0.00448925	0.324037	0.384	0.316	Endothelial cell_28d	Atp2b1
Chd2	0.0045778	0.255332	0.291	0.225	Endothelial cell_28d	Chd2
Pltp	0.00608482	0.366365	0.281	0.224	Endothelial cell_28d	Pltp

## Sheet: day 3 vs day 0 
	p_val	avg_log2FC	pct.1	pct.2	cluster	gene
Fos	1.28883e-86	1.83438	0.977	0.771	Endothelial cell_0d	Fos
Col1a2	1.18675e-80	2.21429	0.843	0.333	Endothelial cell_0d	Col1a2
Hspb1	3.14611e-80	1.62406	0.947	0.688	Endothelial cell_0d	Hspb1
Fosb	7.19308e-68	1.87996	0.819	0.39	Endothelial cell_0d	Fosb
Dnajb1	1.64954e-67	2.0081	0.791	0.342	Endothelial cell_0d	Dnajb1
Atf3	1.68483e-64	1.86457	0.77	0.314	Endothelial cell_0d	Atf3
Acta2	2.17431e-63	1.35876	0.969	0.63	Endothelial cell_0d	Acta2
Ptprb	6.47173e-62	1.49807	0.935	0.806	Endothelial cell_0d	Ptprb
Dbp	1.17446e-61	1.70988	0.483	0.016	Endothelial cell_0d	Dbp
Sptbn1	7.78008e-59	1.40219	0.886	0.633	Endothelial cell_0d	Sptbn1
Myh11	1.82788e-58	2.27394	0.583	0.097	Endothelial cell_0d	Myh11
Col3a1	3.22794e-58	1.82645	0.736	0.256	Endothelial cell_0d	Col3a1
Myl9	3.00462e-54	1.38311	0.763	0.279	Endothelial cell_0d	Myl9
Zfp36	1.53666e-52	1.49168	0.776	0.434	Endothelial cell_0d	Zfp36
Nr4a1	5.92696e-49	1.5648	0.681	0.279	Endothelial cell_0d	Nr4a1
Egr1	8.87109e-49	1.38333	0.837	0.527	Endothelial cell_0d	Egr1
Tpm2	2.21172e-48	1.48286	0.657	0.208	Endothelial cell_0d	Tpm2
Ltbp4	5.21307e-48	1.35672	0.881	0.686	Endothelial cell_0d	Ltbp4
Itga9	1.07925e-47	1.39544	0.588	0.155	Endothelial cell_0d	Itga9
Igfbp7	4.93519e-46	1.3478	0.885	0.506	Endothelial cell_0d	Igfbp7
Fbln2	2.33637e-40	1.33615	0.838	0.628	Endothelial cell_0d	Fbln2
Ubc	1.42148e-39	1.10747	0.849	0.628	Endothelial cell_0d	Ubc
Lamb2	1.11098e-38	1.13779	0.628	0.238	Endothelial cell_0d	Lamb2
Rgs5	2.55584e-38	1.85165	0.463	0.097	Endothelial cell_0d	Rgs5
App	4.38311e-38	0.871829	0.87	0.732	Endothelial cell_0d	App
Vwf	8.2852e-38	1.32529	0.819	0.596	Endothelial cell_0d	Vwf
Cst3	1.20408e-37	0.754247	0.949	0.942	Endothelial cell_0d	Cst3
Fth1	1.9897e-37	0.630343	0.963	0.921	Endothelial cell_0d	Fth1
Mt1	3.96971e-37	1.08155	0.693	0.303	Endothelial cell_0d	Mt1
Klf9	7.53347e-36	1.21507	0.677	0.319	Endothelial cell_0d	Klf9
Ephx1	1.90523e-34	0.988086	0.567	0.196	Endothelial cell_0d	Ephx1
Tns1	2.06036e-34	1.13313	0.625	0.266	Endothelial cell_0d	Tns1
Zbtb20	2.78298e-34	1.39222	0.635	0.296	Endothelial cell_0d	Zbtb20
Ier2	1.96375e-33	1.17135	0.635	0.305	Endothelial cell_0d	Ier2
Ifrd1	3.32174e-32	1.307	0.585	0.252	Endothelial cell_0d	Ifrd1
Col1a1	6.90442e-32	1.43563	0.424	0.095	Endothelial cell_0d	Col1a1
Npnt	1.82394e-31	1.19615	0.4	0.079	Endothelial cell_0d	Npnt
Nfkbia	1.72835e-30	1.15377	0.84	0.707	Endothelial cell_0d	Nfkbia
Klf4	2.32459e-30	1.02657	0.809	0.575	Endothelial cell_0d	Klf4
Epas1	6.4099e-30	0.829937	0.881	0.665	Endothelial cell_0d	Epas1
Ptprj	3.60178e-29	1.31298	0.531	0.219	Endothelial cell_0d	Ptprj
Ogn	3.73606e-29	1.36516	0.365	0.069	Endothelial cell_0d	Ogn
Aldh2	6.71046e-29	0.98387	0.694	0.432	Endothelial cell_0d	Aldh2
Pde4b	3.79194e-28	1.31852	0.57	0.273	Endothelial cell_0d	Pde4b
Serpine2	5.81674e-28	1.20585	0.376	0.079	Endothelial cell_0d	Serpine2
Hsph1	6.14345e-28	1.40579	0.599	0.309	Endothelial cell_0d	Hsph1
Klf2	8.209e-28	0.911007	0.76	0.49	Endothelial cell_0d	Klf2
Ahnak	8.25609e-28	0.948695	0.84	0.624	Endothelial cell_0d	Ahnak
Jun	1.25782e-27	0.978891	0.815	0.63	Endothelial cell_0d	Jun
Itga8	1.42237e-27	1.33596	0.332	0.055	Endothelial cell_0d	Itga8
Hspa1a	3.40791e-27	1.11619	0.891	0.778	Endothelial cell_0d	Hspa1a
Nr1d1	7.56678e-27	0.848647	0.343	0.067	Endothelial cell_0d	Nr1d1
Cmip	1.3434e-26	0.949165	0.554	0.24	Endothelial cell_0d	Cmip
Socs3	2.65623e-26	1.15778	0.466	0.166	Endothelial cell_0d	Socs3
Timp3	6.71783e-26	0.877129	0.94	0.829	Endothelial cell_0d	Timp3
Pbxip1	8.37493e-26	1.19519	0.449	0.152	Endothelial cell_0d	Pbxip1
Flna	1.53921e-25	0.917718	0.559	0.247	Endothelial cell_0d	Flna
Lpp	2.03535e-25	1.23402	0.433	0.143	Endothelial cell_0d	Lpp
Dag1	4.49991e-25	1.0485	0.502	0.203	Endothelial cell_0d	Dag1
Ptgs1	6.54082e-25	0.960941	0.461	0.171	Endothelial cell_0d	Ptgs1
Sptan1	8.94289e-25	0.933517	0.645	0.344	Endothelial cell_0d	Sptan1
Ppp1r15a	1.17047e-24	0.956573	0.729	0.52	Endothelial cell_0d	Ppp1r15a
Bmpr2	1.25551e-24	1.00907	0.578	0.286	Endothelial cell_0d	Bmpr2
Gnas	2.18611e-24	0.602092	0.894	0.818	Endothelial cell_0d	Gnas
Actn4	2.54176e-24	0.707111	0.805	0.589	Endothelial cell_0d	Actn4
Lims2	3.23185e-24	0.768603	0.357	0.09	Endothelial cell_0d	Lims2
Nfkbiz	4.37478e-24	1.14525	0.532	0.245	Endothelial cell_0d	Nfkbiz
Slc9a3r2	4.39296e-24	0.979383	0.715	0.462	Endothelial cell_0d	Slc9a3r2
Ncam1	8.43364e-24	1.10888	0.364	0.099	Endothelial cell_0d	Ncam1
Cpd	9.65556e-24	0.827321	0.513	0.212	Endothelial cell_0d	Cpd
Spon1	2.28386e-23	0.990313	0.425	0.143	Endothelial cell_0d	Spon1
Tef	4.26992e-23	0.712317	0.333	0.076	Endothelial cell_0d	Tef
Crip1	4.68399e-23	0.842996	0.835	0.716	Endothelial cell_0d	Crip1
Cryab	4.98846e-23	0.911518	0.441	0.15	Endothelial cell_0d	Cryab
Glul	6.13782e-23	0.828284	0.437	0.152	Endothelial cell_0d	Glul
Clstn1	6.78246e-23	0.813016	0.503	0.206	Endothelial cell_0d	Clstn1
Fam107a	7.06884e-23	0.860515	0.439	0.157	Endothelial cell_0d	Fam107a
Nr1d2	9.25589e-23	0.836237	0.308	0.062	Endothelial cell_0d	Nr1d2
Ccnl1	9.36e-23	0.973065	0.743	0.54	Endothelial cell_0d	Ccnl1
Rock1	2.32025e-22	0.979686	0.553	0.266	Endothelial cell_0d	Rock1
Hsp90ab1	5.03293e-22	0.466372	0.978	0.975	Endothelial cell_0d	Hsp90ab1
Amigo2	5.58581e-22	0.787033	0.387	0.125	Endothelial cell_0d	Amigo2
Irf1	1.2263e-21	0.764827	0.499	0.21	Endothelial cell_0d	Irf1
Plpp3	1.32196e-21	0.828068	0.546	0.256	Endothelial cell_0d	Plpp3
Ubb	1.41616e-21	0.525557	0.935	0.924	Endothelial cell_0d	Ubb
Kctd12	4.15724e-21	0.983757	0.531	0.259	Endothelial cell_0d	Kctd12
Mgll	5.61516e-21	1.18323	0.312	0.074	Endothelial cell_0d	Mgll
Klk10	6.18924e-21	0.994579	0.283	0.058	Endothelial cell_0d	Klk10
Nr3c1	6.43079e-21	0.770141	0.372	0.115	Endothelial cell_0d	Nr3c1
Crispld2	9.10131e-21	1.12938	0.274	0.055	Endothelial cell_0d	Crispld2
P3h3	1.20219e-20	0.731557	0.45	0.182	Endothelial cell_0d	P3h3
Mylk	1.32582e-20	1.09536	0.392	0.141	Endothelial cell_0d	Mylk
Cavin2	1.45305e-20	0.770844	0.793	0.647	Endothelial cell_0d	Cavin2
Psap	1.75429e-20	0.571205	0.891	0.76	Endothelial cell_0d	Psap
Plec	2.68414e-20	0.939212	0.457	0.192	Endothelial cell_0d	Plec
Utrn	2.9715e-20	1.04341	0.57	0.319	Endothelial cell_0d	Utrn
Slc43a3	3.30215e-20	0.828801	0.66	0.39	Endothelial cell_0d	Slc43a3
Itgb1	3.64713e-20	0.625364	0.858	0.758	Endothelial cell_0d	Itgb1
Bcam	3.83414e-20	0.769769	0.612	0.335	Endothelial cell_0d	Bcam
Mmrn2	5.51507e-20	0.743289	0.83	0.688	Endothelial cell_0d	Mmrn2
Hspa8	6.11869e-20	0.556123	0.98	0.97	Endothelial cell_0d	Hspa8
Mettl7a1	1.46946e-19	0.795376	0.546	0.282	Endothelial cell_0d	Mettl7a1
Pkp4	1.89119e-19	0.847603	0.485	0.222	Endothelial cell_0d	Pkp4
Gsn	4.5941e-19	1.05575	0.539	0.279	Endothelial cell_0d	Gsn
Podxl	4.6112e-19	0.944664	0.596	0.342	Endothelial cell_0d	Podxl
Ramp2	4.94661e-19	0.646887	0.854	0.732	Endothelial cell_0d	Ramp2
Ier3	5.2693e-19	0.810316	0.814	0.64	Endothelial cell_0d	Ier3
Dnajc3	7.75763e-19	0.785108	0.547	0.291	Endothelial cell_0d	Dnajc3
Ttc28	8.0777e-19	0.81091	0.404	0.152	Endothelial cell_0d	Ttc28
Col4a4	9.33256e-19	0.960642	0.271	0.06	Endothelial cell_0d	Col4a4
Gadd45b	1.13083e-18	0.867156	0.716	0.554	Endothelial cell_0d	Gadd45b
Cnn1	1.68059e-18	0.898679	0.339	0.109	Endothelial cell_0d	Cnn1
Iqgap1	3.57815e-18	0.717629	0.703	0.462	Endothelial cell_0d	Iqgap1
Rras	4.96671e-18	0.742839	0.596	0.346	Endothelial cell_0d	Rras
Pdcd4	6.27964e-18	0.593978	0.321	0.097	Endothelial cell_0d	Pdcd4
Ppp1r12c	6.96732e-18	0.642328	0.375	0.139	Endothelial cell_0d	Ppp1r12c
Sparcl1	7.05899e-18	0.949697	0.307	0.088	Endothelial cell_0d	Sparcl1
Postn	9.93044e-18	0.838291	0.337	0.109	Endothelial cell_0d	Postn
Fkbp9	1.03886e-17	0.705473	0.611	0.372	Endothelial cell_0d	Fkbp9
Bag3	1.06974e-17	0.762368	0.562	0.319	Endothelial cell_0d	Bag3
Emp2	2.15658e-17	0.748927	0.54	0.291	Endothelial cell_0d	Emp2
Gm10800	2.46873e-17	0.792764	0.392	0.152	Endothelial cell_0d	Gm10800
Glg1	2.65674e-17	0.75056	0.585	0.326	Endothelial cell_0d	Glg1
Icam1	3.36971e-17	0.830584	0.646	0.42	Endothelial cell_0d	Icam1
Mfap4	4.03226e-17	0.899379	0.274	0.072	Endothelial cell_0d	Mfap4
Tln1	4.46304e-17	0.693952	0.48	0.24	Endothelial cell_0d	Tln1
Gkn3	7.6277e-17	0.909206	0.515	0.293	Endothelial cell_0d	Gkn3
Sertad1	8.01635e-17	0.779793	0.426	0.199	Endothelial cell_0d	Sertad1
Gstm1	1.33144e-16	0.632671	0.49	0.238	Endothelial cell_0d	Gstm1
Fgl2	1.37645e-16	0.710129	0.313	0.097	Endothelial cell_0d	Fgl2
Hspa1b	1.65001e-16	0.76138	0.769	0.647	Endothelial cell_0d	Hspa1b
Sparc	2.0028e-16	0.501629	0.999	0.988	Endothelial cell_0d	Sparc
Rnf215	2.07431e-16	0.604364	0.308	0.095	Endothelial cell_0d	Rnf215
Nudt4	2.29233e-16	0.725937	0.465	0.217	Endothelial cell_0d	Nudt4
Cenpb	2.36552e-16	0.70413	0.488	0.242	Endothelial cell_0d	Cenpb
Mbnl1	3.41685e-16	0.760366	0.628	0.4	Endothelial cell_0d	Mbnl1
Rora	3.79288e-16	0.748653	0.253	0.065	Endothelial cell_0d	Rora
Kif13a	3.80744e-16	0.701182	0.278	0.081	Endothelial cell_0d	Kif13a
Mt2	4.36854e-16	0.552946	0.584	0.316	Endothelial cell_0d	Mt2
Hspa12b	4.75706e-16	0.666326	0.361	0.136	Endothelial cell_0d	Hspa12b
Ehd4	5.68144e-16	0.652004	0.805	0.714	Endothelial cell_0d	Ehd4
Hspd1	6.11452e-16	0.812658	0.59	0.372	Endothelial cell_0d	Hspd1
Chd3	6.25898e-16	0.73023	0.273	0.076	Endothelial cell_0d	Chd3
Klf6	9.47825e-16	0.74884	0.739	0.54	Endothelial cell_0d	Klf6
Aplp2	1.05594e-15	0.556622	0.846	0.716	Endothelial cell_0d	Aplp2
Sost	1.50247e-15	0.894405	0.294	0.095	Endothelial cell_0d	Sost
Nfic	1.68963e-15	0.582299	0.449	0.208	Endothelial cell_0d	Nfic
Tiparp	1.75685e-15	0.923082	0.356	0.143	Endothelial cell_0d	Tiparp
Prrc2b	2.52294e-15	0.633164	0.28	0.085	Endothelial cell_0d	Prrc2b
Svil	2.63368e-15	0.643621	0.293	0.092	Endothelial cell_0d	Svil
Mindy2	2.75141e-15	0.817972	0.335	0.127	Endothelial cell_0d	Mindy2
Atp2b4	2.77858e-15	0.659806	0.417	0.187	Endothelial cell_0d	Atp2b4
Btg2	3.45709e-15	0.637298	0.437	0.208	Endothelial cell_0d	Btg2
Scarb2	3.47083e-15	0.66334	0.562	0.323	Endothelial cell_0d	Scarb2
Klf7	3.51395e-15	0.731787	0.454	0.222	Endothelial cell_0d	Klf7
Ccser2	4.30851e-15	0.667139	0.411	0.185	Endothelial cell_0d	Ccser2
Cald1	4.46136e-15	0.91833	0.752	0.568	Endothelial cell_0d	Cald1
Sema3g	4.90287e-15	0.882704	0.289	0.095	Endothelial cell_0d	Sema3g
Sqstm1	5.11013e-15	0.544386	0.753	0.587	Endothelial cell_0d	Sqstm1
Bhlhe40	5.28803e-15	0.598548	0.354	0.136	Endothelial cell_0d	Bhlhe40
Calm1	5.31221e-15	0.380681	0.933	0.908	Endothelial cell_0d	Calm1
Tmem2	5.8159e-15	0.728543	0.471	0.238	Endothelial cell_0d	Tmem2
Kif1c	6.53929e-15	0.645678	0.384	0.164	Endothelial cell_0d	Kif1c
Hyal1	7.21588e-15	0.637081	0.288	0.092	Endothelial cell_0d	Hyal1
Sulf2	8.67981e-15	0.694024	0.612	0.395	Endothelial cell_0d	Sulf2
Itpr1	9.26065e-15	0.553865	0.259	0.074	Endothelial cell_0d	Itpr1
Dab2ip	1.11203e-14	0.580758	0.329	0.12	Endothelial cell_0d	Dab2ip
Sdc1	1.12771e-14	0.770398	0.404	0.192	Endothelial cell_0d	Sdc1
Wfdc1	1.2867e-14	0.652063	0.257	0.074	Endothelial cell_0d	Wfdc1
Marveld1	1.33531e-14	0.620696	0.479	0.242	Endothelial cell_0d	Marveld1
2025-09-11	2.20198e-14	0.828416	0.272	0.09	Endothelial cell_0d	2025-09-11
Arhgef12	2.2807e-14	0.614865	0.47	0.233	Endothelial cell_0d	Arhgef12
Map1b	2.37861e-14	0.765158	0.274	0.088	Endothelial cell_0d	Map1b
Wwc2	2.49697e-14	0.613727	0.375	0.157	Endothelial cell_0d	Wwc2
Itgb4	2.60742e-14	0.63954	0.359	0.148	Endothelial cell_0d	Itgb4
Wasf2	2.76504e-14	0.5439	0.457	0.229	Endothelial cell_0d	Wasf2
Golm1	2.7807e-14	0.644555	0.403	0.185	Endothelial cell_0d	Golm1
Dnajb4	3.07775e-14	0.693796	0.579	0.383	Endothelial cell_0d	Dnajb4
Lmod1	3.35745e-14	0.998962	0.279	0.095	Endothelial cell_0d	Lmod1
Clip1	3.60262e-14	0.619752	0.364	0.155	Endothelial cell_0d	Clip1
Gadd45g	3.84279e-14	0.756873	0.668	0.48	Endothelial cell_0d	Gadd45g
Lrpap1	3.92091e-14	0.48444	0.481	0.242	Endothelial cell_0d	Lrpap1
Megf6	4.75784e-14	0.638905	0.264	0.081	Endothelial cell_0d	Megf6
Notch4	4.77031e-14	0.603087	0.252	0.072	Endothelial cell_0d	Notch4
Fmo2	6.29516e-14	0.836289	0.589	0.388	Endothelial cell_0d	Fmo2
Dst	7.91703e-14	0.78518	0.581	0.349	Endothelial cell_0d	Dst
Foxn3	8.49785e-14	0.599688	0.31	0.115	Endothelial cell_0d	Foxn3
Ext1	9.38826e-14	0.555552	0.322	0.125	Endothelial cell_0d	Ext1
Zfand5	9.57195e-14	0.620743	0.48	0.259	Endothelial cell_0d	Zfand5
Kdm6b	1.35855e-13	0.761059	0.279	0.099	Endothelial cell_0d	Kdm6b
Golgb1	1.36187e-13	0.706011	0.294	0.106	Endothelial cell_0d	Golgb1
Csrnp1	1.39651e-13	0.510051	0.302	0.109	Endothelial cell_0d	Csrnp1
Ltbp3	1.40128e-13	0.558416	0.4	0.185	Endothelial cell_0d	Ltbp3
Ski	1.63456e-13	0.535318	0.365	0.155	Endothelial cell_0d	Ski
Chd4	1.99734e-13	0.604243	0.595	0.349	Endothelial cell_0d	Chd4
Mxd4	2.02577e-13	0.640399	0.468	0.252	Endothelial cell_0d	Mxd4
Ccnd2	2.06897e-13	0.636701	0.676	0.478	Endothelial cell_0d	Ccnd2
Aebp1	2.38086e-13	0.69904	0.559	0.37	Endothelial cell_0d	Aebp1
Rdx	2.4277e-13	0.648951	0.57	0.346	Endothelial cell_0d	Rdx
Pam	2.71436e-13	0.615318	0.83	0.734	Endothelial cell_0d	Pam
Gsk3b	2.76412e-13	0.484771	0.311	0.115	Endothelial cell_0d	Gsk3b
Eif4g1	2.81585e-13	0.647057	0.494	0.277	Endothelial cell_0d	Eif4g1
Ptgis	2.85086e-13	0.608049	0.766	0.617	Endothelial cell_0d	Ptgis
Adam15	2.87099e-13	0.669381	0.373	0.173	Endothelial cell_0d	Adam15
Trim56	2.91168e-13	0.650982	0.299	0.111	Endothelial cell_0d	Trim56
Clic5	3.66593e-13	0.533981	0.279	0.095	Endothelial cell_0d	Clic5
Atxn7l3b	3.87125e-13	0.579619	0.459	0.236	Endothelial cell_0d	Atxn7l3b
Net1	4.06262e-13	0.614336	0.291	0.106	Endothelial cell_0d	Net1
Tmtc1	4.26364e-13	0.686754	0.373	0.173	Endothelial cell_0d	Tmtc1
Cds2	4.67371e-13	0.377025	0.31	0.115	Endothelial cell_0d	Cds2
Adgre5	4.96692e-13	0.708707	0.378	0.176	Endothelial cell_0d	Adgre5
Rcn3	5.04845e-13	0.606314	0.517	0.3	Endothelial cell_0d	Rcn3
Tspan13	5.28149e-13	0.674618	0.395	0.185	Endothelial cell_0d	Tspan13
Foxo1	7.03566e-13	0.706269	0.343	0.145	Endothelial cell_0d	Foxo1
Pkhd1l1	7.44092e-13	0.626554	0.296	0.111	Endothelial cell_0d	Pkhd1l1
Herc2	9.09384e-13	0.633436	0.35	0.159	Endothelial cell_0d	Herc2
Ddx5	9.18172e-13	0.463819	0.84	0.76	Endothelial cell_0d	Ddx5
Tgm2	9.4176e-13	0.547711	0.813	0.647	Endothelial cell_0d	Tgm2
Efna5	9.44263e-13	0.614256	0.468	0.252	Endothelial cell_0d	Efna5
Ywhab	1.00217e-12	0.482275	0.754	0.589	Endothelial cell_0d	Ywhab
Nedd4	1.20114e-12	0.560683	0.748	0.6	Endothelial cell_0d	Nedd4
Fzd4	1.20785e-12	0.690366	0.448	0.242	Endothelial cell_0d	Fzd4
Ace	1.32418e-12	0.701815	0.674	0.508	Endothelial cell_0d	Ace
Ubr5	1.35042e-12	0.457221	0.361	0.157	Endothelial cell_0d	Ubr5
Nptn	1.45805e-12	0.583057	0.405	0.199	Endothelial cell_0d	Nptn
Dlgap4	1.61269e-12	0.493026	0.28	0.102	Endothelial cell_0d	Dlgap4
Mpp5	1.66349e-12	0.524701	0.262	0.092	Endothelial cell_0d	Mpp5
Fgfr1	1.68005e-12	0.60001	0.404	0.199	Endothelial cell_0d	Fgfr1
Ripk1	1.79208e-12	0.493099	0.274	0.097	Endothelial cell_0d	Ripk1
Foxp1	1.85035e-12	0.453077	0.636	0.409	Endothelial cell_0d	Foxp1
Pafah1b1	1.9072e-12	0.637062	0.438	0.233	Endothelial cell_0d	Pafah1b1
Zfp36l2	2.05718e-12	0.464068	0.343	0.152	Endothelial cell_0d	Zfp36l2
Ptp4a1	2.08724e-12	0.500345	0.36	0.162	Endothelial cell_0d	Ptp4a1
Epha4	2.23356e-12	0.584056	0.318	0.129	Endothelial cell_0d	Epha4
Gm26870	2.52612e-12	0.820594	0.88	0.686	Endothelial cell_0d	Gm26870
Nfe2l1	2.62134e-12	0.601099	0.58	0.374	Endothelial cell_0d	Nfe2l1
Smarca2	2.72213e-12	0.532712	0.515	0.296	Endothelial cell_0d	Smarca2
Ppp1r14a	2.74738e-12	0.583796	0.293	0.113	Endothelial cell_0d	Ppp1r14a
Ppp1r12a	3.10317e-12	0.780609	0.443	0.24	Endothelial cell_0d	Ppp1r12a
B230219D22Rik	3.39343e-12	0.387822	0.288	0.106	Endothelial cell_0d	B230219D22Rik
Taok1	3.51713e-12	0.428033	0.304	0.12	Endothelial cell_0d	Taok1
Baz1b	3.78223e-12	0.44932	0.334	0.141	Endothelial cell_0d	Baz1b
Plcb4	4.10852e-12	0.576313	0.444	0.226	Endothelial cell_0d	Plcb4
Sppl2a	4.18776e-12	0.597718	0.283	0.109	Endothelial cell_0d	Sppl2a
Ehbp1l1	4.36359e-12	0.5756	0.304	0.125	Endothelial cell_0d	Ehbp1l1
Id3	4.68796e-12	0.436354	0.865	0.792	Endothelial cell_0d	Id3
Arl4d	5.27391e-12	0.537453	0.286	0.113	Endothelial cell_0d	Arl4d
Hip1	5.58596e-12	0.527481	0.307	0.125	Endothelial cell_0d	Hip1
Eea1	5.92358e-12	0.625016	0.377	0.18	Endothelial cell_0d	Eea1
Btbd7	5.92738e-12	0.564629	0.329	0.141	Endothelial cell_0d	Btbd7
Itpr2	6.01937e-12	0.682513	0.39	0.194	Endothelial cell_0d	Itpr2
Ccdc3	6.14036e-12	0.585739	0.387	0.189	Endothelial cell_0d	Ccdc3
Slmap	6.2046e-12	0.587529	0.382	0.185	Endothelial cell_0d	Slmap
Cbfa2t3	6.67036e-12	0.500695	0.41	0.201	Endothelial cell_0d	Cbfa2t3
Gstt1	6.74042e-12	0.392531	0.285	0.111	Endothelial cell_0d	Gstt1
Oxct1	7.32023e-12	0.676043	0.403	0.201	Endothelial cell_0d	Oxct1
Gem	7.51129e-12	0.584543	0.31	0.129	Endothelial cell_0d	Gem
Kank2	7.863e-12	0.494394	0.31	0.127	Endothelial cell_0d	Kank2
Gaa	8.12423e-12	0.474709	0.344	0.152	Endothelial cell_0d	Gaa
Gnaq	8.55965e-12	0.547219	0.49	0.273	Endothelial cell_0d	Gnaq
2900026A02Rik	8.94448e-12	0.586572	0.299	0.125	Endothelial cell_0d	2900026A02Rik
Pim1	9.5154e-12	0.609542	0.41	0.21	Endothelial cell_0d	Pim1
Nr4a2	1.08286e-11	0.702561	0.293	0.118	Endothelial cell_0d	Nr4a2
Sox13	1.15218e-11	0.45973	0.25	0.088	Endothelial cell_0d	Sox13
Gna11	1.24301e-11	0.533648	0.356	0.171	Endothelial cell_0d	Gna11
Ptma	1.28276e-11	0.342602	0.934	0.926	Endothelial cell_0d	Ptma
Nbl1	1.30704e-11	0.584597	0.311	0.132	Endothelial cell_0d	Nbl1
Top1	1.30995e-11	0.509152	0.608	0.395	Endothelial cell_0d	Top1
Junb	1.52192e-11	0.523405	0.416	0.215	Endothelial cell_0d	Junb
Flii	1.75934e-11	0.585422	0.34	0.157	Endothelial cell_0d	Flii
Os9	2.41944e-11	0.581632	0.496	0.298	Endothelial cell_0d	Os9
Smoc1	2.48055e-11	0.807673	0.601	0.448	Endothelial cell_0d	Smoc1
Tsc22d3	2.53888e-11	0.427274	0.37	0.176	Endothelial cell_0d	Tsc22d3
Ak3	2.6503e-11	0.455048	0.267	0.104	Endothelial cell_0d	Ak3
Ano6	2.73111e-11	0.588988	0.455	0.256	Endothelial cell_0d	Ano6
Pde3a	2.80982e-11	0.68476	0.597	0.409	Endothelial cell_0d	Pde3a
Cgnl1	2.92823e-11	0.763813	0.661	0.515	Endothelial cell_0d	Cgnl1
Cltb	2.94979e-11	0.57888	0.496	0.296	Endothelial cell_0d	Cltb
Nek7	3.06621e-11	0.589634	0.359	0.173	Endothelial cell_0d	Nek7
Aph1b	3.17856e-11	0.651786	0.409	0.229	Endothelial cell_0d	Aph1b
Por	3.41426e-11	0.530682	0.305	0.132	Endothelial cell_0d	Por
Nfia	3.98938e-11	0.624163	0.492	0.291	Endothelial cell_0d	Nfia
Malat1	4.39321e-11	0.799638	0.979	0.982	Endothelial cell_0d	Malat1
Ablim1	5.06145e-11	0.536701	0.602	0.404	Endothelial cell_0d	Ablim1
Klc1	5.32407e-11	0.39263	0.364	0.173	Endothelial cell_0d	Klc1
Agrn	5.41921e-11	0.459609	0.25	0.092	Endothelial cell_0d	Agrn
Huwe1	6.0266e-11	0.441375	0.266	0.104	Endothelial cell_0d	Huwe1
Clic4	6.12342e-11	0.464687	0.792	0.607	Endothelial cell_0d	Clic4
Cped1	6.29941e-11	0.429199	0.277	0.113	Endothelial cell_0d	Cped1
Cav2	6.35712e-11	0.456512	0.406	0.215	Endothelial cell_0d	Cav2
Magt1	6.96949e-11	0.548869	0.354	0.171	Endothelial cell_0d	Magt1
Ccdc80	8.4732e-11	0.501936	0.646	0.462	Endothelial cell_0d	Ccdc80
Smarca5	8.90453e-11	0.558254	0.403	0.215	Endothelial cell_0d	Smarca5
Gata6	8.97403e-11	0.500442	0.529	0.335	Endothelial cell_0d	Gata6
Ppp2r5a	9.06475e-11	0.496168	0.315	0.139	Endothelial cell_0d	Ppp2r5a
Akap2	9.23021e-11	0.638815	0.542	0.337	Endothelial cell_0d	Akap2
Egln1	9.70483e-11	0.478785	0.272	0.109	Endothelial cell_0d	Egln1
Pakap	1.0008e-10	0.624164	0.542	0.337	Endothelial cell_0d	Pakap
Atl2	1.02242e-10	0.42073	0.365	0.171	Endothelial cell_0d	Atl2
Tmem30a	1.16826e-10	0.491794	0.633	0.441	Endothelial cell_0d	Tmem30a
She	1.23172e-10	0.604975	0.356	0.182	Endothelial cell_0d	She
Cpt1a	1.24277e-10	0.457797	0.291	0.125	Endothelial cell_0d	Cpt1a
Rrbp1	1.39969e-10	0.564202	0.655	0.485	Endothelial cell_0d	Rrbp1
Sf3b1	1.54191e-10	0.523167	0.651	0.49	Endothelial cell_0d	Sf3b1
Atp2b1	1.65744e-10	0.414974	0.316	0.145	Endothelial cell_0d	Atp2b1
Nucb1	1.72541e-10	0.525922	0.519	0.321	Endothelial cell_0d	Nucb1
Fam129a	1.76702e-10	0.604655	0.268	0.109	Endothelial cell_0d	Fam129a
Sntb2	1.81581e-10	0.436449	0.262	0.099	Endothelial cell_0d	Sntb2
Fam168a	1.91956e-10	0.652471	0.339	0.164	Endothelial cell_0d	Fam168a
Flt1	2.09554e-10	0.688959	0.375	0.192	Endothelial cell_0d	Flt1
Bace2	2.2792e-10	0.504405	0.36	0.182	Endothelial cell_0d	Bace2
Kctd10	2.33289e-10	0.397057	0.485	0.284	Endothelial cell_0d	Kctd10
Kmt2e	2.37872e-10	0.38593	0.542	0.339	Endothelial cell_0d	Kmt2e
Cyr61	2.46989e-10	0.452751	0.805	0.697	Endothelial cell_0d	Cyr61
Ilk	2.53168e-10	0.467612	0.357	0.178	Endothelial cell_0d	Ilk
Pacsin2	2.71803e-10	0.428716	0.33	0.159	Endothelial cell_0d	Pacsin2
Man2a1	2.75884e-10	0.441709	0.301	0.134	Endothelial cell_0d	Man2a1
Mbnl2	2.9049e-10	0.529387	0.427	0.24	Endothelial cell_0d	Mbnl2
Fam129b	3.33374e-10	0.383411	0.333	0.157	Endothelial cell_0d	Fam129b
Bmpr1a	3.53102e-10	0.383231	0.256	0.102	Endothelial cell_0d	Bmpr1a
Pdia3	3.68695e-10	0.516698	0.67	0.522	Endothelial cell_0d	Pdia3
Plod3	4.07779e-10	0.413654	0.272	0.113	Endothelial cell_0d	Plod3
Klk8	4.29613e-10	0.484914	0.264	0.111	Endothelial cell_0d	Klk8
Ctsa	5.1751e-10	0.409314	0.313	0.145	Endothelial cell_0d	Ctsa
Calm2	5.31674e-10	0.525287	0.674	0.524	Endothelial cell_0d	Calm2
Dock6	5.78454e-10	0.431751	0.253	0.102	Endothelial cell_0d	Dock6
2025-09-07	5.99244e-10	0.456514	0.561	0.351	Endothelial cell_0d	2025-09-07
Tek	6.07051e-10	0.569097	0.617	0.427	Endothelial cell_0d	Tek
Ntn1	6.23082e-10	0.460429	0.383	0.199	Endothelial cell_0d	Ntn1
Zbtb4	7.10713e-10	0.423935	0.458	0.266	Endothelial cell_0d	Zbtb4
Stmn2	7.55229e-10	0.523774	0.436	0.247	Endothelial cell_0d	Stmn2
Id1	7.90561e-10	0.484997	0.535	0.351	Endothelial cell_0d	Id1
St3gal2	8.14668e-10	0.484678	0.278	0.122	Endothelial cell_0d	St3gal2
Dusp1	8.4894e-10	0.423069	0.607	0.439	Endothelial cell_0d	Dusp1
Ralbp1	8.59107e-10	0.392787	0.414	0.224	Endothelial cell_0d	Ralbp1
Bod1l	8.61684e-10	0.519206	0.302	0.139	Endothelial cell_0d	Bod1l
Ctnna1	8.77851e-10	0.461789	0.65	0.48	Endothelial cell_0d	Ctnna1
Atp6v1a	9.21812e-10	0.388564	0.399	0.212	Endothelial cell_0d	Atp6v1a
Macf1	9.39441e-10	0.646409	0.513	0.333	Endothelial cell_0d	Macf1
Gas6	9.45305e-10	0.412821	0.521	0.316	Endothelial cell_0d	Gas6
Tcf25	1.00408e-09	0.513512	0.435	0.256	Endothelial cell_0d	Tcf25
Zbtb7a	1.03861e-09	0.534596	0.308	0.145	Endothelial cell_0d	Zbtb7a
Col23a1	1.06277e-09	0.474864	0.251	0.102	Endothelial cell_0d	Col23a1
Ywhaz	1.08445e-09	0.48787	0.548	0.351	Endothelial cell_0d	Ywhaz
Tjp1	1.10255e-09	0.444696	0.305	0.141	Endothelial cell_0d	Tjp1
Ctsd	1.11346e-09	0.447563	0.72	0.554	Endothelial cell_0d	Ctsd
Adgrf5	1.1399e-09	0.68697	0.483	0.305	Endothelial cell_0d	Adgrf5
Adamts1	1.19047e-09	0.512986	0.591	0.388	Endothelial cell_0d	Adamts1
Akt1	1.20042e-09	0.385332	0.461	0.263	Endothelial cell_0d	Akt1
Ssr1	1.20365e-09	0.443895	0.333	0.164	Endothelial cell_0d	Ssr1
Rnf10	1.27843e-09	0.406843	0.315	0.15	Endothelial cell_0d	Rnf10
Clk1	1.28614e-09	0.57294	0.671	0.529	Endothelial cell_0d	Clk1
Mef2c	1.31971e-09	0.527943	0.262	0.113	Endothelial cell_0d	Mef2c
Fcgrt	1.3794e-09	0.412626	0.34	0.169	Endothelial cell_0d	Fcgrt
Rassf3	1.3878e-09	0.396798	0.317	0.148	Endothelial cell_0d	Rassf3
Pkm	1.52586e-09	0.43279	0.57	0.379	Endothelial cell_0d	Pkm
Arl6ip1	1.53106e-09	0.40402	0.419	0.236	Endothelial cell_0d	Arl6ip1
Eln	1.57446e-09	0.482006	0.922	0.838	Endothelial cell_0d	Eln
Slc44a2	1.62248e-09	0.394872	0.443	0.249	Endothelial cell_0d	Slc44a2
Serpinf1	1.6393e-09	0.538553	0.267	0.113	Endothelial cell_0d	Serpinf1
Xiap	1.68622e-09	0.512824	0.275	0.125	Endothelial cell_0d	Xiap
Nos3	1.72871e-09	0.53398	0.638	0.483	Endothelial cell_0d	Nos3
Fabp4	1.76999e-09	1.96672	0.313	0.155	Endothelial cell_0d	Fabp4
Tspan4	1.84053e-09	0.399403	0.518	0.319	Endothelial cell_0d	Tspan4
Col4a2	1.92858e-09	0.424204	0.368	0.199	Endothelial cell_0d	Col4a2
Vezf1	1.99632e-09	0.451378	0.362	0.182	Endothelial cell_0d	Vezf1
Rock2	2.53031e-09	0.506522	0.552	0.36	Endothelial cell_0d	Rock2
Tmem63a	2.5424e-09	0.40425	0.282	0.127	Endothelial cell_0d	Tmem63a
Mknk2	2.56487e-09	0.45115	0.339	0.169	Endothelial cell_0d	Mknk2
Nat6	2.77293e-09	0.341937	0.284	0.129	Endothelial cell_0d	Nat6
Arl4a	2.81097e-09	0.446641	0.337	0.171	Endothelial cell_0d	Arl4a
Lmna	2.90362e-09	0.391906	0.558	0.367	Endothelial cell_0d	Lmna
Gls	2.95428e-09	0.444827	0.443	0.254	Endothelial cell_0d	Gls
Kitl	2.96364e-09	0.377767	0.275	0.122	Endothelial cell_0d	Kitl
Hcfc1r1	3.21051e-09	0.455836	0.378	0.208	Endothelial cell_0d	Hcfc1r1
Limch1	3.24605e-09	0.347496	0.464	0.273	Endothelial cell_0d	Limch1
Pmepa1	3.42468e-09	0.457671	0.468	0.286	Endothelial cell_0d	Pmepa1
Klf13	3.46961e-09	0.495315	0.389	0.217	Endothelial cell_0d	Klf13
Gnai2	3.77232e-09	0.365774	0.871	0.861	Endothelial cell_0d	Gnai2
Map1lc3a	3.89805e-09	0.51324	0.499	0.314	Endothelial cell_0d	Map1lc3a
Sdha	3.95334e-09	0.281474	0.339	0.169	Endothelial cell_0d	Sdha
Pkn2	3.98328e-09	0.365671	0.278	0.125	Endothelial cell_0d	Pkn2
Lmbrd1	4.16303e-09	0.361847	0.301	0.145	Endothelial cell_0d	Lmbrd1
Cxcl1	4.34533e-09	0.632541	0.506	0.339	Endothelial cell_0d	Cxcl1
Hnrnpdl	5.05729e-09	0.470227	0.497	0.316	Endothelial cell_0d	Hnrnpdl
Rnd1	5.32037e-09	0.449055	0.373	0.203	Endothelial cell_0d	Rnd1
Csnk1d	5.47685e-09	0.368592	0.338	0.173	Endothelial cell_0d	Csnk1d
Coq10b	5.50343e-09	0.431591	0.334	0.173	Endothelial cell_0d	Coq10b
Cyb561	5.58372e-09	0.371481	0.343	0.176	Endothelial cell_0d	Cyb561
Slk	5.97816e-09	0.621545	0.408	0.24	Endothelial cell_0d	Slk
Ash1l	6.01171e-09	0.477334	0.304	0.148	Endothelial cell_0d	Ash1l
Pcf11	6.50979e-09	0.521856	0.341	0.18	Endothelial cell_0d	Pcf11
Eif5	7.96325e-09	0.496798	0.663	0.51	Endothelial cell_0d	Eif5
Pink1	8.20039e-09	0.386189	0.367	0.196	Endothelial cell_0d	Pink1
Mfge8	9.49819e-09	0.39844	0.718	0.566	Endothelial cell_0d	Mfge8
Crtap	9.76266e-09	0.314098	0.416	0.229	Endothelial cell_0d	Crtap
Hectd1	1.12423e-08	0.389994	0.323	0.159	Endothelial cell_0d	Hectd1
4930523C07Rik	1.18539e-08	0.507766	0.261	0.12	Endothelial cell_0d	4930523C07Rik
Gpi1	1.23606e-08	0.437037	0.443	0.275	Endothelial cell_0d	Gpi1
Mycbp2	1.24207e-08	0.548386	0.283	0.136	Endothelial cell_0d	Mycbp2
Dync1h1	1.28163e-08	0.478072	0.426	0.249	Endothelial cell_0d	Dync1h1
Rbpms	1.39322e-08	0.491622	0.496	0.323	Endothelial cell_0d	Rbpms
Kif26a	1.39624e-08	0.427257	0.282	0.134	Endothelial cell_0d	Kif26a
Add3	1.48591e-08	0.551835	0.273	0.132	Endothelial cell_0d	Add3
Pcolce2	1.49095e-08	0.567686	0.543	0.39	Endothelial cell_0d	Pcolce2
Map2k3	1.49896e-08	0.515611	0.389	0.222	Endothelial cell_0d	Map2k3
Rhoj	1.61528e-08	0.428357	0.515	0.328	Endothelial cell_0d	Rhoj
Nfix	1.61591e-08	0.458887	0.459	0.286	Endothelial cell_0d	Nfix
Dynll2	1.63922e-08	0.315087	0.382	0.208	Endothelial cell_0d	Dynll2
Zfp91	1.67948e-08	0.436233	0.366	0.201	Endothelial cell_0d	Zfp91
Jcad	1.72885e-08	0.339868	0.492	0.305	Endothelial cell_0d	Jcad
Rap1b	1.90596e-08	0.356832	0.607	0.425	Endothelial cell_0d	Rap1b
Zfp622	1.91644e-08	0.293519	0.327	0.169	Endothelial cell_0d	Zfp622
Nudcd3	1.92284e-08	0.423785	0.269	0.125	Endothelial cell_0d	Nudcd3
Serinc1	1.96935e-08	0.475655	0.528	0.358	Endothelial cell_0d	Serinc1
Mfsd6	2.00248e-08	0.2945	0.256	0.111	Endothelial cell_0d	Mfsd6
Notch1	2.02326e-08	0.392683	0.433	0.254	Endothelial cell_0d	Notch1
Tacc1	2.27109e-08	0.404044	0.296	0.148	Endothelial cell_0d	Tacc1
Ecm2	2.53352e-08	0.345002	0.389	0.219	Endothelial cell_0d	Ecm2
Actn1	2.54045e-08	0.413425	0.665	0.49	Endothelial cell_0d	Actn1
Igfbp4	2.60412e-08	0.428878	0.58	0.409	Endothelial cell_0d	Igfbp4
Sbno1	2.6961e-08	0.486264	0.307	0.155	Endothelial cell_0d	Sbno1
Rb1cc1	2.71206e-08	0.398953	0.269	0.127	Endothelial cell_0d	Rb1cc1
Arhgef15	2.81748e-08	0.336524	0.28	0.136	Endothelial cell_0d	Arhgef15
Flot2	2.85581e-08	0.322121	0.28	0.129	Endothelial cell_0d	Flot2
Zcchc11	2.87789e-08	0.46462	0.251	0.113	Endothelial cell_0d	Zcchc11
Adcy4	2.93935e-08	0.508039	0.501	0.328	Endothelial cell_0d	Adcy4
Ppp1cb	3.11057e-08	0.419759	0.37	0.21	Endothelial cell_0d	Ppp1cb
Uap1	3.11168e-08	0.44378	0.359	0.199	Endothelial cell_0d	Uap1
Tspan3	3.11863e-08	0.35585	0.357	0.194	Endothelial cell_0d	Tspan3
Pnrc1	3.20831e-08	0.405148	0.412	0.245	Endothelial cell_0d	Pnrc1
Wnk1	3.34002e-08	0.488985	0.457	0.286	Endothelial cell_0d	Wnk1
Wwp1	3.44255e-08	0.427646	0.302	0.157	Endothelial cell_0d	Wwp1
Tpm1	3.48933e-08	0.482992	0.748	0.559	Endothelial cell_0d	Tpm1
Calcrl	3.55394e-08	0.638206	0.357	0.21	Endothelial cell_0d	Calcrl
Pdlim3	3.56063e-08	0.394442	0.306	0.157	Endothelial cell_0d	Pdlim3
Cdc42bpa	3.76819e-08	0.440671	0.381	0.217	Endothelial cell_0d	Cdc42bpa
Pbrm1	3.87937e-08	0.416498	0.359	0.196	Endothelial cell_0d	Pbrm1
Sun2	3.90112e-08	0.30333	0.313	0.155	Endothelial cell_0d	Sun2
Sbds	3.96241e-08	0.375044	0.454	0.286	Endothelial cell_0d	Sbds
Nucks1	4.08803e-08	0.379308	0.328	0.166	Endothelial cell_0d	Nucks1
Rtf1	4.3109e-08	0.436514	0.337	0.18	Endothelial cell_0d	Rtf1
Trip12	4.61805e-08	0.392338	0.351	0.194	Endothelial cell_0d	Trip12
Gata2	4.68311e-08	0.361533	0.33	0.173	Endothelial cell_0d	Gata2
Srsf5	4.79648e-08	0.415503	0.654	0.49	Endothelial cell_0d	Srsf5
Tsn	4.82738e-08	0.32584	0.384	0.217	Endothelial cell_0d	Tsn
Efnb2	5.22542e-08	0.425659	0.344	0.189	Endothelial cell_0d	Efnb2
Zdhhc20	5.27503e-08	0.326574	0.272	0.127	Endothelial cell_0d	Zdhhc20
Rbm39	5.49034e-08	0.382458	0.684	0.559	Endothelial cell_0d	Rbm39
Jund	6.22309e-08	0.348958	0.39	0.224	Endothelial cell_0d	Jund
Ankrd12	6.37632e-08	0.287996	0.33	0.171	Endothelial cell_0d	Ankrd12
Snw1	6.52375e-08	0.44284	0.397	0.238	Endothelial cell_0d	Snw1
Jmjd1c	6.54686e-08	0.474462	0.312	0.166	Endothelial cell_0d	Jmjd1c
Rapgef1	6.70415e-08	0.466398	0.268	0.129	Endothelial cell_0d	Rapgef1
Copg1	7.04482e-08	0.339059	0.275	0.136	Endothelial cell_0d	Copg1
Tie1	7.04915e-08	0.460876	0.596	0.427	Endothelial cell_0d	Tie1
H3f3b	7.6224e-08	0.410532	0.829	0.769	Endothelial cell_0d	H3f3b
Entpd1	7.71874e-08	0.461313	0.395	0.236	Endothelial cell_0d	Entpd1
Cpq	7.72308e-08	0.30896	0.459	0.284	Endothelial cell_0d	Cpq
Son	7.80674e-08	0.486494	0.584	0.406	Endothelial cell_0d	Son
Mier1	8.00687e-08	0.432048	0.343	0.189	Endothelial cell_0d	Mier1
Acin1	8.46587e-08	0.492057	0.286	0.145	Endothelial cell_0d	Acin1
Hook3	8.48234e-08	0.298454	0.252	0.115	Endothelial cell_0d	Hook3
Mia3	8.57791e-08	0.34029	0.296	0.152	Endothelial cell_0d	Mia3
Hnrnpd	8.94874e-08	0.426954	0.373	0.219	Endothelial cell_0d	Hnrnpd
Snrpb	9.27738e-08	0.335307	0.452	0.284	Endothelial cell_0d	Snrpb
Hes1	1.01298e-07	0.488889	0.611	0.462	Endothelial cell_0d	Hes1
Diaph1	1.02645e-07	0.431756	0.29	0.15	Endothelial cell_0d	Diaph1
Cbx5	1.03138e-07	0.364524	0.307	0.162	Endothelial cell_0d	Cbx5
Nrd1	1.05497e-07	0.31059	0.353	0.192	Endothelial cell_0d	Nrd1
Klf3	1.10919e-07	0.414689	0.349	0.196	Endothelial cell_0d	Klf3
Itgb5	1.15304e-07	0.281817	0.277	0.139	Endothelial cell_0d	Itgb5
Ogdh	1.15684e-07	0.357791	0.288	0.145	Endothelial cell_0d	Ogdh
Mbtps1	1.18522e-07	0.338841	0.263	0.127	Endothelial cell_0d	Mbtps1
Stim1	1.21024e-07	0.368328	0.261	0.125	Endothelial cell_0d	Stim1
Prpf8	1.22403e-07	0.312681	0.266	0.129	Endothelial cell_0d	Prpf8
Bcr	1.23856e-07	0.456756	0.272	0.136	Endothelial cell_0d	Bcr
Gpbp1	1.24909e-07	0.434714	0.316	0.171	Endothelial cell_0d	Gpbp1
Scpep1	1.25257e-07	0.366892	0.433	0.275	Endothelial cell_0d	Scpep1
Ncor1	1.30131e-07	0.414588	0.41	0.247	Endothelial cell_0d	Ncor1
Rapgef5	1.321e-07	0.406922	0.49	0.321	Endothelial cell_0d	Rapgef5
Ssfa2	1.34247e-07	0.458096	0.502	0.346	Endothelial cell_0d	Ssfa2
Pura	1.51872e-07	0.334734	0.356	0.199	Endothelial cell_0d	Pura
Crip2	1.55123e-07	0.420926	0.739	0.64	Endothelial cell_0d	Crip2
Gtf2i	1.6319e-07	0.368089	0.264	0.132	Endothelial cell_0d	Gtf2i
Thrap3	1.66145e-07	0.448848	0.344	0.199	Endothelial cell_0d	Thrap3
Mustn1	1.70749e-07	0.579731	0.269	0.136	Endothelial cell_0d	Mustn1
Gnai3	1.86194e-07	0.293383	0.333	0.185	Endothelial cell_0d	Gnai3
Ahnak2	1.86881e-07	0.52548	0.257	0.127	Endothelial cell_0d	Ahnak2
Prkar1a	1.86923e-07	0.387344	0.608	0.439	Endothelial cell_0d	Prkar1a
Plxna2	1.86982e-07	0.408167	0.366	0.21	Endothelial cell_0d	Plxna2
Syne2	1.97042e-07	0.451863	0.315	0.166	Endothelial cell_0d	Syne2
Jam2	2.05654e-07	0.336095	0.476	0.307	Endothelial cell_0d	Jam2
Ubn1	2.13965e-07	0.389457	0.289	0.15	Endothelial cell_0d	Ubn1
Oat	2.19237e-07	0.299483	0.403	0.245	Endothelial cell_0d	Oat
Prrc2c	2.26757e-07	0.509603	0.387	0.238	Endothelial cell_0d	Prrc2c
Jag1	2.27424e-07	0.373882	0.269	0.134	Endothelial cell_0d	Jag1
Heg1	2.27943e-07	0.465006	0.863	0.79	Endothelial cell_0d	Heg1
Smad7	2.2825e-07	0.325293	0.258	0.125	Endothelial cell_0d	Smad7
Kif1b	2.70241e-07	0.558254	0.294	0.162	Endothelial cell_0d	Kif1b
Ppm1a	3.06217e-07	0.354777	0.284	0.15	Endothelial cell_0d	Ppm1a
Amotl1	3.18733e-07	0.508603	0.322	0.18	Endothelial cell_0d	Amotl1
Aff4	3.50844e-07	0.40401	0.251	0.125	Endothelial cell_0d	Aff4
Ddx3x	3.51083e-07	0.38537	0.742	0.644	Endothelial cell_0d	Ddx3x
Ybx1	3.78849e-07	0.252397	0.843	0.794	Endothelial cell_0d	Ybx1
Aldoa	3.79235e-07	0.300762	0.606	0.436	Endothelial cell_0d	Aldoa
Rrp1	3.80102e-07	0.292693	0.361	0.21	Endothelial cell_0d	Rrp1
Sptlc2	3.80449e-07	0.355768	0.357	0.215	Endothelial cell_0d	Sptlc2
Sde2	3.9303e-07	0.350933	0.343	0.192	Endothelial cell_0d	Sde2
Ext2	3.96397e-07	0.290819	0.267	0.134	Endothelial cell_0d	Ext2
Sdf4	4.0121e-07	0.303928	0.597	0.43	Endothelial cell_0d	Sdf4
Krt80	4.07474e-07	0.315814	0.253	0.125	Endothelial cell_0d	Krt80
Elf2	4.15711e-07	0.386423	0.305	0.171	Endothelial cell_0d	Elf2
Csrp2	4.15789e-07	0.524415	0.71	0.559	Endothelial cell_0d	Csrp2
Dcn	4.20045e-07	0.457734	0.485	0.309	Endothelial cell_0d	Dcn
Stub1	4.2116e-07	0.355451	0.282	0.148	Endothelial cell_0d	Stub1
Cavin3	4.25368e-07	0.294883	0.606	0.439	Endothelial cell_0d	Cavin3
Dek	4.31487e-07	0.342159	0.49	0.321	Endothelial cell_0d	Dek
Azin1	4.3984e-07	0.420286	0.616	0.467	Endothelial cell_0d	Azin1
Ube2h	4.48053e-07	0.252431	0.36	0.206	Endothelial cell_0d	Ube2h
Kif5b	4.58609e-07	0.408698	0.623	0.462	Endothelial cell_0d	Kif5b
Stab1	4.678e-07	0.552529	0.485	0.342	Endothelial cell_0d	Stab1
Glmp	4.79264e-07	0.276619	0.371	0.215	Endothelial cell_0d	Glmp
Fermt2	5.10941e-07	0.376997	0.551	0.381	Endothelial cell_0d	Fermt2
Bsg	5.20322e-07	0.40462	0.687	0.589	Endothelial cell_0d	Bsg
Ppp2r5c	5.23257e-07	0.403279	0.348	0.201	Endothelial cell_0d	Ppp2r5c
Ryk	5.36193e-07	0.332985	0.284	0.15	Endothelial cell_0d	Ryk
Anp32e	5.40869e-07	0.326702	0.365	0.217	Endothelial cell_0d	Anp32e
Ccdc47	5.44244e-07	0.323163	0.29	0.157	Endothelial cell_0d	Ccdc47
Col5a1	5.50942e-07	0.38497	0.256	0.129	Endothelial cell_0d	Col5a1
Pecam1	5.61108e-07	0.337679	0.933	0.97	Endothelial cell_0d	Pecam1
Ptpn11	5.84969e-07	0.358221	0.311	0.173	Endothelial cell_0d	Ptpn11
Mxra7	5.95782e-07	0.450889	0.25	0.125	Endothelial cell_0d	Mxra7
Copa	6.54221e-07	0.386126	0.368	0.217	Endothelial cell_0d	Copa
Sptssa	6.67611e-07	0.307902	0.344	0.201	Endothelial cell_0d	Sptssa
Vcp	6.76894e-07	0.33206	0.557	0.397	Endothelial cell_0d	Vcp
Sf3b2	6.93116e-07	0.319546	0.42	0.259	Endothelial cell_0d	Sf3b2
Afdn	7.18076e-07	0.451951	0.311	0.176	Endothelial cell_0d	Afdn
Nckap1	7.20519e-07	0.336858	0.376	0.224	Endothelial cell_0d	Nckap1
Csnk1a1	7.23781e-07	0.327207	0.494	0.33	Endothelial cell_0d	Csnk1a1
Map4	7.52276e-07	0.251084	0.482	0.316	Endothelial cell_0d	Map4
Cavin1	7.76325e-07	0.375746	0.838	0.762	Endothelial cell_0d	Cavin1
Srrm1	7.96855e-07	0.288022	0.353	0.208	Endothelial cell_0d	Srrm1
Srrm2	8.16734e-07	0.398958	0.356	0.212	Endothelial cell_0d	Srrm2
Cast	8.50518e-07	0.339845	0.465	0.309	Endothelial cell_0d	Cast
Gm44503	8.52987e-07	0.344449	0.452	0.298	Endothelial cell_0d	Gm44503
Plod1	8.81407e-07	0.273852	0.266	0.136	Endothelial cell_0d	Plod1
Abcf1	8.96823e-07	0.383814	0.327	0.187	Endothelial cell_0d	Abcf1
Casp4	9.22536e-07	0.266595	0.253	0.127	Endothelial cell_0d	Casp4
Cd2ap	9.46944e-07	0.323021	0.488	0.33	Endothelial cell_0d	Cd2ap
Usp34	9.66907e-07	0.270212	0.356	0.21	Endothelial cell_0d	Usp34
Luzp1	9.81581e-07	0.360938	0.321	0.185	Endothelial cell_0d	Luzp1
Rasa1	1.00695e-06	0.360423	0.266	0.139	Endothelial cell_0d	Rasa1
Mfap5	1.01478e-06	0.29537	0.515	0.339	Endothelial cell_0d	Mfap5
Ier5	1.12695e-06	0.356069	0.317	0.18	Endothelial cell_0d	Ier5
Lmcd1	1.19159e-06	0.368826	0.508	0.346	Endothelial cell_0d	Lmcd1
Purb	1.27008e-06	0.373388	0.405	0.254	Endothelial cell_0d	Purb
Thra	1.27558e-06	0.314821	0.354	0.208	Endothelial cell_0d	Thra
Akap9	1.46422e-06	0.294736	0.274	0.145	Endothelial cell_0d	Akap9
Txnrd1	1.47641e-06	0.434704	0.25	0.129	Endothelial cell_0d	Txnrd1
Tm9sf3	1.59294e-06	0.334741	0.54	0.37	Endothelial cell_0d	Tm9sf3
Map7d1	1.60928e-06	0.391238	0.4	0.256	Endothelial cell_0d	Map7d1
Golim4	1.67963e-06	0.370819	0.531	0.383	Endothelial cell_0d	Golim4
Actr2	1.68983e-06	0.291435	0.408	0.252	Endothelial cell_0d	Actr2
Zfp106	1.71542e-06	0.464337	0.272	0.148	Endothelial cell_0d	Zfp106
Plk2	1.89946e-06	0.258729	0.372	0.226	Endothelial cell_0d	Plk2
Laptm4a	1.92819e-06	0.274047	0.835	0.788	Endothelial cell_0d	Laptm4a
Wls	1.96427e-06	0.271116	0.346	0.201	Endothelial cell_0d	Wls
Clcn4	2.0366e-06	0.282546	0.279	0.15	Endothelial cell_0d	Clcn4
Hipk1	2.04521e-06	0.353748	0.288	0.162	Endothelial cell_0d	Hipk1
Rab10	2.45788e-06	0.344762	0.42	0.273	Endothelial cell_0d	Rab10
Bptf	2.50247e-06	0.443083	0.332	0.196	Endothelial cell_0d	Bptf
Ddx3y	2.56079e-06	0.34314	0.337	0.194	Endothelial cell_0d	Ddx3y
2900097C17Rik	2.62558e-06	0.272008	0.348	0.21	Endothelial cell_0d	2900097C17Rik
Canx	2.7246e-06	0.38257	0.651	0.503	Endothelial cell_0d	Canx
Odc1	2.76528e-06	0.35783	0.561	0.406	Endothelial cell_0d	Odc1
Cited2	2.76794e-06	0.310983	0.272	0.148	Endothelial cell_0d	Cited2
Ddx6	2.85691e-06	0.271784	0.628	0.471	Endothelial cell_0d	Ddx6
Cyfip1	2.85988e-06	0.452989	0.356	0.224	Endothelial cell_0d	Cyfip1
Ptpn14	2.86963e-06	0.290078	0.332	0.199	Endothelial cell_0d	Ptpn14
Arhgdia	3.06727e-06	0.358128	0.576	0.427	Endothelial cell_0d	Arhgdia
Card19	3.11251e-06	0.32516	0.319	0.185	Endothelial cell_0d	Card19
Mef2a	3.35071e-06	0.347529	0.361	0.219	Endothelial cell_0d	Mef2a
Sncg	3.50613e-06	0.3489	0.291	0.164	Endothelial cell_0d	Sncg
Rab3d	3.53372e-06	0.28575	0.285	0.155	Endothelial cell_0d	Rab3d
Cd47	3.54112e-06	0.389606	0.63	0.492	Endothelial cell_0d	Cd47
Rpn2	3.67369e-06	0.370891	0.539	0.395	Endothelial cell_0d	Rpn2
Dynlt3	3.72912e-06	0.2822	0.446	0.291	Endothelial cell_0d	Dynlt3
Fgd5	3.80118e-06	0.268896	0.296	0.171	Endothelial cell_0d	Fgd5
Mprip	3.9049e-06	0.321751	0.424	0.282	Endothelial cell_0d	Mprip
Supt6	4.14328e-06	0.383507	0.264	0.143	Endothelial cell_0d	Supt6
Arhgap31	4.21696e-06	0.266512	0.327	0.189	Endothelial cell_0d	Arhgap31
Skil	4.39022e-06	0.382208	0.368	0.24	Endothelial cell_0d	Skil
Gda	4.7627e-06	0.30644	0.326	0.189	Endothelial cell_0d	Gda
Ecm1	4.79242e-06	0.276237	0.372	0.233	Endothelial cell_0d	Ecm1
Golga4	4.85455e-06	0.278828	0.258	0.141	Endothelial cell_0d	Golga4
Il6st	4.98333e-06	0.312057	0.646	0.478	Endothelial cell_0d	Il6st
Phc2	5.04575e-06	0.274307	0.266	0.145	Endothelial cell_0d	Phc2
Grn	5.09005e-06	0.391549	0.565	0.418	Endothelial cell_0d	Grn
Ankrd11	5.27395e-06	0.411402	0.311	0.187	Endothelial cell_0d	Ankrd11
Thbd	5.3151e-06	0.354627	0.616	0.467	Endothelial cell_0d	Thbd
Slco2a1	5.34082e-06	0.414836	0.537	0.388	Endothelial cell_0d	Slco2a1
Jak1	5.77384e-06	0.413701	0.458	0.305	Endothelial cell_0d	Jak1
Pak2	6.163e-06	0.298528	0.315	0.187	Endothelial cell_0d	Pak2
Blmh	6.24941e-06	0.2778	0.277	0.155	Endothelial cell_0d	Blmh
Qk	6.35974e-06	0.364718	0.34	0.21	Endothelial cell_0d	Qk
Cd93	6.50471e-06	0.323829	0.742	0.603	Endothelial cell_0d	Cd93
Rab14	6.97105e-06	0.429391	0.485	0.346	Endothelial cell_0d	Rab14
Scaf11	7.13545e-06	0.395253	0.273	0.152	Endothelial cell_0d	Scaf11
Smc1a	7.61577e-06	0.285069	0.54	0.374	Endothelial cell_0d	Smc1a
Smc3	7.72088e-06	0.478833	0.316	0.194	Endothelial cell_0d	Smc3
Nasp	7.72882e-06	0.257501	0.362	0.229	Endothelial cell_0d	Nasp
Brd2	7.73372e-06	0.27456	0.661	0.506	Endothelial cell_0d	Brd2
Alkbh5	7.80682e-06	0.363988	0.338	0.206	Endothelial cell_0d	Alkbh5
Tcf4	7.83579e-06	0.438729	0.307	0.187	Endothelial cell_0d	Tcf4
Ccpg1	8.13461e-06	0.320823	0.494	0.349	Endothelial cell_0d	Ccpg1
Ergic2	8.42716e-06	0.327471	0.289	0.166	Endothelial cell_0d	Ergic2
Ddx50	8.55169e-06	0.340647	0.422	0.282	Endothelial cell_0d	Ddx50
Mapk1	8.69822e-06	0.291091	0.259	0.141	Endothelial cell_0d	Mapk1
Eid1	8.73338e-06	0.347646	0.416	0.279	Endothelial cell_0d	Eid1
Cldn5	9.34245e-06	0.361563	0.491	0.349	Endothelial cell_0d	Cldn5
Ppp1r10	9.42308e-06	0.365191	0.296	0.178	Endothelial cell_0d	Ppp1r10
Gm38394	9.8221e-06	0.400246	0.525	0.374	Endothelial cell_0d	Gm38394
Hey2	1.01159e-05	0.301446	0.318	0.192	Endothelial cell_0d	Hey2
Crim1	1.03427e-05	0.384659	0.623	0.506	Endothelial cell_0d	Crim1
Usp7	1.07474e-05	0.290545	0.289	0.166	Endothelial cell_0d	Usp7
Nfat5	1.24704e-05	0.397938	0.317	0.192	Endothelial cell_0d	Nfat5
Esyt2	1.26212e-05	0.30815	0.341	0.21	Endothelial cell_0d	Esyt2
Myo1c	1.27009e-05	0.348697	0.438	0.293	Endothelial cell_0d	Myo1c
Il11ra1	1.32791e-05	0.257788	0.3	0.176	Endothelial cell_0d	Il11ra1
Itga1	1.37095e-05	0.422623	0.377	0.247	Endothelial cell_0d	Itga1
Rnf11	1.40123e-05	0.312653	0.36	0.229	Endothelial cell_0d	Rnf11
Cyp4b1	1.41695e-05	0.301433	0.296	0.176	Endothelial cell_0d	Cyp4b1
Tor1b	1.43794e-05	0.274592	0.268	0.152	Endothelial cell_0d	Tor1b
Parva	1.64248e-05	0.251822	0.39	0.254	Endothelial cell_0d	Parva
Nipbl	1.65523e-05	0.26142	0.387	0.254	Endothelial cell_0d	Nipbl
Csde1	1.71861e-05	0.346505	0.636	0.492	Endothelial cell_0d	Csde1
Mtdh	1.7405e-05	0.277558	0.475	0.337	Endothelial cell_0d	Mtdh
Tmod3	1.75531e-05	0.36728	0.597	0.483	Endothelial cell_0d	Tmod3
Bmx	1.80907e-05	0.417535	0.499	0.365	Endothelial cell_0d	Bmx
Syn3	2.00124e-05	0.343946	0.447	0.309	Endothelial cell_0d	Syn3
Stat3	2.06137e-05	0.251925	0.447	0.3	Endothelial cell_0d	Stat3
Sgk1	2.07489e-05	0.304918	0.529	0.395	Endothelial cell_0d	Sgk1
Dnajc1	2.26499e-05	0.306104	0.271	0.157	Endothelial cell_0d	Dnajc1
Sar1a	2.40862e-05	0.341136	0.526	0.388	Endothelial cell_0d	Sar1a
Eif4a2	2.50146e-05	0.296575	0.645	0.506	Endothelial cell_0d	Eif4a2
Zeb1	2.51237e-05	0.368055	0.252	0.148	Endothelial cell_0d	Zeb1
Myadm	2.62494e-05	0.28946	0.406	0.273	Endothelial cell_0d	Myadm
Calr	2.74435e-05	0.315609	0.721	0.635	Endothelial cell_0d	Calr
Palmd	2.77038e-05	0.370258	0.481	0.356	Endothelial cell_0d	Palmd
Clu	2.78545e-05	0.268861	0.923	0.945	Endothelial cell_0d	Clu
Ktn1	2.95087e-05	0.386064	0.399	0.263	Endothelial cell_0d	Ktn1
Luc7l2	2.98397e-05	0.271392	0.372	0.249	Endothelial cell_0d	Luc7l2
Ythdc1	3.20699e-05	0.278339	0.424	0.286	Endothelial cell_0d	Ythdc1
Col18a1	3.54281e-05	0.374452	0.454	0.319	Endothelial cell_0d	Col18a1
2810474O19Rik	3.62528e-05	0.30018	0.255	0.145	Endothelial cell_0d	2810474O19Rik
Txnip	3.63305e-05	0.302994	0.722	0.6	Endothelial cell_0d	Txnip
Dusp3	3.70431e-05	0.288613	0.444	0.307	Endothelial cell_0d	Dusp3
Nfkb1	3.88552e-05	0.325342	0.299	0.189	Endothelial cell_0d	Nfkb1
Lox	3.90834e-05	0.310018	0.506	0.374	Endothelial cell_0d	Lox
Ankrd17	4.12129e-05	0.353083	0.297	0.189	Endothelial cell_0d	Ankrd17
Cdc37	4.17565e-05	0.26378	0.438	0.3	Endothelial cell_0d	Cdc37
Gm20388	4.35422e-05	0.322975	0.301	0.187	Endothelial cell_0d	Gm20388
Galnt2	4.35422e-05	0.322975	0.301	0.187	Endothelial cell_0d	Galnt2
Add1	4.38254e-05	0.276532	0.326	0.203	Endothelial cell_0d	Add1
Eprs	4.73339e-05	0.346309	0.312	0.194	Endothelial cell_0d	Eprs
Tcf7l1	5.03347e-05	0.321747	0.251	0.148	Endothelial cell_0d	Tcf7l1
Wsb1	5.18019e-05	0.323652	0.54	0.425	Endothelial cell_0d	Wsb1
Enpp6	5.20617e-05	0.299281	0.565	0.436	Endothelial cell_0d	Enpp6
Abcg2	5.20761e-05	0.325335	0.257	0.152	Endothelial cell_0d	Abcg2
Zmiz1	5.24472e-05	0.275079	0.252	0.145	Endothelial cell_0d	Zmiz1
BC005537	5.50168e-05	0.287915	0.383	0.256	Endothelial cell_0d	BC005537
Tmbim1	6.02331e-05	0.259692	0.47	0.326	Endothelial cell_0d	Tmbim1
Anapc11	6.38666e-05	0.271216	0.416	0.279	Endothelial cell_0d	Anapc11
Atp5b	6.84788e-05	0.304602	0.611	0.462	Endothelial cell_0d	Atp5b
Mob2	6.96703e-05	0.288342	0.266	0.159	Endothelial cell_0d	Mob2
Zfp326	6.99023e-05	0.312742	0.264	0.159	Endothelial cell_0d	Zfp326
Cd151	7.81514e-05	0.261686	0.568	0.43	Endothelial cell_0d	Cd151
Cers5	7.86114e-05	0.277778	0.288	0.176	Endothelial cell_0d	Cers5
Klf10	8.09303e-05	0.269106	0.285	0.178	Endothelial cell_0d	Klf10
Plxna4	8.16258e-05	0.286744	0.272	0.164	Endothelial cell_0d	Plxna4
Pcmtd1	9.57228e-05	0.388578	0.35	0.233	Endothelial cell_0d	Pcmtd1
Tinagl1	9.74497e-05	0.307338	0.787	0.721	Endothelial cell_0d	Tinagl1
Plxdc2	0.000105129	0.281825	0.313	0.201	Endothelial cell_0d	Plxdc2
Csf1	0.000143554	0.320095	0.29	0.185	Endothelial cell_0d	Csf1
Pkn3	0.00014436	0.259492	0.367	0.249	Endothelial cell_0d	Pkn3
Phip	0.00014577	0.345433	0.258	0.159	Endothelial cell_0d	Phip
Dennd5b	0.000157536	0.289423	0.362	0.252	Endothelial cell_0d	Dennd5b
Hbegf	0.000169973	0.457131	0.562	0.467	Endothelial cell_0d	Hbegf
Mical2	0.000183881	0.287002	0.257	0.159	Endothelial cell_0d	Mical2
Ctsl	0.0001852	0.278199	0.695	0.598	Endothelial cell_0d	Ctsl
H3f3a	0.000234311	0.263104	0.787	0.734	Endothelial cell_0d	H3f3a
Tmem184b	0.000247308	0.294591	0.315	0.212	Endothelial cell_0d	Tmem184b
Wwtr1	0.000250591	0.327801	0.457	0.342	Endothelial cell_0d	Wwtr1
Cnbp	0.000259493	0.269074	0.578	0.45	Endothelial cell_0d	Cnbp
Pdcd6ip	0.000270393	0.329542	0.399	0.279	Endothelial cell_0d	Pdcd6ip
Eif6	0.000279982	0.305756	0.294	0.194	Endothelial cell_0d	Eif6
Vamp3	0.000282496	0.331059	0.43	0.312	Endothelial cell_0d	Vamp3
Hmgb1	0.000283167	0.265868	0.725	0.637	Endothelial cell_0d	Hmgb1
Cyb5r3	0.000283799	0.256302	0.622	0.494	Endothelial cell_0d	Cyb5r3
Strn3	0.000308782	0.267926	0.268	0.166	Endothelial cell_0d	Strn3
Baz2b	0.000337766	0.253664	0.285	0.182	Endothelial cell_0d	Baz2b
Ttc3	0.000347616	0.359117	0.35	0.24	Endothelial cell_0d	Ttc3
Atp2a2	0.000391289	0.356417	0.343	0.242	Endothelial cell_0d	Atp2a2
Gng12	0.000449739	0.298198	0.346	0.245	Endothelial cell_0d	Gng12
Ap3d1	0.000452821	0.251297	0.284	0.185	Endothelial cell_0d	Ap3d1
Senp6	0.00046108	0.31263	0.365	0.256	Endothelial cell_0d	Senp6
Nfe2l2	0.000462051	0.299365	0.437	0.328	Endothelial cell_0d	Nfe2l2
Sec62	0.000516246	0.279276	0.572	0.46	Endothelial cell_0d	Sec62
Mtpn	0.000538196	0.307004	0.419	0.303	Endothelial cell_0d	Mtpn
Zc3h11a	0.00057079	0.305474	0.485	0.365	Endothelial cell_0d	Zc3h11a
Phlda1	0.000598706	0.350823	0.277	0.185	Endothelial cell_0d	Phlda1
Arid5b	0.000631577	0.286576	0.442	0.335	Endothelial cell_0d	Arid5b
Tulp4	0.000787238	0.323072	0.55	0.453	Endothelial cell_0d	Tulp4
Ctdsp2	0.000807189	0.279479	0.508	0.381	Endothelial cell_0d	Ctdsp2
Ccar1	0.000912913	0.288845	0.295	0.203	Endothelial cell_0d	Ccar1
Ece1	0.0012346	0.276759	0.841	0.824	Endothelial cell_0d	Ece1
Elf1	0.00123792	0.298579	0.334	0.238	Endothelial cell_0d	Elf1
Rbm25	0.00130241	0.252018	0.42	0.309	Endothelial cell_0d	Rbm25
Myh9	0.00144446	0.250511	0.602	0.487	Endothelial cell_0d	Myh9
Reep3	0.00205277	0.267455	0.381	0.284	Endothelial cell_0d	Reep3
Tmbim6	0.00349145	0.252799	0.601	0.506	Endothelial cell_0d	Tmbim6
Icam2	0.00523414	0.268313	0.638	0.577	Endothelial cell_0d	Icam2
Nid1	0.00569714	0.276139	0.29	0.215	Endothelial cell_0d	Nid1
Ctsh	0.00648149	0.264618	0.744	0.734	Endothelial cell_0d	Ctsh
mt-Nd1	2.59953e-103	1.5231	1	0.957	Endothelial cell_3d	mt-Nd1
Rplp2	1.09576e-96	1.20994	0.986	0.884	Endothelial cell_3d	Rplp2
mt-Co2	2.11802e-95	1.38358	1	0.993	Endothelial cell_3d	mt-Co2
mt-Co3	2.18719e-94	1.37109	1	0.984	Endothelial cell_3d	mt-Co3
Wdr89	3.97752e-93	1.78648	0.887	0.576	Endothelial cell_3d	Wdr89
mt-Atp6	5.03745e-87	1.16922	1	0.989	Endothelial cell_3d	mt-Atp6
mt-Cytb	6.80844e-83	1.22299	1	0.978	Endothelial cell_3d	mt-Cytb
Rpl39	1.06518e-79	1.21645	0.984	0.867	Endothelial cell_3d	Rpl39
mt-Nd4	2.22568e-77	1.16211	0.998	0.983	Endothelial cell_3d	mt-Nd4
Rps28	7.43302e-68	0.952555	0.988	0.891	Endothelial cell_3d	Rps28
Rps27a	2.03883e-64	0.95154	0.977	0.895	Endothelial cell_3d	Rps27a
Rps12-ps3	1.44762e-60	1.45666	0.515	0.122	Endothelial cell_3d	Rps12-ps3
Rpl35	1.98455e-59	1.24486	0.898	0.712	Endothelial cell_3d	Rpl35
Rps23	7.80963e-59	0.831522	0.988	0.917	Endothelial cell_3d	Rps23
mt-Nd3	1.55773e-58	1.23649	0.958	0.823	Endothelial cell_3d	mt-Nd3
Rps12	3.77967e-57	0.798308	0.991	0.942	Endothelial cell_3d	Rps12
Rpl5	6.92692e-56	0.888435	0.975	0.88	Endothelial cell_3d	Rpl5
Rps18	8.65709e-54	0.841703	0.988	0.907	Endothelial cell_3d	Rps18
Rpl13a	1.44933e-53	0.75776	0.986	0.922	Endothelial cell_3d	Rpl13a
Gm45713	1.58127e-53	0.769594	0.986	0.914	Endothelial cell_3d	Gm45713
Rpl32	9.19818e-53	0.884177	0.979	0.869	Endothelial cell_3d	Rpl32
B2m	1.44962e-50	0.867594	0.998	0.95	Endothelial cell_3d	B2m
Tmsb10	2.72802e-48	1.2391	0.834	0.594	Endothelial cell_3d	Tmsb10
Rps17	1.46999e-47	0.803428	0.972	0.874	Endothelial cell_3d	Rps17
Rpl35a	3.6589e-45	0.82401	0.979	0.869	Endothelial cell_3d	Rpl35a
Rps20	2.82992e-44	0.740439	0.984	0.912	Endothelial cell_3d	Rps20
Rpl36a	4.30976e-44	0.951869	0.912	0.744	Endothelial cell_3d	Rpl36a
Gm10076	6.97884e-44	1.18249	0.439	0.121	Endothelial cell_3d	Gm10076
Fau	1.17532e-43	0.787112	0.982	0.925	Endothelial cell_3d	Fau
Rpl4	2.00016e-43	0.808226	0.968	0.901	Endothelial cell_3d	Rpl4
Rps27	4.26017e-43	0.705308	0.993	0.901	Endothelial cell_3d	Rps27
Rpl37a	1.73662e-42	0.737408	0.979	0.908	Endothelial cell_3d	Rpl37a
Hba-a2	2.76832e-42	1.13796	0.252	0.013	Endothelial cell_3d	Hba-a2
Rplp1	2.36267e-40	0.69172	0.991	0.928	Endothelial cell_3d	Rplp1
Rpl36	2.9042e-40	0.828282	0.931	0.793	Endothelial cell_3d	Rpl36
Rplp0	5.15738e-40	0.682244	0.988	0.942	Endothelial cell_3d	Rplp0
mt-Nd5	1.79e-39	0.845211	0.931	0.84	Endothelial cell_3d	mt-Nd5
Tm4sf1	5.37065e-39	0.840076	0.97	0.928	Endothelial cell_3d	Tm4sf1
Rpl27	2.74848e-38	0.884839	0.875	0.734	Endothelial cell_3d	Rpl27
Rps26	9.3029e-38	0.721828	0.961	0.83	Endothelial cell_3d	Rps26
mt-Nd2	1.50973e-36	0.705503	0.988	0.961	Endothelial cell_3d	mt-Nd2
Rps24	2.57077e-36	0.681268	0.97	0.884	Endothelial cell_3d	Rps24
Rpsa	8.79247e-36	0.777059	0.947	0.868	Endothelial cell_3d	Rpsa
Rpl38	4.73165e-35	0.707899	0.945	0.843	Endothelial cell_3d	Rpl38
Rpl41	1.64002e-34	0.585034	0.998	0.936	Endothelial cell_3d	Rpl41
Rpl21	3.03979e-34	0.658516	0.97	0.896	Endothelial cell_3d	Rpl21
Eef1b2	5.32323e-34	0.734613	0.945	0.804	Endothelial cell_3d	Eef1b2
Rpl37	8.09758e-34	0.686263	0.954	0.86	Endothelial cell_3d	Rpl37
Rpl27a	8.27052e-34	0.749549	0.919	0.825	Endothelial cell_3d	Rpl27a
Rpl31	9.8694e-34	0.6706	0.972	0.892	Endothelial cell_3d	Rpl31
Rpl7	2.64775e-33	0.658296	0.968	0.876	Endothelial cell_3d	Rpl7
Rpl23	2.65789e-32	0.608203	0.984	0.905	Endothelial cell_3d	Rpl23
Kxd1	3.91499e-32	0.865862	0.857	0.684	Endothelial cell_3d	Kxd1
Rps7	3.21117e-31	0.628648	0.965	0.887	Endothelial cell_3d	Rps7
Rpl23a	4.3614e-31	0.619785	0.965	0.894	Endothelial cell_3d	Rpl23a
Uba52	4.44764e-31	0.817108	0.861	0.698	Endothelial cell_3d	Uba52
Rps15a	5.73921e-30	0.621179	0.961	0.87	Endothelial cell_3d	Rps15a
Lars2	9.44844e-30	0.686231	0.905	0.783	Endothelial cell_3d	Lars2
Rps13	2.90021e-29	0.63119	0.965	0.854	Endothelial cell_3d	Rps13
Rpl12	4.22808e-28	0.662756	0.935	0.824	Endothelial cell_3d	Rpl12
Rps19	7.39699e-28	0.622521	0.935	0.848	Endothelial cell_3d	Rps19
Rpl30	1.32166e-27	0.565806	0.968	0.898	Endothelial cell_3d	Rpl30
Rpl27-ps3	8.6974e-27	0.868566	0.434	0.182	Endothelial cell_3d	Rpl27-ps3
Rps3	2.1017e-26	0.556268	0.977	0.931	Endothelial cell_3d	Rps3
Rps25	2.62252e-26	0.65127	0.933	0.83	Endothelial cell_3d	Rps25
Ctla2a	9.18508e-26	1.40275	0.702	0.485	Endothelial cell_3d	Ctla2a
S100a6	2.31126e-25	0.861494	0.898	0.813	Endothelial cell_3d	S100a6
Thbs1	3.42109e-25	1.21278	0.614	0.372	Endothelial cell_3d	Thbs1
Procr	3.76071e-25	1.20238	0.771	0.617	Endothelial cell_3d	Procr
Rpl17	3.10635e-24	0.559512	0.979	0.884	Endothelial cell_3d	Rpl17
mt-Atp8	1.59212e-23	0.90228	0.473	0.24	Endothelial cell_3d	mt-Atp8
Rps27rt	1.73212e-23	0.817278	0.732	0.551	Endothelial cell_3d	Rps27rt
Actg1	2.36671e-23	0.88352	0.954	0.934	Endothelial cell_3d	Actg1
Rpl7a	2.85131e-23	0.524968	0.94	0.848	Endothelial cell_3d	Rpl7a
Rpl9-ps6	9.85485e-23	0.925099	0.386	0.169	Endothelial cell_3d	Rpl9-ps6
Ly6e	3.09567e-22	0.642416	0.958	0.882	Endothelial cell_3d	Ly6e
Gm10036	8.28247e-22	0.701049	0.316	0.11	Endothelial cell_3d	Gm10036
Rpl34	1.35767e-21	0.482257	0.949	0.874	Endothelial cell_3d	Rpl34
Rpl24	3.61938e-21	0.611964	0.866	0.774	Endothelial cell_3d	Rpl24
Rpl10-ps3	4.92107e-21	0.782134	0.584	0.397	Endothelial cell_3d	Rpl10-ps3
Rpl11	6.51748e-21	0.527445	0.931	0.867	Endothelial cell_3d	Rpl11
Cd74	8.98541e-21	1.34613	0.358	0.152	Endothelial cell_3d	Cd74
Eef1a1	2.21883e-20	0.326873	1	0.99	Endothelial cell_3d	Eef1a1
Iigp1	4.65894e-20	1.37358	0.524	0.323	Endothelial cell_3d	Iigp1
Rps15	6.34016e-20	0.547818	0.942	0.859	Endothelial cell_3d	Rps15
Rps29	2.23974e-19	0.410151	0.986	0.935	Endothelial cell_3d	Rps29
Rpl10	3.10423e-19	0.496373	0.942	0.863	Endothelial cell_3d	Rpl10
Rps9	5.64366e-19	0.510409	0.97	0.894	Endothelial cell_3d	Rps9
Rpl22	1.13927e-18	0.583966	0.901	0.799	Endothelial cell_3d	Rpl22
Bmp4	1.84588e-18	0.882574	0.774	0.655	Endothelial cell_3d	Bmp4
mt-Co1	2.19504e-18	0.329162	1	0.989	Endothelial cell_3d	mt-Co1
Rps8	3.02766e-18	0.403238	0.986	0.947	Endothelial cell_3d	Rps8
Emcn	3.49851e-18	1.12688	0.506	0.286	Endothelial cell_3d	Emcn
Atp5l	4.06349e-18	0.796792	0.737	0.606	Endothelial cell_3d	Atp5l
Tpt1	4.11189e-18	0.372658	0.998	0.961	Endothelial cell_3d	Tpt1
Rps16	5.1191e-18	0.437228	0.984	0.928	Endothelial cell_3d	Rps16
Snrpg	6.13036e-17	0.770348	0.654	0.49	Endothelial cell_3d	Snrpg
Rpl26	8.00443e-17	0.443049	0.965	0.869	Endothelial cell_3d	Rpl26
Fkbp1a	1.87181e-16	0.632409	0.788	0.71	Endothelial cell_3d	Fkbp1a
Rps6	2.87927e-16	0.412816	0.975	0.916	Endothelial cell_3d	Rps6
Ifitm3	5.32535e-16	0.53604	0.924	0.863	Endothelial cell_3d	Ifitm3
H2-K1	6.50999e-16	0.498113	0.952	0.875	Endothelial cell_3d	H2-K1
Rps14	8.49024e-16	0.359062	0.991	0.947	Endothelial cell_3d	Rps14
Rpl18	1.62563e-15	0.469872	0.926	0.857	Endothelial cell_3d	Rpl18
Rpl3	2.03136e-15	0.503323	0.935	0.856	Endothelial cell_3d	Rpl3
Tmsb4x	2.59361e-15	0.358583	0.995	0.988	Endothelial cell_3d	Tmsb4x
H2-Aa	1.42095e-14	1.25182	0.351	0.181	Endothelial cell_3d	H2-Aa
Gm6133	2.32438e-14	0.689944	0.326	0.159	Endothelial cell_3d	Gm6133
Rps10	2.69128e-14	0.500691	0.85	0.758	Endothelial cell_3d	Rps10
H2-Q7	4.57399e-14	0.799755	0.594	0.436	Endothelial cell_3d	H2-Q7
Bst2	5.46135e-14	0.747866	0.589	0.432	Endothelial cell_3d	Bst2
mt-Nd6	9.39829e-14	0.55342	0.266	0.109	Endothelial cell_3d	mt-Nd6
Rps11	2.64414e-13	0.413647	0.938	0.857	Endothelial cell_3d	Rps11
Rps21	4.61702e-13	0.367264	0.963	0.898	Endothelial cell_3d	Rps21
Gbp3	9.82202e-13	0.980836	0.411	0.261	Endothelial cell_3d	Gbp3
Rpl19	2.29816e-12	0.396569	0.94	0.856	Endothelial cell_3d	Rpl19
Selenop	2.50031e-12	0.870531	0.732	0.651	Endothelial cell_3d	Selenop
Sod1	5.7713e-12	0.49995	0.824	0.728	Endothelial cell_3d	Sod1
Rpl15	6.40699e-12	0.495991	0.903	0.838	Endothelial cell_3d	Rpl15
Rpl10a	8.04365e-12	0.432202	0.88	0.8	Endothelial cell_3d	Rpl10a
Gm20390	1.34194e-11	0.520801	0.894	0.825	Endothelial cell_3d	Gm20390
Sdcbp2	1.76431e-11	0.670012	0.259	0.12	Endothelial cell_3d	Sdcbp2
Rpl6	1.80193e-11	0.411667	0.905	0.837	Endothelial cell_3d	Rpl6
Nme2	3.05886e-11	0.51027	0.894	0.825	Endothelial cell_3d	Nme2
H2-Ab1	3.19858e-11	0.947184	0.328	0.186	Endothelial cell_3d	H2-Ab1
Naca	3.62571e-11	0.525202	0.818	0.759	Endothelial cell_3d	Naca
Rack1	3.99467e-11	0.368899	0.931	0.859	Endothelial cell_3d	Rack1
Krt18	6.62445e-11	0.820622	0.307	0.169	Endothelial cell_3d	Krt18
Rps27l	1.09985e-10	0.630577	0.718	0.643	Endothelial cell_3d	Rps27l
Rpl9	1.83404e-10	0.345749	0.963	0.907	Endothelial cell_3d	Rpl9
Sem1	2.83361e-10	0.470349	0.79	0.712	Endothelial cell_3d	Sem1
Edn1	4.82881e-10	0.453147	0.762	0.601	Endothelial cell_3d	Edn1
Gm49383	4.85347e-10	0.585937	0.63	0.558	Endothelial cell_3d	Gm49383
Rps4x	1.03848e-09	0.336581	0.954	0.892	Endothelial cell_3d	Rps4x
Snrpe	1.63724e-09	0.620269	0.497	0.379	Endothelial cell_3d	Snrpe
Tmem158	1.83626e-09	0.520783	0.764	0.66	Endothelial cell_3d	Tmem158
Sat1	1.88904e-09	0.676197	0.73	0.665	Endothelial cell_3d	Sat1
Gm49391	2.00609e-09	0.859253	0.323	0.195	Endothelial cell_3d	Gm49391
Rps5	2.71752e-09	0.295851	0.954	0.885	Endothelial cell_3d	Rps5
Tbca	3.20718e-09	0.621029	0.559	0.444	Endothelial cell_3d	Tbca
Sec61g	3.21e-09	0.719963	0.51	0.414	Endothelial cell_3d	Sec61g
Cox7c	4.05091e-09	0.450095	0.811	0.759	Endothelial cell_3d	Cox7c
Rpl8	9.87668e-09	0.3527	0.903	0.858	Endothelial cell_3d	Rpl8
Rps3a1	1.18995e-08	0.252668	0.984	0.936	Endothelial cell_3d	Rps3a1
Polr2l	1.48335e-08	0.55605	0.259	0.144	Endothelial cell_3d	Polr2l
Gm42674	3.92543e-08	0.878592	0.395	0.282	Endothelial cell_3d	Gm42674
Rpl36al	3.95913e-08	0.477457	0.667	0.601	Endothelial cell_3d	Rpl36al
Rpl18a	7.42576e-08	0.267673	0.972	0.909	Endothelial cell_3d	Rpl18a
Atp5g2	7.58614e-08	0.562701	0.691	0.624	Endothelial cell_3d	Atp5g2
2010107E04Rik	1.1693e-07	0.578092	0.596	0.521	Endothelial cell_3d	2010107E04Rik
Ly6a	1.95289e-07	0.375204	0.836	0.778	Endothelial cell_3d	Ly6a
Arpc3	3.35917e-07	0.527512	0.589	0.524	Endothelial cell_3d	Arpc3
Tagln2	4.33103e-07	0.472235	0.769	0.715	Endothelial cell_3d	Tagln2
Usmg5	4.82286e-07	0.53126	0.603	0.543	Endothelial cell_3d	Usmg5
Eef1g	5.54752e-07	0.541737	0.665	0.64	Endothelial cell_3d	Eef1g
AY036118	5.81474e-07	0.871605	0.649	0.599	Endothelial cell_3d	AY036118
H2-Q6	6.65047e-07	0.526884	0.478	0.376	Endothelial cell_3d	H2-Q6
Eif3k	6.72856e-07	0.579977	0.628	0.573	Endothelial cell_3d	Eif3k
Gabarapl1	7.81371e-07	0.624089	0.693	0.634	Endothelial cell_3d	Gabarapl1
Atp5k	8.43416e-07	0.495987	0.545	0.47	Endothelial cell_3d	Atp5k
Psme2	9.46505e-07	0.545174	0.612	0.535	Endothelial cell_3d	Psme2
Ephx2	1.53016e-06	0.642479	0.406	0.307	Endothelial cell_3d	Ephx2
Atp5e	1.58637e-06	0.370351	0.751	0.694	Endothelial cell_3d	Atp5e
Btf3	2.06511e-06	0.457077	0.642	0.579	Endothelial cell_3d	Btf3
Uqcrb	3.58639e-06	0.503288	0.661	0.621	Endothelial cell_3d	Uqcrb
Ctgf	3.95545e-06	1.14548	0.404	0.327	Endothelial cell_3d	Ctgf
Cd200	5.18057e-06	0.477309	0.665	0.61	Endothelial cell_3d	Cd200
Nsa2	5.81148e-06	0.464114	0.584	0.517	Endothelial cell_3d	Nsa2
Npm1	6.07069e-06	0.38078	0.797	0.753	Endothelial cell_3d	Npm1
Serpinb6b	6.19432e-06	0.44606	0.577	0.502	Endothelial cell_3d	Serpinb6b
Lgmn	7.45129e-06	0.515261	0.393	0.301	Endothelial cell_3d	Lgmn
Uqcrh	1.40063e-05	0.389742	0.727	0.668	Endothelial cell_3d	Uqcrh
Pomp	1.44419e-05	0.524025	0.487	0.412	Endothelial cell_3d	Pomp
Cox6b1	1.45484e-05	0.451008	0.714	0.693	Endothelial cell_3d	Cox6b1
Sec61b	1.83755e-05	0.504685	0.545	0.488	Endothelial cell_3d	Sec61b
Rsrp1	1.87823e-05	0.468376	0.626	0.565	Endothelial cell_3d	Rsrp1
Psmb9	2.21159e-05	0.67881	0.342	0.259	Endothelial cell_3d	Psmb9
Litaf	2.97629e-05	0.583931	0.441	0.365	Endothelial cell_3d	Litaf
Gbp4	3.04054e-05	0.541562	0.344	0.253	Endothelial cell_3d	Gbp4
Hint1	3.28867e-05	0.49688	0.591	0.557	Endothelial cell_3d	Hint1
Rps2	3.29793e-05	0.258865	0.931	0.892	Endothelial cell_3d	Rps2
Gng5	3.63248e-05	0.353166	0.677	0.619	Endothelial cell_3d	Gng5
Myl12a	3.7271e-05	0.327144	0.838	0.808	Endothelial cell_3d	Myl12a
Cops9	3.91022e-05	0.499556	0.513	0.444	Endothelial cell_3d	Cops9
Atp5j2	4.80116e-05	0.404102	0.688	0.638	Endothelial cell_3d	Atp5j2
Cox7a2l	5.65309e-05	0.488226	0.718	0.7	Endothelial cell_3d	Cox7a2l
Slc38a2	8.08822e-05	0.402029	0.714	0.643	Endothelial cell_3d	Slc38a2
Cox7b	0.000104034	0.46044	0.591	0.543	Endothelial cell_3d	Cox7b
Eif3i	0.00011658	0.36614	0.621	0.567	Endothelial cell_3d	Eif3i
Gm21987	0.000122344	0.411017	0.36	0.285	Endothelial cell_3d	Gm21987
Cxcl16	0.000124584	0.498002	0.27	0.197	Endothelial cell_3d	Cxcl16
Lysmd2	0.000156496	0.528405	0.328	0.262	Endothelial cell_3d	Lysmd2
Gbp2	0.000200927	0.736141	0.386	0.326	Endothelial cell_3d	Gbp2
Rbp1	0.000220479	0.306549	0.834	0.742	Endothelial cell_3d	Rbp1
Minos1	0.000286513	0.377354	0.654	0.608	Endothelial cell_3d	Minos1
Frzb	0.000311972	0.63411	0.328	0.259	Endothelial cell_3d	Frzb
Bpgm	0.000468755	0.598738	0.434	0.378	Endothelial cell_3d	Bpgm
Rtraf	0.000471267	0.537456	0.485	0.45	Endothelial cell_3d	Rtraf
Gngt2	0.00056807	0.387177	0.386	0.311	Endothelial cell_3d	Gngt2
1110008P14Rik	0.000601587	0.487505	0.279	0.219	Endothelial cell_3d	1110008P14Rik
St3gal5	0.000715112	0.445475	0.268	0.201	Endothelial cell_3d	St3gal5
Plvap	0.000838079	0.394989	0.527	0.46	Endothelial cell_3d	Plvap
Esam	0.00109928	0.297936	0.709	0.656	Endothelial cell_3d	Esam
Hnrnpa0	0.00111025	0.464091	0.497	0.464	Endothelial cell_3d	Hnrnpa0
Psmb4	0.00118015	0.383102	0.594	0.583	Endothelial cell_3d	Psmb4
Snrpd1	0.00132252	0.518033	0.298	0.241	Endothelial cell_3d	Snrpd1
S100a16	0.00148103	0.371924	0.607	0.568	Endothelial cell_3d	S100a16
Selenok	0.00151748	0.420375	0.582	0.553	Endothelial cell_3d	Selenok
Cycs	0.0015306	0.333314	0.319	0.263	Endothelial cell_3d	Cycs
F11r	0.00155931	0.29095	0.423	0.364	Endothelial cell_3d	F11r
Gja4	0.00159583	0.372775	0.501	0.452	Endothelial cell_3d	Gja4
Cfdp1	0.00173798	0.607268	0.409	0.37	Endothelial cell_3d	Cfdp1
Tmem256	0.00183248	0.46838	0.436	0.399	Endothelial cell_3d	Tmem256
Surf4	0.00216785	0.360139	0.386	0.338	Endothelial cell_3d	Surf4
Bola2	0.00251049	0.49719	0.36	0.321	Endothelial cell_3d	Bola2
Romo1	0.0030464	0.464442	0.503	0.488	Endothelial cell_3d	Romo1
Tomm7	0.00352104	0.31606	0.598	0.547	Endothelial cell_3d	Tomm7
Banf1	0.00363073	0.428159	0.471	0.435	Endothelial cell_3d	Banf1
Nupr1	0.00373578	0.35502	0.704	0.677	Endothelial cell_3d	Nupr1
1810037I17Rik	0.00375683	0.321507	0.649	0.618	Endothelial cell_3d	1810037I17Rik
Cox7a2	0.00384969	0.261661	0.665	0.659	Endothelial cell_3d	Cox7a2
Trappc4	0.00397577	0.480481	0.298	0.251	Endothelial cell_3d	Trappc4
Ubl5	0.00427134	0.334962	0.522	0.501	Endothelial cell_3d	Ubl5
H2-T23	0.00435004	0.425492	0.411	0.364	Endothelial cell_3d	H2-T23
Ndufb4	0.00438963	0.371919	0.379	0.337	Endothelial cell_3d	Ndufb4
Hnrnpk	0.00442723	0.26045	0.617	0.605	Endothelial cell_3d	Hnrnpk
Ndufb2	0.00446705	0.345819	0.446	0.41	Endothelial cell_3d	Ndufb2
Anxa5	0.00461873	0.28751	0.693	0.696	Endothelial cell_3d	Anxa5
Pabpc1	0.00476526	0.27247	0.739	0.717	Endothelial cell_3d	Pabpc1
Vps36	0.00487021	0.479533	0.263	0.212	Endothelial cell_3d	Vps36
Txndc5	0.00563031	0.362816	0.388	0.34	Endothelial cell_3d	Txndc5
Psmb1	0.00629778	0.308829	0.587	0.557	Endothelial cell_3d	Psmb1
Ifitm2	0.00755888	0.280453	0.822	0.786	Endothelial cell_3d	Ifitm2
Kdelr2	0.00759595	0.432789	0.39	0.375	Endothelial cell_3d	Kdelr2
Atp5g1	0.00973529	0.478	0.441	0.42	Endothelial cell_3d	Atp5g1
