# Supplementary material for: Piezo1 Impairs Endothelial Barrier and Drives Aortic Aneurysm and Dissection via STAT3-Dependent Activation of the CCL2–CCR2 Axis
Source: Research (Wash D C). 2026 Jul 9;9:1351. doi: 10.34133/research.1351 (PMC13346660; doi:10.34133/research.1351)
Supplement: Supplementary 1 — Materials and methods Tables S1 to S4 Figs. S1 to S15 Excel S1 to S3 [file research.1351.f1.zip › Excel S2.xlsx]

## Sheet: ECsample.markers
	p_val	avg_log2FC	pct.1	pct.2	cluster	gene
mt-Cytb	1.13e-28	1.07698	0.974	0.964	Piezo1ΔEC	mt-Cytb
mt-Co3	1.04e-26	1.10383	0.974	0.944	Piezo1ΔEC	mt-Co3
mt-Co1	3.92e-26	0.938897	0.97	0.976	Piezo1ΔEC	mt-Co1
mt-Nd1	1.67e-24	1.21945	0.908	0.901	Piezo1ΔEC	mt-Nd1
mt-Co2	2.19e-23	0.945583	0.978	0.968	Piezo1ΔEC	mt-Co2
Cd36	4.92e-21	1.68312	0.632	0.357	Piezo1ΔEC	Cd36
Actb	8.95e-16	0.832073	0.94	0.972	Piezo1ΔEC	Actb
Fabp4	2.35e-15	0.916222	0.737	0.532	Piezo1ΔEC	Fabp4
mt-Nd4	3.73e-15	0.812231	0.953	0.94	Piezo1ΔEC	mt-Nd4
Cdk8	6.92e-15	1.72046	0.579	0.409	Piezo1ΔEC	Cdk8
Rpl37a	4.89e-14	0.68532	0.838	0.929	Piezo1ΔEC	Rpl37a
Ccdc85a	8.39e-14	2.44875	0.413	0.194	Piezo1ΔEC	Ccdc85a
Hnrnph1	8.46e-14	1.66288	0.634	0.627	Piezo1ΔEC	Hnrnph1
Cmss1	4.18e-13	0.605314	0.855	0.881	Piezo1ΔEC	Cmss1
mt-Atp6	4.83e-12	0.590178	0.987	0.976	Piezo1ΔEC	mt-Atp6
Nbr1	1.78e-11	0.169695	0.129	0.329	Piezo1ΔEC	Nbr1
Ap3s1	5.4e-11	0.119345	0.211	0.46	Piezo1ΔEC	Ap3s1
Lpl	1.16e-10	2.65306	0.351	0.175	Piezo1ΔEC	Lpl
Pmp22	2.22e-10	0.226036	0.129	0.317	Piezo1ΔEC	Pmp22
Bub3	3.29e-10	0.17146	0.155	0.357	Piezo1ΔEC	Bub3
Safb2	3.41e-10	0.302208	0.116	0.294	Piezo1ΔEC	Safb2
Rab4b	6.09e-10	0.102408	0.105	0.27	Piezo1ΔEC	Rab4b
Atp2c1	6.09e-10	0.101665	0.208	0.437	Piezo1ΔEC	Atp2c1
Thrap3	7.91e-10	0.201749	0.255	0.524	Piezo1ΔEC	Thrap3
Cavin1	1.28e-09	0.859089	0.751	0.79	Piezo1ΔEC	Cavin1
Plcg1	1.57e-09	0.173707	0.161	0.361	Piezo1ΔEC	Plcg1
Maz	1.96e-09	0.201752	0.07	0.202	Piezo1ΔEC	Maz
Rpl38	2.18e-09	0.568553	0.764	0.897	Piezo1ΔEC	Rpl38
Fxr2	2.31e-09	0.254241	0.094	0.246	Piezo1ΔEC	Fxr2
Smap2	2.75e-09	0.232258	0.147	0.341	Piezo1ΔEC	Smap2
Plod1	2.87e-09	0.336047	0.166	0.369	Piezo1ΔEC	Plod1
Plcb1	2.99e-09	1.28527	0.649	0.599	Piezo1ΔEC	Plcb1
Ksr1	4e-09	0.127221	0.107	0.262	Piezo1ΔEC	Ksr1
Ccnl2	4.34e-09	0.201094	0.262	0.524	Piezo1ΔEC	Ccnl2
Lnx1	5.46e-09	2.73766	0.272	0.115	Piezo1ΔEC	Lnx1
Mideas	5.58e-09	0.177273	0.175	0.377	Piezo1ΔEC	Mideas
Clip1	5.66e-09	0.112674	0.225	0.444	Piezo1ΔEC	Clip1
Camk1d	5.8e-09	0.757602	0.706	0.726	Piezo1ΔEC	Camk1d
Ube2v2	5.96e-09	0.132722	0.133	0.31	Piezo1ΔEC	Ube2v2
Tmem140	6.09e-09	0.187212	0.178	0.381	Piezo1ΔEC	Tmem140
Dusp11	6.1e-09	0.105889	0.233	0.468	Piezo1ΔEC	Dusp11
Slu7	6.58e-09	0.117129	0.107	0.262	Piezo1ΔEC	Slu7
Hdac4	7.14e-09	0.130968	0.15	0.337	Piezo1ΔEC	Hdac4
Yipf4	8.32e-09	0.304062	0.206	0.433	Piezo1ΔEC	Yipf4
Naa20	8.59e-09	0.235341	0.126	0.298	Piezo1ΔEC	Naa20
Mob4	8.86e-09	0.127304	0.23	0.46	Piezo1ΔEC	Mob4
Rreb1	9.07e-09	0.11685	0.187	0.389	Piezo1ΔEC	Rreb1
Spaca6	9.1e-09	0.502706	0.087	0.23	Piezo1ΔEC	Spaca6
Septin9	9.71e-09	0.115567	0.185	0.393	Piezo1ΔEC	Septin9
Picalm	1.01e-08	1.11193	0.693	0.778	Piezo1ΔEC	Picalm
Trappc3	1.25e-08	0.170193	0.085	0.222	Piezo1ΔEC	Trappc3
Tmem131	1.28e-08	0.151865	0.188	0.393	Piezo1ΔEC	Tmem131
Cyfip1	1.35e-08	0.102698	0.304	0.575	Piezo1ΔEC	Cyfip1
Chaserr	1.37e-08	0.245135	0.188	0.393	Piezo1ΔEC	Chaserr
Cers2	1.41e-08	0.139239	0.2	0.413	Piezo1ΔEC	Cers2
Exoc3	1.44e-08	0.320319	0.114	0.274	Piezo1ΔEC	Exoc3
Zbtb20	1.85e-08	0.495422	0.883	0.933	Piezo1ΔEC	Zbtb20
Srrt	1.95e-08	0.132514	0.121	0.282	Piezo1ΔEC	Srrt
Acat1	1.96e-08	0.191455	0.142	0.317	Piezo1ΔEC	Acat1
Tcf4	2.1e-08	0.591352	0.865	0.885	Piezo1ΔEC	Tcf4
Gtf2h1	2.14e-08	0.312534	0.108	0.262	Piezo1ΔEC	Gtf2h1
Cmpk1	2.47e-08	0.136412	0.252	0.5	Piezo1ΔEC	Cmpk1
Nrbp1	2.6e-08	0.286311	0.172	0.361	Piezo1ΔEC	Nrbp1
Rnf138	2.63e-08	0.205507	0.126	0.286	Piezo1ΔEC	Rnf138
Pgam1	2.92e-08	0.138513	0.199	0.409	Piezo1ΔEC	Pgam1
Git2	3.09e-08	0.276381	0.248	0.48	Piezo1ΔEC	Git2
Ablim1	3.42e-08	0.900959	0.743	0.786	Piezo1ΔEC	Ablim1
Sik1	3.48e-08	0.199195	0.265	0.516	Piezo1ΔEC	Sik1
Pura	3.54e-08	0.163937	0.301	0.571	Piezo1ΔEC	Pura
Smarcc2	3.58e-08	0.216312	0.188	0.389	Piezo1ΔEC	Smarcc2
Akap8l	3.81e-08	0.148515	0.09	0.226	Piezo1ΔEC	Akap8l
Ctdnep1	4.04e-08	0.38559	0.184	0.389	Piezo1ΔEC	Ctdnep1
Napa	4.22e-08	0.191902	0.114	0.262	Piezo1ΔEC	Napa
Gmeb2	4.26e-08	0.427063	0.089	0.226	Piezo1ΔEC	Gmeb2
Dcaf1	5.06e-08	0.205338	0.144	0.313	Piezo1ΔEC	Dcaf1
Parvb	5.46e-08	0.148884	0.253	0.484	Piezo1ΔEC	Parvb
Sun2	5.98e-08	0.167779	0.06	0.171	Piezo1ΔEC	Sun2
Lamb2	6.7e-08	0.105776	0.184	0.373	Piezo1ΔEC	Lamb2
Mgat1	6.76e-08	0.165343	0.168	0.353	Piezo1ΔEC	Mgat1
Mxd4	7.43e-08	0.25428	0.286	0.544	Piezo1ΔEC	Mxd4
Arhgap27	7.55e-08	0.252174	0.064	0.179	Piezo1ΔEC	Arhgap27
Btaf1	9.15e-08	0.140106	0.201	0.401	Piezo1ΔEC	Btaf1
Eif4e2	9.35e-08	0.107416	0.114	0.258	Piezo1ΔEC	Eif4e2
Ppp2r5c	9.47e-08	0.194034	0.299	0.563	Piezo1ΔEC	Ppp2r5c
Smarca5	1e-07	0.245183	0.247	0.48	Piezo1ΔEC	Smarca5
Prex2	1.06e-07	1.05942	0.676	0.702	Piezo1ΔEC	Prex2
Scaf11	1.09e-07	0.144423	0.258	0.492	Piezo1ΔEC	Scaf11
Cisd2	1.09e-07	0.137226	0.154	0.329	Piezo1ΔEC	Cisd2
mt-Nd4l	1.1e-07	1.4167	0.643	0.667	Piezo1ΔEC	mt-Nd4l
Zkscan3	1.16e-07	0.10663	0.162	0.333	Piezo1ΔEC	Zkscan3
Sec16a	1.16e-07	0.137966	0.098	0.234	Piezo1ΔEC	Sec16a
Rbm17	1.18e-07	0.148778	0.136	0.302	Piezo1ΔEC	Rbm17
Mrps14	1.22e-07	0.112353	0.224	0.44	Piezo1ΔEC	Mrps14
Larp1	1.33e-07	0.136098	0.14	0.298	Piezo1ΔEC	Larp1
Sec63	1.34e-07	0.202472	0.296	0.556	Piezo1ΔEC	Sec63
Arhgdia	1.35e-07	0.104903	0.312	0.575	Piezo1ΔEC	Arhgdia
Golph3	1.36e-07	0.138088	0.214	0.417	Piezo1ΔEC	Golph3
Chd1	1.4e-07	0.120729	0.217	0.417	Piezo1ΔEC	Chd1
Mff	1.41e-07	0.214877	0.152	0.321	Piezo1ΔEC	Mff
Capns1	1.45e-07	0.121436	0.336	0.619	Piezo1ΔEC	Capns1
Faf2	1.48e-07	0.186346	0.105	0.242	Piezo1ΔEC	Faf2
Ptpra	1.48e-07	0.270954	0.267	0.504	Piezo1ΔEC	Ptpra
Map2k1	1.66e-07	0.203934	0.118	0.266	Piezo1ΔEC	Map2k1
Cebpg	1.69e-07	0.148438	0.209	0.413	Piezo1ΔEC	Cebpg
2310022B05Rik	1.69e-07	0.133641	0.065	0.175	Piezo1ΔEC	2310022B05Rik
Sgta	1.72e-07	0.235287	0.078	0.198	Piezo1ΔEC	Sgta
Med15	1.84e-07	0.132381	0.139	0.298	Piezo1ΔEC	Med15
Ngly1	1.87e-07	0.461513	0.094	0.226	Piezo1ΔEC	Ngly1
Spidr	1.95e-07	0.162834	0.107	0.246	Piezo1ΔEC	Spidr
Gas2l1	1.98e-07	0.336081	0.094	0.226	Piezo1ΔEC	Gas2l1
Syne1	2.06e-07	0.225376	0.253	0.476	Piezo1ΔEC	Syne1
Slc66a2	2.1e-07	0.135429	0.2	0.393	Piezo1ΔEC	Slc66a2
Fbxw8	2.11e-07	0.269431	0.083	0.206	Piezo1ΔEC	Fbxw8
Mon2	2.19e-07	0.290134	0.203	0.405	Piezo1ΔEC	Mon2
Enpp4	2.2e-07	0.158285	0.168	0.345	Piezo1ΔEC	Enpp4
Kras	2.26e-07	0.153066	0.289	0.532	Piezo1ΔEC	Kras
Clptm1	2.36e-07	0.198828	0.113	0.254	Piezo1ΔEC	Clptm1
Smc3	2.46e-07	0.221688	0.216	0.421	Piezo1ΔEC	Smc3
Eea1	2.54e-07	0.104157	0.249	0.464	Piezo1ΔEC	Eea1
Gatad2b	2.55e-07	0.173765	0.292	0.536	Piezo1ΔEC	Gatad2b
Zfp609	2.57e-07	0.159759	0.144	0.302	Piezo1ΔEC	Zfp609
Bet1l	2.73e-07	0.468544	0.059	0.163	Piezo1ΔEC	Bet1l
Csnk1e	2.76e-07	0.238647	0.243	0.468	Piezo1ΔEC	Csnk1e
Ccdc47	2.82e-07	0.290987	0.176	0.357	Piezo1ΔEC	Ccdc47
Bptf	2.83e-07	0.16577	0.324	0.583	Piezo1ΔEC	Bptf
Orai3	2.88e-07	0.122659	0.053	0.151	Piezo1ΔEC	Orai3
Rsu1	2.99e-07	0.300556	0.338	0.627	Piezo1ΔEC	Rsu1
Txlna	3e-07	0.263632	0.154	0.317	Piezo1ΔEC	Txlna
Rnf115	3.07e-07	0.260785	0.183	0.369	Piezo1ΔEC	Rnf115
Slc44a2	3.1e-07	0.135787	0.176	0.353	Piezo1ΔEC	Slc44a2
Ensa	3.11e-07	0.301292	0.142	0.302	Piezo1ΔEC	Ensa
Furin	3.33e-07	0.196363	0.186	0.373	Piezo1ΔEC	Furin
Srpk2	3.39e-07	0.279748	0.204	0.401	Piezo1ΔEC	Srpk2
Srp72	3.45e-07	0.114889	0.167	0.333	Piezo1ΔEC	Srp72
Wdr70	3.45e-07	0.206886	0.142	0.298	Piezo1ΔEC	Wdr70
Fto	3.47e-07	0.167162	0.231	0.437	Piezo1ΔEC	Fto
Rnf146	3.6e-07	0.150487	0.15	0.313	Piezo1ΔEC	Rnf146
Ehmt2	3.76e-07	0.178769	0.107	0.242	Piezo1ΔEC	Ehmt2
Tspan14	3.78e-07	0.204037	0.217	0.421	Piezo1ΔEC	Tspan14
Igbp1	3.8e-07	0.123979	0.119	0.262	Piezo1ΔEC	Igbp1
Mdh1	3.93e-07	0.171264	0.088	0.21	Piezo1ΔEC	Mdh1
Parp9	3.93e-07	0.242099	0.093	0.218	Piezo1ΔEC	Parp9
Ino80	3.95e-07	0.169213	0.167	0.337	Piezo1ΔEC	Ino80
Hat1	4.04e-07	0.256419	0.062	0.167	Piezo1ΔEC	Hat1
Becn1	4.04e-07	0.158569	0.152	0.313	Piezo1ΔEC	Becn1
Rasal2	4.29e-07	1.32967	0.595	0.567	Piezo1ΔEC	Rasal2
Clec1a	4.34e-07	0.135909	0.219	0.417	Piezo1ΔEC	Clec1a
Senp5	4.35e-07	0.189676	0.144	0.302	Piezo1ΔEC	Senp5
Dach1	4.41e-07	1.32438	0.41	0.298	Piezo1ΔEC	Dach1
Psap	4.42e-07	0.722207	0.716	0.821	Piezo1ΔEC	Psap
Uspl1	4.43e-07	0.428474	0.058	0.159	Piezo1ΔEC	Uspl1
Cfdp1	4.47e-07	0.234141	0.278	0.516	Piezo1ΔEC	Cfdp1
Fbrs	4.69e-07	0.24393	0.058	0.159	Piezo1ΔEC	Fbrs
Trnau1ap	4.69e-07	0.321256	0.139	0.29	Piezo1ΔEC	Trnau1ap
Slc30a7	4.74e-07	0.185296	0.12	0.262	Piezo1ΔEC	Slc30a7
Ppp2r1a	4.85e-07	0.19376	0.204	0.397	Piezo1ΔEC	Ppp2r1a
Mcrip1	4.85e-07	0.254181	0.207	0.405	Piezo1ΔEC	Mcrip1
Mindy3	5.25e-07	0.23828	0.162	0.333	Piezo1ΔEC	Mindy3
Scaf1	5.36e-07	0.277029	0.096	0.222	Piezo1ΔEC	Scaf1
Map3k8	5.43e-07	0.22173	0.09	0.214	Piezo1ΔEC	Map3k8
Patl1	5.72e-07	0.11686	0.106	0.238	Piezo1ΔEC	Patl1
Fdx1	5.82e-07	0.342241	0.115	0.254	Piezo1ΔEC	Fdx1
Mapre1	5.82e-07	0.151481	0.368	0.663	Piezo1ΔEC	Mapre1
Rnpepl1	5.97e-07	0.441638	0.099	0.226	Piezo1ΔEC	Rnpepl1
Banf1	6.05e-07	0.188353	0.224	0.429	Piezo1ΔEC	Banf1
Thoc2l	6.25e-07	0.212035	0.174	0.345	Piezo1ΔEC	Thoc2l
Tbkbp1	6.28e-07	0.125206	0.044	0.131	Piezo1ΔEC	Tbkbp1
Smc6	6.33e-07	0.126552	0.234	0.433	Piezo1ΔEC	Smc6
Capza1	6.4e-07	0.288427	0.291	0.536	Piezo1ΔEC	Capza1
Ppp1r16b	6.8e-07	0.141922	0.175	0.345	Piezo1ΔEC	Ppp1r16b
Abl2	6.94e-07	0.10537	0.194	0.377	Piezo1ΔEC	Abl2
Odr4	7.03e-07	0.103063	0.087	0.206	Piezo1ΔEC	Odr4
Rxra	7.35e-07	0.216949	0.055	0.151	Piezo1ΔEC	Rxra
Galnt10	7.37e-07	0.339396	0.094	0.218	Piezo1ΔEC	Galnt10
Pdzd8	7.41e-07	0.115227	0.108	0.238	Piezo1ΔEC	Pdzd8
Hnrnpab	7.47e-07	0.110166	0.33	0.599	Piezo1ΔEC	Hnrnpab
Tmx1	7.56e-07	0.253193	0.203	0.397	Piezo1ΔEC	Tmx1
Snap23	7.82e-07	0.220265	0.203	0.389	Piezo1ΔEC	Snap23
Ubap2l	7.83e-07	0.1636	0.274	0.496	Piezo1ΔEC	Ubap2l
Mapk3	7.99e-07	0.255881	0.266	0.492	Piezo1ΔEC	Mapk3
Dab2ip	8e-07	0.229944	0.315	0.571	Piezo1ΔEC	Dab2ip
Sh2b3	8.02e-07	0.124011	0.112	0.246	Piezo1ΔEC	Sh2b3
Fkbp8	8.14e-07	0.24161	0.14	0.29	Piezo1ΔEC	Fkbp8
Wwp2	8.3e-07	0.102303	0.135	0.278	Piezo1ΔEC	Wwp2
Notch2	8.37e-07	0.183016	0.092	0.21	Piezo1ΔEC	Notch2
Mbtd1	8.4e-07	0.165528	0.205	0.389	Piezo1ΔEC	Mbtd1
Tmem184b	8.59e-07	0.403317	0.26	0.488	Piezo1ΔEC	Tmem184b
Ripor1	8.65e-07	0.105056	0.187	0.361	Piezo1ΔEC	Ripor1
Atp9b	8.72e-07	0.469987	0.205	0.401	Piezo1ΔEC	Atp9b
Chp1	8.76e-07	0.363902	0.167	0.337	Piezo1ΔEC	Chp1
Vegfc	9.06e-07	0.243596	0.116	0.25	Piezo1ΔEC	Vegfc
St13	9.18e-07	0.188968	0.316	0.567	Piezo1ΔEC	St13
Prkd2	9.31e-07	0.267818	0.209	0.397	Piezo1ΔEC	Prkd2
Ston1	9.33e-07	0.148137	0.148	0.302	Piezo1ΔEC	Ston1
Dld	9.53e-07	0.100573	0.099	0.222	Piezo1ΔEC	Dld
Bzw1	9.64e-07	0.120808	0.314	0.571	Piezo1ΔEC	Bzw1
Atg3	9.8e-07	0.220189	0.174	0.341	Piezo1ΔEC	Atg3
Tgfbr1	9.94e-07	0.426366	0.167	0.333	Piezo1ΔEC	Tgfbr1
Lman2	1.01e-06	0.160493	0.198	0.377	Piezo1ΔEC	Lman2
Zfp800	1.01e-06	0.223443	0.116	0.25	Piezo1ΔEC	Zfp800
Mark3	1.03e-06	0.508031	0.216	0.425	Piezo1ΔEC	Mark3
2610037D02Rik	1.04e-06	0.202217	0.1	0.226	Piezo1ΔEC	2610037D02Rik
Naa60	1.1e-06	0.146956	0.064	0.163	Piezo1ΔEC	Naa60
Taok3	1.13e-06	0.200642	0.099	0.222	Piezo1ΔEC	Taok3
Pnn	1.13e-06	0.15166	0.156	0.313	Piezo1ΔEC	Pnn
Prrc2a	1.14e-06	0.294844	0.188	0.369	Piezo1ΔEC	Prrc2a
Hnrnpdl	1.16e-06	0.3996	0.245	0.464	Piezo1ΔEC	Hnrnpdl
Rtl8a	1.2e-06	0.406942	0.153	0.313	Piezo1ΔEC	Rtl8a
Rbm28	1.21e-06	0.243136	0.129	0.27	Piezo1ΔEC	Rbm28
Bsdc1	1.22e-06	0.262005	0.141	0.29	Piezo1ΔEC	Bsdc1
Nr1h2	1.23e-06	0.348849	0.109	0.242	Piezo1ΔEC	Nr1h2
Cbx6	1.23e-06	0.306577	0.148	0.298	Piezo1ΔEC	Cbx6
Slc6a6	1.24e-06	1.80395	0.347	0.214	Piezo1ΔEC	Slc6a6
Gbe1	1.24e-06	0.415916	0.095	0.218	Piezo1ΔEC	Gbe1
Bcas3	1.25e-06	0.150108	0.264	0.48	Piezo1ΔEC	Bcas3
Lztfl1	1.28e-06	0.122621	0.13	0.274	Piezo1ΔEC	Lztfl1
Dnaja4	1.32e-06	0.263407	0.061	0.159	Piezo1ΔEC	Dnaja4
Upf3b	1.34e-06	0.189084	0.133	0.278	Piezo1ΔEC	Upf3b
Rbbp4	1.37e-06	0.223484	0.202	0.385	Piezo1ΔEC	Rbbp4
Max	1.38e-06	0.351548	0.141	0.294	Piezo1ΔEC	Max
Znhit1	1.4e-06	0.131414	0.115	0.246	Piezo1ΔEC	Znhit1
Brd1	1.43e-06	0.21416	0.18	0.353	Piezo1ΔEC	Brd1
Atp6v1a	1.43e-06	0.268509	0.242	0.452	Piezo1ΔEC	Atp6v1a
Yipf1	1.45e-06	0.170727	0.099	0.222	Piezo1ΔEC	Yipf1
Mapkapk2	1.46e-06	0.204665	0.165	0.325	Piezo1ΔEC	Mapkapk2
Caskin2	1.46e-06	0.135517	0.118	0.25	Piezo1ΔEC	Caskin2
Gabpb1	1.47e-06	0.191376	0.15	0.302	Piezo1ΔEC	Gabpb1
Fubp1	1.49e-06	0.272538	0.287	0.524	Piezo1ΔEC	Fubp1
Galnt11	1.51e-06	0.368871	0.096	0.218	Piezo1ΔEC	Galnt11
Smad5	1.51e-06	0.125702	0.189	0.365	Piezo1ΔEC	Smad5
Las1l	1.52e-06	0.435817	0.082	0.194	Piezo1ΔEC	Las1l
Nod1	1.54e-06	0.346649	0.149	0.306	Piezo1ΔEC	Nod1
Actl6a	1.54e-06	0.256404	0.106	0.234	Piezo1ΔEC	Actl6a
Cuedc1	1.57e-06	0.306715	0.153	0.31	Piezo1ΔEC	Cuedc1
Osbpl9	1.58e-06	0.101861	0.35	0.603	Piezo1ΔEC	Osbpl9
Exoc2	1.59e-06	0.237797	0.157	0.313	Piezo1ΔEC	Exoc2
Brd7	1.6e-06	0.461264	0.125	0.266	Piezo1ΔEC	Brd7
Cdk9	1.6e-06	0.173756	0.154	0.31	Piezo1ΔEC	Cdk9
Rnf216	1.68e-06	0.200052	0.207	0.389	Piezo1ΔEC	Rnf216
Zfand6	1.68e-06	0.216818	0.298	0.54	Piezo1ΔEC	Zfand6
Rtf1	1.68e-06	0.106478	0.249	0.452	Piezo1ΔEC	Rtf1
Npr1	1.7e-06	0.134121	0.231	0.429	Piezo1ΔEC	Npr1
Bbc3	1.73e-06	0.167628	0.041	0.123	Piezo1ΔEC	Bbc3
Fgfr1op2	1.73e-06	0.24812	0.216	0.405	Piezo1ΔEC	Fgfr1op2
Foxn2	1.82e-06	0.229897	0.147	0.298	Piezo1ΔEC	Foxn2
Kctd20	1.84e-06	0.17638	0.131	0.274	Piezo1ΔEC	Kctd20
Cul1	1.84e-06	0.236149	0.305	0.548	Piezo1ΔEC	Cul1
Enox2	1.85e-06	0.474486	0.128	0.27	Piezo1ΔEC	Enox2
Clock	1.87e-06	0.255218	0.217	0.409	Piezo1ΔEC	Clock
Mvp	1.91e-06	0.141252	0.096	0.214	Piezo1ΔEC	Mvp
Phf23	1.96e-06	0.115578	0.083	0.194	Piezo1ΔEC	Phf23
Tom1	2.01e-06	0.205228	0.05	0.139	Piezo1ΔEC	Tom1
Lonp2	2.02e-06	0.143423	0.137	0.278	Piezo1ΔEC	Lonp2
Sh2d3c	2.02e-06	0.703037	0.132	0.282	Piezo1ΔEC	Sh2d3c
Vamp3	2.04e-06	0.298286	0.187	0.365	Piezo1ΔEC	Vamp3
Nfx1	2.13e-06	0.159458	0.109	0.234	Piezo1ΔEC	Nfx1
Dnajc7	2.17e-06	0.354803	0.206	0.389	Piezo1ΔEC	Dnajc7
Grb10	2.2e-06	0.219829	0.295	0.532	Piezo1ΔEC	Grb10
Arih2	2.2e-06	0.28137	0.148	0.298	Piezo1ΔEC	Arih2
Clns1a	2.22e-06	0.118561	0.065	0.163	Piezo1ΔEC	Clns1a
Phf3	2.22e-06	0.39369	0.252	0.464	Piezo1ΔEC	Phf3
Trak1	2.23e-06	0.526996	0.188	0.365	Piezo1ΔEC	Trak1
Rnf167	2.26e-06	0.46443	0.092	0.21	Piezo1ΔEC	Rnf167
Pold3	2.27e-06	0.264841	0.067	0.167	Piezo1ΔEC	Pold3
Fbl	2.28e-06	0.206339	0.153	0.302	Piezo1ΔEC	Fbl
Ldb1	2.33e-06	0.199713	0.116	0.246	Piezo1ΔEC	Ldb1
Apc	2.37e-06	0.293555	0.294	0.528	Piezo1ΔEC	Apc
Cdc42ep4	2.37e-06	0.133416	0.098	0.218	Piezo1ΔEC	Cdc42ep4
Rnf34	2.38e-06	0.108844	0.042	0.123	Piezo1ΔEC	Rnf34
Lemd2	2.39e-06	0.215894	0.071	0.175	Piezo1ΔEC	Lemd2
Snx6	2.43e-06	0.1878	0.207	0.385	Piezo1ΔEC	Snx6
Unc93b1	2.52e-06	0.141574	0.116	0.246	Piezo1ΔEC	Unc93b1
Ifi35	2.52e-06	0.177296	0.095	0.21	Piezo1ΔEC	Ifi35
Sipa1l3	2.53e-06	0.217898	0.108	0.234	Piezo1ΔEC	Sipa1l3
Psma7	2.56e-06	0.104742	0.397	0.714	Piezo1ΔEC	Psma7
Hmgb2	2.58e-06	0.25373	0.184	0.353	Piezo1ΔEC	Hmgb2
Map2k3	2.64e-06	0.294245	0.222	0.413	Piezo1ΔEC	Map2k3
Tbc1d10a	2.76e-06	0.401237	0.078	0.187	Piezo1ΔEC	Tbc1d10a
Naa15	2.78e-06	0.151232	0.202	0.377	Piezo1ΔEC	Naa15
Wdfy2	2.84e-06	0.226673	0.119	0.25	Piezo1ΔEC	Wdfy2
Rap1a	2.85e-06	0.154166	0.388	0.659	Piezo1ΔEC	Rap1a
Zhx3	2.85e-06	0.271196	0.26	0.472	Piezo1ΔEC	Zhx3
Kcnq1ot1	2.87e-06	0.241556	0.162	0.313	Piezo1ΔEC	Kcnq1ot1
Vps53	2.92e-06	0.284698	0.071	0.171	Piezo1ΔEC	Vps53
Lrrfip2	2.99e-06	0.2205	0.184	0.357	Piezo1ΔEC	Lrrfip2
Pfkfb3	3.03e-06	0.278952	0.179	0.345	Piezo1ΔEC	Pfkfb3
Mrps16	3.05e-06	0.246732	0.149	0.298	Piezo1ΔEC	Mrps16
Gpr107	3.05e-06	0.184371	0.105	0.23	Piezo1ΔEC	Gpr107
B3gnt2	3.08e-06	0.101338	0.195	0.365	Piezo1ΔEC	B3gnt2
Myd88	3.14e-06	0.148656	0.068	0.167	Piezo1ΔEC	Myd88
Dgcr2	3.15e-06	0.102882	0.153	0.302	Piezo1ΔEC	Dgcr2
Hbp1	3.17e-06	0.227032	0.141	0.286	Piezo1ΔEC	Hbp1
Pigt	3.22e-06	0.290442	0.094	0.21	Piezo1ΔEC	Pigt
Tfg	3.25e-06	0.387789	0.137	0.282	Piezo1ΔEC	Tfg
Gpatch2l	3.3e-06	0.338202	0.056	0.147	Piezo1ΔEC	Gpatch2l
Mrps24	3.31e-06	0.116881	0.214	0.397	Piezo1ΔEC	Mrps24
Carnmt1	3.36e-06	0.284226	0.079	0.187	Piezo1ΔEC	Carnmt1
Camsap1	3.45e-06	0.256521	0.082	0.19	Piezo1ΔEC	Camsap1
Eif3b	3.46e-06	0.108056	0.167	0.321	Piezo1ΔEC	Eif3b
Sdha	3.53e-06	0.303584	0.212	0.393	Piezo1ΔEC	Sdha
A4galt	3.58e-06	0.417522	0.083	0.194	Piezo1ΔEC	A4galt
Ncapd3	3.59e-06	0.14629	0.048	0.131	Piezo1ΔEC	Ncapd3
Psmb5	3.67e-06	0.249718	0.192	0.365	Piezo1ΔEC	Psmb5
Dpp8	3.68e-06	0.278422	0.17	0.325	Piezo1ΔEC	Dpp8
Usp1	3.74e-06	0.228431	0.112	0.234	Piezo1ΔEC	Usp1
Il11ra1	3.76e-06	0.273845	0.138	0.278	Piezo1ΔEC	Il11ra1
Pdha1	3.78e-06	0.24968	0.11	0.234	Piezo1ΔEC	Pdha1
Kmt5b	3.81e-06	0.189924	0.196	0.369	Piezo1ΔEC	Kmt5b
Sucla2	3.83e-06	0.533704	0.104	0.226	Piezo1ΔEC	Sucla2
Twf2	3.85e-06	0.285561	0.087	0.198	Piezo1ΔEC	Twf2
Zfyve1	3.91e-06	0.206388	0.073	0.175	Piezo1ΔEC	Zfyve1
Phactr2	4.08e-06	0.109779	0.317	0.552	Piezo1ΔEC	Phactr2
Ppm1d	4.1e-06	0.360326	0.071	0.171	Piezo1ΔEC	Ppm1d
Snx16	4.19e-06	0.357555	0.05	0.135	Piezo1ΔEC	Snx16
Usp14	4.2e-06	0.365229	0.14	0.282	Piezo1ΔEC	Usp14
Jmjd6	4.25e-06	0.34628	0.075	0.179	Piezo1ΔEC	Jmjd6
4632427E13Rik	4.25e-06	0.236558	0.085	0.194	Piezo1ΔEC	4632427E13Rik
Traf7	4.33e-06	0.153782	0.126	0.262	Piezo1ΔEC	Traf7
Phf1	4.34e-06	0.494528	0.079	0.187	Piezo1ΔEC	Phf1
Dmxl1	4.34e-06	0.115562	0.241	0.44	Piezo1ΔEC	Dmxl1
Poc1b	4.4e-06	0.218225	0.077	0.179	Piezo1ΔEC	Poc1b
Mettl9	4.42e-06	0.299985	0.153	0.302	Piezo1ΔEC	Mettl9
Cox7b	4.44e-06	0.230967	0.229	0.421	Piezo1ΔEC	Cox7b
Pafah1b2	4.47e-06	0.138072	0.208	0.389	Piezo1ΔEC	Pafah1b2
Phtf1	4.54e-06	0.111778	0.095	0.21	Piezo1ΔEC	Phtf1
Smad4	4.6e-06	0.330246	0.264	0.484	Piezo1ΔEC	Smad4
Slc23a2	4.77e-06	0.220084	0.134	0.266	Piezo1ΔEC	Slc23a2
Marchf2	4.86e-06	0.432367	0.169	0.329	Piezo1ΔEC	Marchf2
Man1c1	4.91e-06	0.118317	0.119	0.246	Piezo1ΔEC	Man1c1
Pggt1b	5.07e-06	0.474592	0.179	0.345	Piezo1ΔEC	Pggt1b
Sec24b	5.07e-06	0.357882	0.23	0.417	Piezo1ΔEC	Sec24b
N4bp3	5.1e-06	0.359648	0.083	0.19	Piezo1ΔEC	N4bp3
Slc25a30	5.27e-06	0.183316	0.12	0.25	Piezo1ΔEC	Slc25a30
Ddx3y	5.27e-06	0.369329	0.254	0.464	Piezo1ΔEC	Ddx3y
Plekha3	5.3e-06	0.38203	0.157	0.31	Piezo1ΔEC	Plekha3
Rbm18	5.37e-06	0.121014	0.124	0.254	Piezo1ΔEC	Rbm18
Trappc9	5.39e-06	0.176701	0.115	0.238	Piezo1ΔEC	Trappc9
Akr1e1	5.4e-06	0.170736	0.033	0.103	Piezo1ΔEC	Akr1e1
Nectin3	5.4e-06	0.279583	0.103	0.222	Piezo1ΔEC	Nectin3
Atp5a1	5.47e-06	0.138561	0.399	0.687	Piezo1ΔEC	Atp5a1
Appl1	5.53e-06	0.172466	0.164	0.313	Piezo1ΔEC	Appl1
Dusp3	5.57e-06	0.111876	0.307	0.528	Piezo1ΔEC	Dusp3
Gmps	5.62e-06	0.152417	0.092	0.202	Piezo1ΔEC	Gmps
H2-T22	5.68e-06	0.570741	0.148	0.298	Piezo1ΔEC	H2-T22
Prr14	5.71e-06	0.224478	0.106	0.226	Piezo1ΔEC	Prr14
Zbtb7a	5.76e-06	0.301191	0.22	0.409	Piezo1ΔEC	Zbtb7a
Pde8a	5.8e-06	0.323382	0.191	0.365	Piezo1ΔEC	Pde8a
Atp6ap2	5.91e-06	0.208524	0.193	0.357	Piezo1ΔEC	Atp6ap2
Wls	6.1e-06	0.169525	0.274	0.484	Piezo1ΔEC	Wls
Dnajc1	6.13e-06	0.136225	0.325	0.56	Piezo1ΔEC	Dnajc1
Crybg3	6.16e-06	0.253042	0.19	0.357	Piezo1ΔEC	Crybg3
Azi2	6.17e-06	0.157077	0.162	0.313	Piezo1ΔEC	Azi2
Ddx54	6.21e-06	0.234336	0.097	0.21	Piezo1ΔEC	Ddx54
Kif2a	6.39e-06	0.233207	0.169	0.321	Piezo1ΔEC	Kif2a
Dnajb14	6.47e-06	0.260451	0.103	0.218	Piezo1ΔEC	Dnajb14
Supt16	6.48e-06	0.366969	0.213	0.393	Piezo1ΔEC	Supt16
Egln2	6.56e-06	0.205565	0.072	0.171	Piezo1ΔEC	Egln2
Mia2	6.58e-06	0.214343	0.211	0.393	Piezo1ΔEC	Mia2
Ebf1	6.72e-06	0.924173	0.628	0.583	Piezo1ΔEC	Ebf1
Ttc3	6.73e-06	0.325303	0.289	0.516	Piezo1ΔEC	Ttc3
Snx13	6.74e-06	0.338862	0.191	0.357	Piezo1ΔEC	Snx13
Tmem259	6.75e-06	0.269374	0.122	0.254	Piezo1ΔEC	Tmem259
Cmtm3	6.78e-06	0.230864	0.1	0.214	Piezo1ΔEC	Cmtm3
Acadm	6.91e-06	0.247313	0.137	0.274	Piezo1ΔEC	Acadm
Mafg	7.18e-06	0.359688	0.147	0.29	Piezo1ΔEC	Mafg
Rimoc1	7.19e-06	0.41575	0.093	0.206	Piezo1ΔEC	Rimoc1
Nacc1	7.2e-06	0.448047	0.056	0.143	Piezo1ΔEC	Nacc1
Dcaf8	7.28e-06	0.309059	0.22	0.409	Piezo1ΔEC	Dcaf8
Dgkz	7.31e-06	0.398339	0.132	0.266	Piezo1ΔEC	Dgkz
Ube2b	7.34e-06	0.194026	0.395	0.687	Piezo1ΔEC	Ube2b
Usp24	7.49e-06	0.122553	0.214	0.385	Piezo1ΔEC	Usp24
Arhgap5	7.5e-06	0.2144	0.339	0.579	Piezo1ΔEC	Arhgap5
Pdcd6	7.57e-06	0.255397	0.184	0.341	Piezo1ΔEC	Pdcd6
Tle3	7.66e-06	0.567521	0.138	0.278	Piezo1ΔEC	Tle3
Snapc1	7.72e-06	0.157824	0.088	0.194	Piezo1ΔEC	Snapc1
Stx4a	7.78e-06	0.390332	0.127	0.258	Piezo1ΔEC	Stx4a
Ralbp1	7.93e-06	0.223311	0.295	0.516	Piezo1ΔEC	Ralbp1
Gbf1	7.96e-06	0.264386	0.182	0.341	Piezo1ΔEC	Gbf1
Gnl2	8.09e-06	0.359004	0.071	0.167	Piezo1ΔEC	Gnl2
Sacm1l	8.17e-06	0.383423	0.16	0.31	Piezo1ΔEC	Sacm1l
Tnrc18	8.28e-06	0.335643	0.266	0.48	Piezo1ΔEC	Tnrc18
Zfp330	8.31e-06	0.178914	0.093	0.202	Piezo1ΔEC	Zfp330
Gpr146	8.38e-06	0.236325	0.134	0.266	Piezo1ΔEC	Gpr146
Cep57	8.52e-06	0.320949	0.071	0.167	Piezo1ΔEC	Cep57
Atxn2	8.57e-06	0.185878	0.239	0.429	Piezo1ΔEC	Atxn2
Mfap1a	8.77e-06	0.270741	0.077	0.179	Piezo1ΔEC	Mfap1a
Eif2ak4	8.78e-06	0.182813	0.099	0.21	Piezo1ΔEC	Eif2ak4
Prpf8	8.86e-06	0.14872	0.133	0.266	Piezo1ΔEC	Prpf8
mt-Nd6	9.1e-06	0.357988	0.131	0.262	Piezo1ΔEC	mt-Nd6
Rpl41	9.12e-06	0.380337	0.812	0.933	Piezo1ΔEC	Rpl41
Socs5	9.2e-06	0.168908	0.152	0.294	Piezo1ΔEC	Socs5
Pisd	9.24e-06	0.14744	0.067	0.159	Piezo1ΔEC	Pisd
Acbd5	9.26e-06	0.143389	0.172	0.325	Piezo1ΔEC	Acbd5
Wdr45b	9.28e-06	0.229984	0.167	0.317	Piezo1ΔEC	Wdr45b
Kpna4	9.39e-06	0.261513	0.317	0.556	Piezo1ΔEC	Kpna4
Csnk1g1	9.69e-06	0.229895	0.208	0.385	Piezo1ΔEC	Csnk1g1
Zfp664	9.79e-06	0.306754	0.186	0.353	Piezo1ΔEC	Zfp664
Commd4	9.85e-06	0.141112	0.078	0.179	Piezo1ΔEC	Commd4
Rsl1d1	9.93e-06	0.178149	0.163	0.306	Piezo1ΔEC	Rsl1d1
C2cd2	9.94e-06	0.212466	0.129	0.258	Piezo1ΔEC	C2cd2
Set	1e-05	0.191707	0.389	0.675	Piezo1ΔEC	Set
ENSMUSG00000121513	1.01e-05	1.07147	0.628	0.623	Piezo1ΔEC	ENSMUSG00000121513
Coro1c	1.02e-05	0.288686	0.196	0.361	Piezo1ΔEC	Coro1c
Jag1	1.03e-05	0.289321	0.251	0.444	Piezo1ΔEC	Jag1
Ppm1f	1.03e-05	0.356133	0.133	0.27	Piezo1ΔEC	Ppm1f
Araf	1.03e-05	0.389177	0.127	0.258	Piezo1ΔEC	Araf
Coa6	1.05e-05	0.214011	0.055	0.139	Piezo1ΔEC	Coa6
Chd8	1.05e-05	0.109843	0.134	0.266	Piezo1ΔEC	Chd8
Fry	1.06e-05	1.50583	0.54	0.532	Piezo1ΔEC	Fry
Atp5j2	1.06e-05	0.262073	0.316	0.571	Piezo1ΔEC	Atp5j2
Cdkn1b	1.06e-05	0.268721	0.162	0.306	Piezo1ΔEC	Cdkn1b
Npepps	1.07e-05	0.145496	0.231	0.413	Piezo1ΔEC	Npepps
Arcn1	1.07e-05	0.243041	0.217	0.393	Piezo1ΔEC	Arcn1
Cct8	1.09e-05	0.221181	0.278	0.48	Piezo1ΔEC	Cct8
Stat1	1.09e-05	0.415294	0.139	0.27	Piezo1ΔEC	Stat1
Prkx	1.12e-05	0.181616	0.096	0.206	Piezo1ΔEC	Prkx
Tmem106b	1.12e-05	0.168164	0.175	0.325	Piezo1ΔEC	Tmem106b
Rbm27	1.13e-05	0.149629	0.166	0.313	Piezo1ΔEC	Rbm27
Pxk	1.13e-05	0.418275	0.127	0.258	Piezo1ΔEC	Pxk
Gm49797	1.14e-05	0.371901	0.074	0.171	Piezo1ΔEC	Gm49797
Smurf1	1.16e-05	0.184594	0.169	0.321	Piezo1ΔEC	Smurf1
Aph1a	1.17e-05	0.476164	0.193	0.365	Piezo1ΔEC	Aph1a
Cnksr3	1.21e-05	0.239342	0.185	0.337	Piezo1ΔEC	Cnksr3
Heca	1.21e-05	0.454893	0.17	0.321	Piezo1ΔEC	Heca
Herpud1	1.21e-05	0.278854	0.239	0.429	Piezo1ΔEC	Herpud1
H1f0	1.22e-05	0.148616	0.128	0.258	Piezo1ΔEC	H1f0
Vps26a	1.22e-05	0.244943	0.116	0.234	Piezo1ΔEC	Vps26a
Rab28	1.24e-05	0.516605	0.176	0.333	Piezo1ΔEC	Rab28
Mia3	1.24e-05	0.526353	0.226	0.417	Piezo1ΔEC	Mia3
Mill2	1.25e-05	0.116038	0.084	0.187	Piezo1ΔEC	Mill2
Dcun1d5	1.25e-05	0.497974	0.217	0.405	Piezo1ΔEC	Dcun1d5
Fmr1	1.26e-05	0.370129	0.167	0.317	Piezo1ΔEC	Fmr1
Kdm3a	1.28e-05	0.531549	0.149	0.294	Piezo1ΔEC	Kdm3a
Anapc13	1.29e-05	0.440306	0.091	0.198	Piezo1ΔEC	Anapc13
Usp32	1.29e-05	0.33102	0.18	0.337	Piezo1ΔEC	Usp32
Lifr	1.31e-05	0.11426	0.302	0.504	Piezo1ΔEC	Lifr
Tns2	1.32e-05	0.293204	0.225	0.401	Piezo1ΔEC	Tns2
Ppm1a	1.34e-05	0.358602	0.214	0.385	Piezo1ΔEC	Ppm1a
Ppp4r2	1.34e-05	0.171022	0.306	0.524	Piezo1ΔEC	Ppp4r2
Uimc1	1.36e-05	0.114957	0.166	0.31	Piezo1ΔEC	Uimc1
Tmem127	1.37e-05	0.340756	0.076	0.175	Piezo1ΔEC	Tmem127
Eapp	1.4e-05	0.185553	0.13	0.258	Piezo1ΔEC	Eapp
Trim35	1.41e-05	0.267318	0.151	0.29	Piezo1ΔEC	Trim35
Acsl5	1.41e-05	0.414831	0.135	0.27	Piezo1ΔEC	Acsl5
Tmem63a	1.42e-05	0.141545	0.087	0.19	Piezo1ΔEC	Tmem63a
Hgs	1.42e-05	0.130789	0.056	0.139	Piezo1ΔEC	Hgs
Map3k1	1.45e-05	0.235456	0.221	0.393	Piezo1ΔEC	Map3k1
Stk38	1.45e-05	0.249781	0.138	0.27	Piezo1ΔEC	Stk38
Ankfy1	1.46e-05	0.314079	0.152	0.29	Piezo1ΔEC	Ankfy1
Cuta	1.47e-05	0.27615	0.165	0.31	Piezo1ΔEC	Cuta
Csnk1g3	1.47e-05	0.276141	0.243	0.433	Piezo1ΔEC	Csnk1g3
Trpc4ap	1.49e-05	0.406165	0.156	0.302	Piezo1ΔEC	Trpc4ap
Adgrl4	1.5e-05	1.17163	0.559	0.528	Piezo1ΔEC	Adgrl4
Dcbld2	1.51e-05	0.197831	0.08	0.179	Piezo1ΔEC	Dcbld2
Stk25	1.52e-05	0.386284	0.174	0.325	Piezo1ΔEC	Stk25
Ctif	1.53e-05	0.219724	0.139	0.27	Piezo1ΔEC	Ctif
Gpalpp1	1.54e-05	0.145621	0.076	0.171	Piezo1ΔEC	Gpalpp1
Galnt2	1.56e-05	0.209127	0.179	0.333	Piezo1ΔEC	Galnt2
G3bp1	1.57e-05	0.260385	0.344	0.603	Piezo1ΔEC	G3bp1
Usp36	1.57e-05	0.396026	0.065	0.155	Piezo1ΔEC	Usp36
Slc39a10	1.59e-05	0.325549	0.154	0.294	Piezo1ΔEC	Slc39a10
Hpcal1	1.61e-05	0.401954	0.234	0.417	Piezo1ΔEC	Hpcal1
2210408I21Rik	1.62e-05	0.164842	0.116	0.234	Piezo1ΔEC	2210408I21Rik
Rab1b	1.63e-05	0.110085	0.136	0.266	Piezo1ΔEC	Rab1b
Ythdc1	1.65e-05	0.168157	0.35	0.579	Piezo1ΔEC	Ythdc1
Rcbtb2	1.65e-05	0.198419	0.061	0.147	Piezo1ΔEC	Rcbtb2
Preb	1.68e-05	0.186891	0.085	0.187	Piezo1ΔEC	Preb
Nckap1	1.69e-05	0.127976	0.407	0.702	Piezo1ΔEC	Nckap1
Mon1a	1.69e-05	0.260852	0.035	0.103	Piezo1ΔEC	Mon1a
Msl1	1.7e-05	0.344624	0.192	0.353	Piezo1ΔEC	Msl1
Ahcyl1	1.7e-05	0.10129	0.152	0.29	Piezo1ΔEC	Ahcyl1
Tmem47	1.7e-05	0.233296	0.193	0.357	Piezo1ΔEC	Tmem47
Zfp740	1.71e-05	0.212169	0.105	0.218	Piezo1ΔEC	Zfp740
Zfyve9	1.74e-05	0.148682	0.159	0.298	Piezo1ΔEC	Zfyve9
Pbx2	1.74e-05	0.457962	0.079	0.179	Piezo1ΔEC	Pbx2
Elovl1	1.75e-05	0.135866	0.095	0.202	Piezo1ΔEC	Elovl1
Pttg1ip	1.75e-05	0.273226	0.285	0.488	Piezo1ΔEC	Pttg1ip
Stx2	1.75e-05	0.399792	0.075	0.171	Piezo1ΔEC	Stx2
Niban1	1.76e-05	0.3722	0.157	0.302	Piezo1ΔEC	Niban1
Svil	1.79e-05	0.162048	0.334	0.571	Piezo1ΔEC	Svil
Il20rb	1.79e-05	0.197097	0.042	0.115	Piezo1ΔEC	Il20rb
Txndc11	1.8e-05	0.367305	0.101	0.21	Piezo1ΔEC	Txndc11
Fbxo28	1.8e-05	0.127486	0.105	0.218	Piezo1ΔEC	Fbxo28
Tal1	1.83e-05	0.321421	0.168	0.313	Piezo1ΔEC	Tal1
Akap11	1.84e-05	0.491615	0.185	0.345	Piezo1ΔEC	Akap11
Gcn1	1.85e-05	0.199836	0.115	0.23	Piezo1ΔEC	Gcn1
Tor1b	1.86e-05	0.114965	0.112	0.226	Piezo1ΔEC	Tor1b
Pfdn4	1.87e-05	0.106551	0.125	0.246	Piezo1ΔEC	Pfdn4
Zmynd11	1.88e-05	0.270735	0.299	0.508	Piezo1ΔEC	Zmynd11
Gbp9	1.9e-05	0.194075	0.079	0.179	Piezo1ΔEC	Gbp9
Dgke	1.9e-05	0.143529	0.073	0.167	Piezo1ΔEC	Dgke
Gabpa	1.93e-05	0.580353	0.112	0.23	Piezo1ΔEC	Gabpa
Ltn1	1.94e-05	0.179437	0.135	0.262	Piezo1ΔEC	Ltn1
Dbp	1.94e-05	4.27679	0.119	0.032	Piezo1ΔEC	Dbp
Zzef1	1.95e-05	0.234866	0.223	0.401	Piezo1ΔEC	Zzef1
Peli1	1.96e-05	0.251427	0.31	0.54	Piezo1ΔEC	Peli1
Sart1	1.99e-05	0.246034	0.062	0.147	Piezo1ΔEC	Sart1
Gns	1.99e-05	0.154978	0.172	0.317	Piezo1ΔEC	Gns
Brap	2e-05	0.171623	0.064	0.151	Piezo1ΔEC	Brap
Ap1s2	2.01e-05	0.339034	0.139	0.27	Piezo1ΔEC	Ap1s2
Ufl1	2.04e-05	0.107443	0.118	0.234	Piezo1ΔEC	Ufl1
Rmc1	2.05e-05	0.149017	0.04	0.111	Piezo1ΔEC	Rmc1
Sp110	2.07e-05	0.150195	0.077	0.171	Piezo1ΔEC	Sp110
Bbx	2.08e-05	0.23416	0.235	0.413	Piezo1ΔEC	Bbx
Ctso	2.1e-05	0.4248	0.093	0.198	Piezo1ΔEC	Ctso
Sipa1l2	2.12e-05	0.175727	0.114	0.23	Piezo1ΔEC	Sipa1l2
Nipsnap2	2.14e-05	0.174691	0.097	0.202	Piezo1ΔEC	Nipsnap2
Idnk	2.14e-05	0.258669	0.125	0.246	Piezo1ΔEC	Idnk
Snx18	2.14e-05	0.194428	0.23	0.405	Piezo1ΔEC	Snx18
Sike1	2.14e-05	0.307573	0.111	0.226	Piezo1ΔEC	Sike1
Dync1h1	2.14e-05	0.190261	0.316	0.536	Piezo1ΔEC	Dync1h1
Clptm1l	2.22e-05	0.283002	0.165	0.31	Piezo1ΔEC	Clptm1l
Sec31a	2.24e-05	0.239264	0.28	0.496	Piezo1ΔEC	Sec31a
Mark2	2.25e-05	0.324269	0.213	0.377	Piezo1ΔEC	Mark2
Fxr1	2.26e-05	0.289131	0.327	0.571	Piezo1ΔEC	Fxr1
Man2b1	2.3e-05	0.203344	0.094	0.198	Piezo1ΔEC	Man2b1
Trp53	2.32e-05	0.147734	0.16	0.298	Piezo1ΔEC	Trp53
Hmg20a	2.35e-05	0.259063	0.159	0.294	Piezo1ΔEC	Hmg20a
Rigi	2.4e-05	0.532914	0.139	0.27	Piezo1ΔEC	Rigi
Rab12	2.41e-05	0.341775	0.296	0.52	Piezo1ΔEC	Rab12
Usp7	2.42e-05	0.210427	0.217	0.385	Piezo1ΔEC	Usp7
Efcab14	2.43e-05	0.229017	0.201	0.361	Piezo1ΔEC	Efcab14
Rexo4	2.46e-05	0.288344	0.036	0.103	Piezo1ΔEC	Rexo4
Vps41	2.47e-05	0.279458	0.147	0.278	Piezo1ΔEC	Vps41
C130074G19Rik	2.49e-05	0.127847	0.184	0.341	Piezo1ΔEC	C130074G19Rik
Kif13a	2.5e-05	0.239311	0.266	0.456	Piezo1ΔEC	Kif13a
Cd2bp2	2.5e-05	0.538549	0.064	0.151	Piezo1ΔEC	Cd2bp2
Nono	2.51e-05	0.327039	0.242	0.421	Piezo1ΔEC	Nono
Ppp2r2a	2.52e-05	0.215271	0.29	0.492	Piezo1ΔEC	Ppp2r2a
Anxa7	2.53e-05	0.200553	0.336	0.567	Piezo1ΔEC	Anxa7
Chordc1	2.55e-05	0.488273	0.194	0.357	Piezo1ΔEC	Chordc1
Slc25a28	2.56e-05	0.180934	0.048	0.123	Piezo1ΔEC	Slc25a28
Cilk1	2.57e-05	0.458351	0.123	0.246	Piezo1ΔEC	Cilk1
Tead4	2.58e-05	0.294566	0.112	0.226	Piezo1ΔEC	Tead4
Srsf10	2.58e-05	0.221404	0.256	0.448	Piezo1ΔEC	Srsf10
Rhobtb1	2.59e-05	0.232668	0.1	0.206	Piezo1ΔEC	Rhobtb1
Cttn	2.63e-05	0.256968	0.219	0.389	Piezo1ΔEC	Cttn
Trrap	2.66e-05	0.201147	0.154	0.29	Piezo1ΔEC	Trrap
Tmem9b	2.69e-05	0.230563	0.094	0.198	Piezo1ΔEC	Tmem9b
Zc3h14	2.74e-05	0.28722	0.139	0.27	Piezo1ΔEC	Zc3h14
Lsm12	2.75e-05	0.264262	0.152	0.286	Piezo1ΔEC	Lsm12
Ddx42	2.76e-05	0.346562	0.197	0.365	Piezo1ΔEC	Ddx42
Dync1li2	2.76e-05	0.265222	0.164	0.306	Piezo1ΔEC	Dync1li2
Erap1	2.8e-05	0.478941	0.168	0.313	Piezo1ΔEC	Erap1
Ltbr	2.8e-05	0.323077	0.098	0.202	Piezo1ΔEC	Ltbr
Ppil2	2.82e-05	0.193013	0.083	0.183	Piezo1ΔEC	Ppil2
Spata6	2.84e-05	0.438988	0.264	0.46	Piezo1ΔEC	Spata6
Nudt3	2.84e-05	0.387169	0.138	0.27	Piezo1ΔEC	Nudt3
Zfp598	2.85e-05	0.104153	0.071	0.159	Piezo1ΔEC	Zfp598
Slc44a1	2.85e-05	0.180523	0.206	0.357	Piezo1ΔEC	Slc44a1
Anapc10	2.87e-05	0.240022	0.114	0.226	Piezo1ΔEC	Anapc10
Trpv4	2.87e-05	0.146813	0.081	0.179	Piezo1ΔEC	Trpv4
Cdc123	2.92e-05	0.311074	0.089	0.19	Piezo1ΔEC	Cdc123
Ctnnbl1	2.94e-05	0.14203	0.083	0.179	Piezo1ΔEC	Ctnnbl1
Itsn2	2.94e-05	0.346452	0.335	0.571	Piezo1ΔEC	Itsn2
Tcp1	2.94e-05	0.424481	0.214	0.389	Piezo1ΔEC	Tcp1
Kat6b	2.97e-05	0.106012	0.223	0.389	Piezo1ΔEC	Kat6b
Rusc2	3.02e-05	0.448173	0.162	0.302	Piezo1ΔEC	Rusc2
Dhx36	3.04e-05	0.311426	0.176	0.321	Piezo1ΔEC	Dhx36
Aktip	3.06e-05	0.150899	0.08	0.175	Piezo1ΔEC	Aktip
Uaca	3.07e-05	0.142463	0.274	0.46	Piezo1ΔEC	Uaca
Rbm15b	3.11e-05	0.345538	0.072	0.163	Piezo1ΔEC	Rbm15b
Cdk12	3.18e-05	0.217922	0.222	0.397	Piezo1ΔEC	Cdk12
Ppp1r13b	3.22e-05	0.142818	0.351	0.571	Piezo1ΔEC	Ppp1r13b
Fer	3.24e-05	0.159835	0.186	0.333	Piezo1ΔEC	Fer
4833420G17Rik	3.27e-05	0.637644	0.114	0.23	Piezo1ΔEC	4833420G17Rik
Sec23a	3.28e-05	0.175388	0.126	0.246	Piezo1ΔEC	Sec23a
Riok1	3.29e-05	0.356392	0.077	0.171	Piezo1ΔEC	Riok1
Naa16	3.3e-05	0.653046	0.143	0.274	Piezo1ΔEC	Naa16
Tspan7	3.31e-05	1.08677	0.603	0.611	Piezo1ΔEC	Tspan7
Znhit6	3.32e-05	0.203391	0.061	0.143	Piezo1ΔEC	Znhit6
Lmf2	3.33e-05	0.322505	0.06	0.143	Piezo1ΔEC	Lmf2
Supt3	3.34e-05	0.262051	0.094	0.198	Piezo1ΔEC	Supt3
Efna5	3.39e-05	0.395628	0.313	0.536	Piezo1ΔEC	Efna5
Tlk1	3.42e-05	0.474317	0.23	0.413	Piezo1ΔEC	Tlk1
Inpp4a	3.43e-05	0.709293	0.094	0.198	Piezo1ΔEC	Inpp4a
Gosr1	3.53e-05	0.216099	0.094	0.194	Piezo1ΔEC	Gosr1
Snrpc	3.54e-05	0.273355	0.161	0.298	Piezo1ΔEC	Snrpc
C1galt1c1	3.57e-05	0.424163	0.077	0.171	Piezo1ΔEC	C1galt1c1
Brox	3.59e-05	0.566727	0.138	0.266	Piezo1ΔEC	Brox
Mlxip	3.6e-05	0.262171	0.197	0.349	Piezo1ΔEC	Mlxip
Ndufb6	3.6e-05	0.302834	0.138	0.266	Piezo1ΔEC	Ndufb6
Pgls	3.63e-05	0.108739	0.191	0.345	Piezo1ΔEC	Pgls
Serping1	3.66e-05	0.202999	0.171	0.313	Piezo1ΔEC	Serping1
Leprotl1	3.69e-05	0.107295	0.152	0.282	Piezo1ΔEC	Leprotl1
Adh1	3.71e-05	0.172588	0.084	0.179	Piezo1ΔEC	Adh1
Parp4	3.72e-05	0.5018	0.147	0.282	Piezo1ΔEC	Parp4
Ptpa	3.74e-05	0.385227	0.131	0.254	Piezo1ΔEC	Ptpa
Gm2a	3.75e-05	0.27079	0.093	0.194	Piezo1ΔEC	Gm2a
Mtss1	3.79e-05	0.30053	0.218	0.389	Piezo1ΔEC	Mtss1
Zfp91	3.8e-05	0.338935	0.259	0.448	Piezo1ΔEC	Zfp91
Ccnyl1	3.81e-05	0.270727	0.219	0.385	Piezo1ΔEC	Ccnyl1
Fbxw11	3.95e-05	0.463432	0.228	0.397	Piezo1ΔEC	Fbxw11
Rnf2	3.97e-05	0.423707	0.124	0.242	Piezo1ΔEC	Rnf2
Kdm4c	3.98e-05	0.271276	0.22	0.389	Piezo1ΔEC	Kdm4c
Rnf13	3.98e-05	0.224391	0.156	0.286	Piezo1ΔEC	Rnf13
Calcoco1	4.03e-05	0.10946	0.049	0.123	Piezo1ΔEC	Calcoco1
Metap1	4.04e-05	0.340412	0.074	0.167	Piezo1ΔEC	Metap1
Tmem39a	4.08e-05	0.143362	0.112	0.222	Piezo1ΔEC	Tmem39a
Ccnt1	4.09e-05	0.184042	0.217	0.373	Piezo1ΔEC	Ccnt1
Yme1l1	4.12e-05	0.691205	0.22	0.401	Piezo1ΔEC	Yme1l1
Hyou1	4.12e-05	0.429272	0.091	0.19	Piezo1ΔEC	Hyou1
Ap2b1	4.12e-05	0.101422	0.272	0.464	Piezo1ΔEC	Ap2b1
Vps13a	4.14e-05	0.52529	0.223	0.397	Piezo1ΔEC	Vps13a
Cnppd1	4.15e-05	0.298176	0.083	0.179	Piezo1ΔEC	Cnppd1
Prkd3	4.2e-05	0.232595	0.212	0.377	Piezo1ΔEC	Prkd3
Cntln	4.24e-05	0.297148	0.184	0.333	Piezo1ΔEC	Cntln
Nkap	4.28e-05	0.169034	0.09	0.19	Piezo1ΔEC	Nkap
Fosl2	4.32e-05	0.160024	0.292	0.484	Piezo1ΔEC	Fosl2
Ap2a2	4.39e-05	0.139939	0.158	0.286	Piezo1ΔEC	Ap2a2
Eri3	4.45e-05	0.112689	0.101	0.202	Piezo1ΔEC	Eri3
Ap3b1	4.46e-05	0.164153	0.282	0.48	Piezo1ΔEC	Ap3b1
Rbm4	4.54e-05	0.363321	0.085	0.183	Piezo1ΔEC	Rbm4
Tmtc3	4.55e-05	0.460732	0.101	0.206	Piezo1ΔEC	Tmtc3
Tnfaip1	4.58e-05	0.458456	0.249	0.44	Piezo1ΔEC	Tnfaip1
Tns1	4.59e-05	0.116267	0.452	0.71	Piezo1ΔEC	Tns1
Tmed5	4.61e-05	0.125595	0.28	0.468	Piezo1ΔEC	Tmed5
Maco1	4.66e-05	0.28212	0.194	0.349	Piezo1ΔEC	Maco1
Ppp4c	4.68e-05	0.408432	0.157	0.294	Piezo1ΔEC	Ppp4c
Secisbp2l	4.68e-05	0.225789	0.19	0.337	Piezo1ΔEC	Secisbp2l
D16Ertd472e	4.69e-05	0.474392	0.095	0.198	Piezo1ΔEC	D16Ertd472e
Pkn3	4.7e-05	0.204055	0.239	0.417	Piezo1ΔEC	Pkn3
Pacsin2	4.71e-05	0.232371	0.222	0.385	Piezo1ΔEC	Pacsin2
Tbc1d23	4.71e-05	0.383369	0.13	0.25	Piezo1ΔEC	Tbc1d23
Rmdn1	4.74e-05	0.410882	0.072	0.163	Piezo1ΔEC	Rmdn1
Stx16	4.76e-05	0.415909	0.168	0.31	Piezo1ΔEC	Stx16
Vezf1	4.87e-05	0.288233	0.237	0.413	Piezo1ΔEC	Vezf1
Sirt1	4.87e-05	0.343756	0.134	0.258	Piezo1ΔEC	Sirt1
Snx15	4.87e-05	0.379814	0.064	0.147	Piezo1ΔEC	Snx15
Copg1	4.88e-05	0.174481	0.132	0.254	Piezo1ΔEC	Copg1
Phf20	4.95e-05	0.306887	0.183	0.325	Piezo1ΔEC	Phf20
Ifnar1	4.98e-05	0.479096	0.102	0.206	Piezo1ΔEC	Ifnar1
Rrp36	5.01e-05	0.274083	0.074	0.163	Piezo1ΔEC	Rrp36
Gpbp1	5.03e-05	0.276002	0.297	0.504	Piezo1ΔEC	Gpbp1
Dhx40	5.04e-05	0.109005	0.155	0.282	Piezo1ΔEC	Dhx40
Srebf2	5.13e-05	0.435814	0.054	0.131	Piezo1ΔEC	Srebf2
Mef2d	5.14e-05	0.152121	0.214	0.377	Piezo1ΔEC	Mef2d
Cstb	5.15e-05	0.39075	0.212	0.373	Piezo1ΔEC	Cstb
Pdcd4	5.18e-05	0.480253	0.271	0.472	Piezo1ΔEC	Pdcd4
Med6	5.2e-05	0.297727	0.074	0.163	Piezo1ΔEC	Med6
9530026P05Rik	5.27e-05	0.327553	0.191	0.341	Piezo1ΔEC	9530026P05Rik
Fndc3a	5.3e-05	0.217832	0.258	0.437	Piezo1ΔEC	Fndc3a
Spag7	5.41e-05	0.26908	0.125	0.242	Piezo1ΔEC	Spag7
Rbpj	5.46e-05	0.590657	0.222	0.397	Piezo1ΔEC	Rbpj
Btbd7	5.5e-05	0.18353	0.415	0.679	Piezo1ΔEC	Btbd7
Tspan2	5.55e-05	0.232368	0.222	0.393	Piezo1ΔEC	Tspan2
Rbm10	5.57e-05	0.25593	0.062	0.143	Piezo1ΔEC	Rbm10
Dtymk	5.63e-05	0.350888	0.119	0.23	Piezo1ΔEC	Dtymk
Dynll2	5.78e-05	0.506198	0.192	0.349	Piezo1ΔEC	Dynll2
Ppp1r9b	5.81e-05	0.596997	0.173	0.321	Piezo1ΔEC	Ppp1r9b
Slf2	5.88e-05	0.576842	0.18	0.325	Piezo1ΔEC	Slf2
Dbnl	5.9e-05	0.351806	0.111	0.218	Piezo1ΔEC	Dbnl
Zfp24	5.94e-05	0.42175	0.074	0.163	Piezo1ΔEC	Zfp24
Snx27	5.95e-05	0.292433	0.121	0.234	Piezo1ΔEC	Snx27
Psmd1	5.96e-05	0.289208	0.245	0.425	Piezo1ΔEC	Psmd1
Gon7	6.03e-05	0.317251	0.06	0.139	Piezo1ΔEC	Gon7
Bltp1	6.08e-05	0.476538	0.281	0.484	Piezo1ΔEC	Bltp1
Pptc7	6.2e-05	0.299075	0.074	0.163	Piezo1ΔEC	Pptc7
Bclaf1	6.25e-05	0.377717	0.335	0.567	Piezo1ΔEC	Bclaf1
Lyst	6.25e-05	0.154231	0.158	0.29	Piezo1ΔEC	Lyst
Ascc1	6.26e-05	0.111464	0.048	0.119	Piezo1ΔEC	Ascc1
Washc3	6.31e-05	0.247291	0.085	0.179	Piezo1ΔEC	Washc3
Exoc7	6.32e-05	0.495894	0.043	0.111	Piezo1ΔEC	Exoc7
Prpf40b	6.33e-05	0.165476	0.063	0.143	Piezo1ΔEC	Prpf40b
Ubl5	6.33e-05	0.193418	0.342	0.579	Piezo1ΔEC	Ubl5
Zfp106	6.33e-05	0.226895	0.188	0.337	Piezo1ΔEC	Zfp106
Snx29	6.42e-05	0.443017	0.107	0.214	Piezo1ΔEC	Snx29
Angel2	6.48e-05	0.274436	0.136	0.258	Piezo1ΔEC	Angel2
Papola	6.53e-05	0.226756	0.35	0.587	Piezo1ΔEC	Papola
Tm7sf3	6.55e-05	0.195112	0.111	0.218	Piezo1ΔEC	Tm7sf3
Zfp62	6.56e-05	0.304124	0.061	0.139	Piezo1ΔEC	Zfp62
Surf4	6.64e-05	0.5276	0.212	0.381	Piezo1ΔEC	Surf4
Glul	6.66e-05	0.124404	0.278	0.468	Piezo1ΔEC	Glul
Taok2	6.66e-05	0.421543	0.197	0.353	Piezo1ΔEC	Taok2
Prpf38b	6.74e-05	0.207388	0.224	0.385	Piezo1ΔEC	Prpf38b
Ahctf1	6.77e-05	0.312052	0.203	0.357	Piezo1ΔEC	Ahctf1
Prex1	6.81e-05	0.289991	0.068	0.151	Piezo1ΔEC	Prex1
Rprd2	6.88e-05	0.144091	0.165	0.298	Piezo1ΔEC	Rprd2
Creb3	6.89e-05	0.352623	0.063	0.143	Piezo1ΔEC	Creb3
Vasp	6.9e-05	0.377889	0.226	0.401	Piezo1ΔEC	Vasp
Urgcp	7.04e-05	0.485373	0.077	0.167	Piezo1ΔEC	Urgcp
Gmeb1	7.09e-05	0.240259	0.061	0.139	Piezo1ΔEC	Gmeb1
Cnih1	7.13e-05	0.191183	0.203	0.357	Piezo1ΔEC	Cnih1
Mecom	7.14e-05	0.65404	0.754	0.794	Piezo1ΔEC	Mecom
Zcchc24	7.17e-05	0.24374	0.139	0.262	Piezo1ΔEC	Zcchc24
Mdm2	7.26e-05	0.324199	0.198	0.349	Piezo1ΔEC	Mdm2
Sarnp	7.33e-05	0.412722	0.339	0.583	Piezo1ΔEC	Sarnp
Usf1	7.33e-05	0.606143	0.074	0.163	Piezo1ΔEC	Usf1
Prpf6	7.34e-05	0.341385	0.115	0.222	Piezo1ΔEC	Prpf6
Erp44	7.4e-05	0.482606	0.199	0.357	Piezo1ΔEC	Erp44
Pcm1	7.42e-05	0.404109	0.24	0.413	Piezo1ΔEC	Pcm1
Tpp1	7.48e-05	0.31629	0.223	0.389	Piezo1ΔEC	Tpp1
Hnrnpul2	7.5e-05	0.158811	0.253	0.425	Piezo1ΔEC	Hnrnpul2
Cxcl12	7.51e-05	1.23482	0.466	0.409	Piezo1ΔEC	Cxcl12
Enc1	7.53e-05	0.221268	0.085	0.179	Piezo1ΔEC	Enc1
Jade1	7.54e-05	0.330906	0.109	0.214	Piezo1ΔEC	Jade1
Tspan12	7.58e-05	0.369729	0.207	0.361	Piezo1ΔEC	Tspan12
Gprasp1	7.6e-05	0.638736	0.122	0.238	Piezo1ΔEC	Gprasp1
mt-Nd3	7.6e-05	1.12742	0.59	0.591	Piezo1ΔEC	mt-Nd3
Dram1	7.61e-05	0.179016	0.107	0.21	Piezo1ΔEC	Dram1
Ndufaf2	7.62e-05	0.463219	0.079	0.171	Piezo1ΔEC	Ndufaf2
Pcmtd1	7.63e-05	0.173086	0.409	0.659	Piezo1ΔEC	Pcmtd1
Dlat	7.64e-05	0.17766	0.066	0.147	Piezo1ΔEC	Dlat
Hsd17b11	7.7e-05	0.589025	0.119	0.23	Piezo1ΔEC	Hsd17b11
Ctbp1	7.71e-05	0.559107	0.22	0.397	Piezo1ΔEC	Ctbp1
Rab3gap1	7.72e-05	0.4239	0.181	0.325	Piezo1ΔEC	Rab3gap1
Syvn1	7.74e-05	0.274166	0.066	0.147	Piezo1ΔEC	Syvn1
Irf2	7.75e-05	0.362658	0.362	0.611	Piezo1ΔEC	Irf2
Trp53bp1	7.76e-05	0.326643	0.099	0.198	Piezo1ΔEC	Trp53bp1
Oat	7.77e-05	0.159289	0.207	0.353	Piezo1ΔEC	Oat
Spcs3	7.82e-05	0.178249	0.152	0.278	Piezo1ΔEC	Spcs3
Ddb1	7.83e-05	0.365039	0.246	0.433	Piezo1ΔEC	Ddb1
Cul2	7.9e-05	0.37702	0.098	0.198	Piezo1ΔEC	Cul2
Raf1	7.91e-05	0.224317	0.192	0.341	Piezo1ΔEC	Raf1
Ttyh3	7.96e-05	0.322642	0.101	0.202	Piezo1ΔEC	Ttyh3
Atxn3	7.97e-05	0.415679	0.119	0.23	Piezo1ΔEC	Atxn3
Cbx3	7.99e-05	0.468437	0.272	0.472	Piezo1ΔEC	Cbx3
Echdc1	8.04e-05	0.407233	0.053	0.127	Piezo1ΔEC	Echdc1
Atg10	8.08e-05	0.21919	0.101	0.198	Piezo1ΔEC	Atg10
AW554918	8.1e-05	0.476948	0.18	0.321	Piezo1ΔEC	AW554918
Ubash3b	8.25e-05	0.413307	0.053	0.127	Piezo1ΔEC	Ubash3b
Myl6	8.28e-05	0.365198	0.852	0.933	Piezo1ΔEC	Myl6
Frg1	8.36e-05	0.183948	0.169	0.306	Piezo1ΔEC	Frg1
Ccdc88c	8.38e-05	0.800341	0.163	0.302	Piezo1ΔEC	Ccdc88c
Trmt10c	8.41e-05	0.656712	0.041	0.107	Piezo1ΔEC	Trmt10c
Vbp1	8.49e-05	0.328738	0.137	0.258	Piezo1ΔEC	Vbp1
Wasf2	8.51e-05	0.201597	0.461	0.75	Piezo1ΔEC	Wasf2
Pitpnm2	8.51e-05	0.494932	0.131	0.25	Piezo1ΔEC	Pitpnm2
Rela	8.55e-05	0.293812	0.198	0.353	Piezo1ΔEC	Rela
Upp2	8.86e-05	0.198262	0.089	0.183	Piezo1ΔEC	Upp2
Esco1	8.88e-05	0.238754	0.123	0.234	Piezo1ΔEC	Esco1
Zhx1	8.95e-05	0.306579	0.11	0.214	Piezo1ΔEC	Zhx1
Cox5b	8.99e-05	0.224159	0.31	0.52	Piezo1ΔEC	Cox5b
Gabpb2	9.09e-05	0.506793	0.088	0.183	Piezo1ΔEC	Gabpb2
Sh3tc1	9.1e-05	0.111016	0.064	0.143	Piezo1ΔEC	Sh3tc1
Fam76a	9.2e-05	0.409945	0.184	0.329	Piezo1ΔEC	Fam76a
Tcf7l2	9.28e-05	0.109224	0.413	0.671	Piezo1ΔEC	Tcf7l2
Btf3l4	9.29e-05	0.371984	0.049	0.119	Piezo1ΔEC	Btf3l4
Klc1	9.29e-05	0.305802	0.224	0.389	Piezo1ΔEC	Klc1
Kpnb1	9.31e-05	0.532157	0.174	0.317	Piezo1ΔEC	Kpnb1
Plin2	9.38e-05	0.357128	0.13	0.242	Piezo1ΔEC	Plin2
Heatr6	9.47e-05	0.43894	0.061	0.139	Piezo1ΔEC	Heatr6
Eftud2	9.5e-05	0.287118	0.082	0.171	Piezo1ΔEC	Eftud2
Gm10076	9.52e-05	1.12996	0.529	0.603	Piezo1ΔEC	Gm10076
Tmx3	9.53e-05	0.344769	0.286	0.484	Piezo1ΔEC	Tmx3
Mrpl48	9.56e-05	0.228176	0.125	0.238	Piezo1ΔEC	Mrpl48
Iws1	9.56e-05	0.678608	0.134	0.254	Piezo1ΔEC	Iws1
Hnrnpc	9.57e-05	0.137362	0.417	0.69	Piezo1ΔEC	Hnrnpc
Ythdc2	9.62e-05	0.292057	0.067	0.147	Piezo1ΔEC	Ythdc2
Bloc1s4	9.66e-05	0.297848	0.059	0.135	Piezo1ΔEC	Bloc1s4
Ugp2	9.74e-05	0.237202	0.15	0.274	Piezo1ΔEC	Ugp2
Slc9a8	9.83e-05	0.304894	0.059	0.135	Piezo1ΔEC	Slc9a8
Zfp366	9.85e-05	1.79537	0.307	0.218	Piezo1ΔEC	Zfp366
Ywhag	9.98e-05	0.247392	0.229	0.389	Piezo1ΔEC	Ywhag
Isoc1	0.000100253	0.191538	0.047	0.115	Piezo1ΔEC	Isoc1
Golga3	0.000100472	0.313039	0.098	0.198	Piezo1ΔEC	Golga3
Fam133b	0.000100514	0.216467	0.119	0.226	Piezo1ΔEC	Fam133b
Pex19	0.000100722	0.137753	0.074	0.159	Piezo1ΔEC	Pex19
Mga	0.000101137	0.408622	0.241	0.421	Piezo1ΔEC	Mga
Sfswap	0.000101981	0.271733	0.179	0.313	Piezo1ΔEC	Sfswap
Gak	0.00010205	0.403891	0.157	0.282	Piezo1ΔEC	Gak
Wsb1	0.000102281	0.271588	0.358	0.587	Piezo1ΔEC	Wsb1
Pias2	0.000103202	0.677415	0.164	0.298	Piezo1ΔEC	Pias2
Erbin	0.000103326	0.359226	0.371	0.623	Piezo1ΔEC	Erbin
Clasp2	0.000103365	0.238595	0.306	0.504	Piezo1ΔEC	Clasp2
Ssbp1	0.000103456	0.238418	0.108	0.21	Piezo1ΔEC	Ssbp1
Pwwp3a	0.000103757	0.432196	0.122	0.23	Piezo1ΔEC	Pwwp3a
E2f3	0.00010443	0.226639	0.089	0.183	Piezo1ΔEC	E2f3
Adar	0.000104868	0.123246	0.081	0.171	Piezo1ΔEC	Adar
Ythdf2	0.000104898	0.244765	0.156	0.286	Piezo1ΔEC	Ythdf2
Mvb12a	0.000106133	0.267666	0.079	0.167	Piezo1ΔEC	Mvb12a
Ndst1	0.000106682	0.363637	0.189	0.333	Piezo1ΔEC	Ndst1
Chst11	0.000106822	0.279886	0.191	0.329	Piezo1ΔEC	Chst11
Cask	0.000107065	0.36416	0.202	0.349	Piezo1ΔEC	Cask
Myo9a	0.00010761	0.415913	0.254	0.437	Piezo1ΔEC	Myo9a
Sh2b1	0.000108064	0.167775	0.055	0.127	Piezo1ΔEC	Sh2b1
B4galt1	0.000109023	0.1255	0.329	0.536	Piezo1ΔEC	B4galt1
Hira	0.000109431	0.359483	0.11	0.214	Piezo1ΔEC	Hira
Nfib	0.000111059	0.479969	0.801	0.909	Piezo1ΔEC	Nfib
Srebf1	0.0001111	0.191146	0.105	0.206	Piezo1ΔEC	Srebf1
Spcs1	0.000111279	0.176016	0.273	0.456	Piezo1ΔEC	Spcs1
Pcnp	0.000111559	0.37608	0.274	0.46	Piezo1ΔEC	Pcnp
9930021J03Rik	0.000112788	0.287338	0.201	0.357	Piezo1ΔEC	9930021J03Rik
Tnpo3	0.000112827	0.345063	0.171	0.31	Piezo1ΔEC	Tnpo3
Hltf	0.000114321	0.381037	0.132	0.25	Piezo1ΔEC	Hltf
Ddx39b	0.000114436	0.3728	0.239	0.409	Piezo1ΔEC	Ddx39b
Atxn7	0.000115545	0.370424	0.227	0.389	Piezo1ΔEC	Atxn7
Appbp2	0.000115746	0.413468	0.228	0.393	Piezo1ΔEC	Appbp2
Parl	0.000116639	0.540643	0.065	0.143	Piezo1ΔEC	Parl
Laptm4b	0.000116883	0.432348	0.067	0.147	Piezo1ΔEC	Laptm4b
Xpo7	0.000117775	0.374209	0.209	0.361	Piezo1ΔEC	Xpo7
Med29	0.000117826	0.356309	0.069	0.151	Piezo1ΔEC	Med29
Ccar1	0.000118437	0.343153	0.233	0.397	Piezo1ΔEC	Ccar1
Nufip2	0.000119051	0.134576	0.33	0.536	Piezo1ΔEC	Nufip2
Yeats4	0.000119239	0.165988	0.107	0.206	Piezo1ΔEC	Yeats4
Bms1	0.000119895	0.104883	0.094	0.187	Piezo1ΔEC	Bms1
Cdr2	0.000120791	0.265972	0.095	0.19	Piezo1ΔEC	Cdr2
Yy1	0.000120956	0.404511	0.281	0.472	Piezo1ΔEC	Yy1
Afap1	0.00012149	0.15734	0.174	0.306	Piezo1ΔEC	Afap1
Mtmr1	0.000121515	0.21177	0.062	0.139	Piezo1ΔEC	Mtmr1
Vrk1	0.000122737	0.416537	0.06	0.135	Piezo1ΔEC	Vrk1
Cops3	0.000123039	0.345861	0.105	0.206	Piezo1ΔEC	Cops3
Trip11	0.000123077	0.372061	0.271	0.448	Piezo1ΔEC	Trip11
Dpf2	0.000123752	0.410098	0.102	0.202	Piezo1ΔEC	Dpf2
Stx7	0.000123861	0.359694	0.214	0.369	Piezo1ΔEC	Stx7
Apool	0.000124003	0.420786	0.06	0.135	Piezo1ΔEC	Apool
Zfp638	0.0001264	0.364008	0.324	0.544	Piezo1ΔEC	Zfp638
Btrc	0.000127221	0.273279	0.132	0.242	Piezo1ΔEC	Btrc
Socs7	0.000127251	0.494918	0.067	0.147	Piezo1ΔEC	Socs7
Naa50	0.000127915	0.310868	0.205	0.353	Piezo1ΔEC	Naa50
Sympk	0.000127916	0.349387	0.072	0.155	Piezo1ΔEC	Sympk
Nr1d2	0.000129547	2.01427	0.329	0.258	Piezo1ΔEC	Nr1d2
Ap3m1	0.000129549	0.368435	0.116	0.222	Piezo1ΔEC	Ap3m1
Zfp451	0.000129699	0.363751	0.152	0.278	Piezo1ΔEC	Zfp451
Spin1	0.000130648	0.360997	0.212	0.365	Piezo1ΔEC	Spin1
Vezt	0.000130969	0.112483	0.098	0.194	Piezo1ΔEC	Vezt
Zranb2	0.000131629	0.227253	0.174	0.31	Piezo1ΔEC	Zranb2
Slc25a51	0.000132118	0.302476	0.126	0.238	Piezo1ΔEC	Slc25a51
Emg1	0.000132256	0.277299	0.229	0.393	Piezo1ΔEC	Emg1
Gtf3a	0.000133005	0.358655	0.055	0.127	Piezo1ΔEC	Gtf3a
Nr3c1	0.000133871	0.168255	0.367	0.591	Piezo1ΔEC	Nr3c1
Rcsd1	0.000136745	0.122603	0.082	0.171	Piezo1ΔEC	Rcsd1
Taf15	0.000136893	0.666796	0.23	0.405	Piezo1ΔEC	Taf15
Ehbp1	0.000136956	0.359284	0.138	0.254	Piezo1ΔEC	Ehbp1
Rabep1	0.000137093	0.460922	0.249	0.425	Piezo1ΔEC	Rabep1
Synj1	0.000137416	0.434874	0.155	0.282	Piezo1ΔEC	Synj1
Tmem167	0.000137486	0.1604	0.223	0.377	Piezo1ΔEC	Tmem167
Pofut2	0.00013757	0.330661	0.117	0.222	Piezo1ΔEC	Pofut2
Cdkal1	0.000137988	0.299344	0.224	0.381	Piezo1ΔEC	Cdkal1
Tle4	0.000138093	0.445794	0.277	0.472	Piezo1ΔEC	Tle4
Arhgap21	0.000139332	0.273384	0.203	0.353	Piezo1ΔEC	Arhgap21
Cast	0.000140438	0.309057	0.391	0.635	Piezo1ΔEC	Cast
Nucks1	0.00014255	0.455583	0.289	0.496	Piezo1ΔEC	Nucks1
Mtdh	0.000142868	0.208943	0.375	0.607	Piezo1ΔEC	Mtdh
Dock6	0.000143059	0.482923	0.305	0.528	Piezo1ΔEC	Dock6
Atp9a	0.000143841	0.355046	0.065	0.143	Piezo1ΔEC	Atp9a
Zyg11b	0.000145242	0.384968	0.173	0.313	Piezo1ΔEC	Zyg11b
4933434E20Rik	0.000145909	0.321452	0.091	0.183	Piezo1ΔEC	4933434E20Rik
Dis3l2	0.000147162	0.312478	0.162	0.29	Piezo1ΔEC	Dis3l2
Pkig	0.000147223	0.274017	0.301	0.5	Piezo1ΔEC	Pkig
N4bp2l2	0.000149495	0.469676	0.238	0.405	Piezo1ΔEC	N4bp2l2
Ogdh	0.000150961	0.582437	0.262	0.456	Piezo1ΔEC	Ogdh
Rin3	0.000151138	0.535884	0.208	0.361	Piezo1ΔEC	Rin3
Meaf6	0.000151571	0.323868	0.078	0.163	Piezo1ΔEC	Meaf6
Acadsb	0.000153998	0.498261	0.11	0.21	Piezo1ΔEC	Acadsb
Sap30bp	0.000154456	0.43701	0.068	0.147	Piezo1ΔEC	Sap30bp
Dip2b	0.000154606	0.350025	0.297	0.5	Piezo1ΔEC	Dip2b
Calm3	0.000154765	0.365804	0.315	0.532	Piezo1ΔEC	Calm3
Slc49a4	0.000156921	0.383003	0.12	0.226	Piezo1ΔEC	Slc49a4
Lyrm2	0.000156957	0.134105	0.073	0.155	Piezo1ΔEC	Lyrm2
Aatf	0.000157783	0.263618	0.086	0.175	Piezo1ΔEC	Aatf
Chchd1	0.000158194	0.322356	0.217	0.381	Piezo1ΔEC	Chchd1
Caap1	0.000158295	0.168372	0.083	0.171	Piezo1ΔEC	Caap1
Pgap2	0.000158976	0.447632	0.123	0.23	Piezo1ΔEC	Pgap2
Prr14l	0.000160105	0.879844	0.092	0.187	Piezo1ΔEC	Prr14l
Usp19	0.000161197	0.639762	0.119	0.226	Piezo1ΔEC	Usp19
Abcc5	0.000163869	0.379135	0.138	0.254	Piezo1ΔEC	Abcc5
Pno1	0.000165016	0.513046	0.041	0.103	Piezo1ΔEC	Pno1
Gm20732	0.000165127	0.547632	0.088	0.179	Piezo1ΔEC	Gm20732
Atxn1l	0.000167227	0.392928	0.061	0.135	Piezo1ΔEC	Atxn1l
Mosmo	0.00016983	0.312356	0.164	0.29	Piezo1ΔEC	Mosmo
Syne2	0.000169857	0.288399	0.31	0.512	Piezo1ΔEC	Syne2
Smim30	0.000171795	0.342715	0.172	0.302	Piezo1ΔEC	Smim30
Acap2	0.000172341	0.346286	0.284	0.472	Piezo1ΔEC	Acap2
Szrd1	0.000173103	0.194977	0.128	0.238	Piezo1ΔEC	Szrd1
Cav1	0.000173152	0.523304	0.757	0.857	Piezo1ΔEC	Cav1
Ncoa5	0.000173331	0.307918	0.078	0.163	Piezo1ΔEC	Ncoa5
Sf3a3	0.000173515	0.430727	0.103	0.202	Piezo1ΔEC	Sf3a3
Pdss2	0.000176697	0.215655	0.098	0.19	Piezo1ΔEC	Pdss2
Dazap2	0.000177228	0.207943	0.372	0.619	Piezo1ΔEC	Dazap2
Pnisr	0.000177295	0.605522	0.269	0.452	Piezo1ΔEC	Pnisr
Snrpd1	0.000177422	0.198251	0.271	0.456	Piezo1ΔEC	Snrpd1
Smyd2	0.000177583	0.237716	0.061	0.135	Piezo1ΔEC	Smyd2
Vps35	0.000178229	0.508108	0.19	0.337	Piezo1ΔEC	Vps35
Clk1	0.000179268	0.180279	0.415	0.647	Piezo1ΔEC	Clk1
Arhgef7	0.00017959	0.120201	0.227	0.377	Piezo1ΔEC	Arhgef7
Cars2	0.000180121	0.209721	0.051	0.119	Piezo1ΔEC	Cars2
Rcl1	0.000180947	0.407119	0.041	0.103	Piezo1ΔEC	Rcl1
Birc2	0.000181222	0.538636	0.169	0.302	Piezo1ΔEC	Birc2
Arpc4	0.000181425	0.453894	0.24	0.409	Piezo1ΔEC	Arpc4
Cdc42se2	0.000182504	0.636331	0.243	0.421	Piezo1ΔEC	Cdc42se2
Wtap	0.00018275	0.182085	0.157	0.278	Piezo1ΔEC	Wtap
Cd320	0.000185311	0.155435	0.044	0.107	Piezo1ΔEC	Cd320
Sav1	0.000185421	0.5373	0.266	0.452	Piezo1ΔEC	Sav1
Smim7	0.000188052	0.406666	0.182	0.317	Piezo1ΔEC	Smim7
Arap3	0.000188457	0.740682	0.259	0.456	Piezo1ΔEC	Arap3
Nom1	0.000189168	0.395344	0.061	0.135	Piezo1ΔEC	Nom1
Aph1b	0.000189929	0.113204	0.102	0.198	Piezo1ΔEC	Aph1b
Phf6	0.000190329	0.12028	0.094	0.187	Piezo1ΔEC	Phf6
Tirap	0.000190355	0.117748	0.062	0.135	Piezo1ΔEC	Tirap
Kat6a	0.000190377	0.578229	0.272	0.464	Piezo1ΔEC	Kat6a
Ipo7	0.000193437	0.279579	0.227	0.381	Piezo1ΔEC	Ipo7
Phactr4	0.000194198	0.675582	0.187	0.333	Piezo1ΔEC	Phactr4
Prcc	0.000195006	0.211236	0.071	0.151	Piezo1ΔEC	Prcc
Cyb5r1	0.000195688	0.481763	0.083	0.171	Piezo1ΔEC	Cyb5r1
Prpf18	0.000196127	0.517764	0.12	0.226	Piezo1ΔEC	Prpf18
Dnpep	0.000196492	0.158762	0.074	0.155	Piezo1ΔEC	Dnpep
Bcap29	0.00019852	0.2402	0.106	0.202	Piezo1ΔEC	Bcap29
Prkra	0.000199413	0.30733	0.066	0.143	Piezo1ΔEC	Prkra
Zfp326	0.000200938	0.449852	0.21	0.361	Piezo1ΔEC	Zfp326
Arid1a	0.000201359	0.406961	0.286	0.488	Piezo1ΔEC	Arid1a
Sfxn1	0.000202453	0.366346	0.142	0.258	Piezo1ΔEC	Sfxn1
Slc33a1	0.000202879	0.170242	0.074	0.155	Piezo1ΔEC	Slc33a1
Mbd1	0.000203196	0.120061	0.095	0.187	Piezo1ΔEC	Mbd1
Slbp	0.000203513	0.336846	0.135	0.25	Piezo1ΔEC	Slbp
Setd7	0.00020882	0.4401	0.218	0.373	Piezo1ΔEC	Setd7
Spns2	0.000208918	0.411967	0.152	0.274	Piezo1ΔEC	Spns2
Tufm	0.000209755	0.451635	0.046	0.111	Piezo1ΔEC	Tufm
Cd59a	0.000211656	0.246956	0.129	0.234	Piezo1ΔEC	Cd59a
Ring1	0.000212345	0.30922	0.042	0.103	Piezo1ΔEC	Ring1
Stim1	0.00021283	0.263784	0.194	0.329	Piezo1ΔEC	Stim1
Secisbp2	0.000213309	0.173729	0.079	0.163	Piezo1ΔEC	Secisbp2
Bcl9l	0.000214309	0.538813	0.156	0.282	Piezo1ΔEC	Bcl9l
Runx1	0.000214706	0.470471	0.083	0.171	Piezo1ΔEC	Runx1
Ebpl	0.000214935	0.149735	0.074	0.155	Piezo1ΔEC	Ebpl
Wdr5	0.000215616	0.329324	0.056	0.127	Piezo1ΔEC	Wdr5
Ylpm1	0.000217228	0.319807	0.182	0.313	Piezo1ΔEC	Ylpm1
Reps1	0.00021747	0.283013	0.115	0.214	Piezo1ΔEC	Reps1
Synj2bp	0.000219906	0.535058	0.229	0.393	Piezo1ΔEC	Synj2bp
Setd2	0.000219953	0.403551	0.272	0.456	Piezo1ΔEC	Setd2
Acot9	0.000220314	0.561086	0.153	0.274	Piezo1ΔEC	Acot9
Tceal8	0.000220446	0.274847	0.143	0.262	Piezo1ΔEC	Tceal8
Scaf4	0.000220939	0.309756	0.154	0.27	Piezo1ΔEC	Scaf4
Usp25	0.000221704	0.211101	0.322	0.524	Piezo1ΔEC	Usp25
Med17	0.00022184	0.207034	0.065	0.139	Piezo1ΔEC	Med17
Ogfr	0.000222284	0.64062	0.069	0.147	Piezo1ΔEC	Ogfr
Ewsr1	0.000223309	0.365047	0.331	0.552	Piezo1ΔEC	Ewsr1
Srgap1	0.000223346	0.155105	0.102	0.194	Piezo1ΔEC	Srgap1
Casc3	0.000224736	0.595425	0.125	0.234	Piezo1ΔEC	Casc3
Tpd52	0.000225837	0.412824	0.125	0.234	Piezo1ΔEC	Tpd52
Actr1a	0.000226676	0.236562	0.112	0.21	Piezo1ΔEC	Actr1a
Rab3d	0.000227307	0.196951	0.049	0.115	Piezo1ΔEC	Rab3d
Mmp14	0.000227997	0.224743	0.157	0.282	Piezo1ΔEC	Mmp14
Rad54l2	0.00022891	0.257956	0.093	0.183	Piezo1ΔEC	Rad54l2
Eed	0.000229931	0.182165	0.119	0.222	Piezo1ΔEC	Eed
Pald1	0.000230336	0.633321	0.152	0.274	Piezo1ΔEC	Pald1
Scmh1	0.000231417	0.45712	0.198	0.341	Piezo1ΔEC	Scmh1
Mrpl20	0.000234306	0.314772	0.269	0.448	Piezo1ΔEC	Mrpl20
U2surp	0.000234394	0.305495	0.264	0.44	Piezo1ΔEC	U2surp
Tor1aip1	0.00023632	0.341303	0.354	0.571	Piezo1ΔEC	Tor1aip1
Ctsa	0.000237394	0.367438	0.132	0.242	Piezo1ΔEC	Ctsa
Rpia	0.000240508	0.122123	0.042	0.103	Piezo1ΔEC	Rpia
Ube2z	0.000241236	0.367326	0.148	0.262	Piezo1ΔEC	Ube2z
Fbxw7	0.000242678	0.407216	0.199	0.341	Piezo1ΔEC	Fbxw7
Vapa	0.000243209	0.384073	0.338	0.552	Piezo1ΔEC	Vapa
Mapre2	0.000243453	0.342263	0.203	0.341	Piezo1ΔEC	Mapre2
Irf2bp2	0.000244767	0.313264	0.329	0.54	Piezo1ΔEC	Irf2bp2
Spint2	0.000245076	0.267041	0.169	0.298	Piezo1ΔEC	Spint2
Psmb3	0.000245831	0.412976	0.339	0.579	Piezo1ΔEC	Psmb3
Arl8a	0.000247713	0.396327	0.2	0.345	Piezo1ΔEC	Arl8a
Tmem256	0.000250249	0.397427	0.249	0.425	Piezo1ΔEC	Tmem256
Pds5a	0.000250257	0.245624	0.276	0.452	Piezo1ΔEC	Pds5a
Slc25a16	0.000250808	0.106108	0.042	0.103	Piezo1ΔEC	Slc25a16
Peg13	0.000252214	0.537341	0.079	0.163	Piezo1ΔEC	Peg13
Tmed7	0.000252359	0.278695	0.252	0.425	Piezo1ΔEC	Tmed7
Cert1	0.000253345	0.228754	0.288	0.468	Piezo1ΔEC	Cert1
Dhdds	0.000254144	0.210182	0.072	0.151	Piezo1ΔEC	Dhdds
Mtpap	0.000254835	0.167143	0.075	0.155	Piezo1ΔEC	Mtpap
Fars2	0.000255787	0.420315	0.196	0.337	Piezo1ΔEC	Fars2
Cul4a	0.0002559	0.159501	0.131	0.234	Piezo1ΔEC	Cul4a
Zfp560	0.000257857	0.169151	0.112	0.21	Piezo1ΔEC	Zfp560
Wdr75	0.000257963	0.245769	0.08	0.163	Piezo1ΔEC	Wdr75
Fhip2a	0.000259892	0.327438	0.133	0.242	Piezo1ΔEC	Fhip2a
Wdr82	0.000259968	0.327093	0.148	0.266	Piezo1ΔEC	Wdr82
Epha2	0.000259996	0.22082	0.101	0.194	Piezo1ΔEC	Epha2
Gfpt1	0.000262101	0.173859	0.164	0.286	Piezo1ΔEC	Gfpt1
Atrn	0.00026258	0.265025	0.184	0.313	Piezo1ΔEC	Atrn
Polr2k	0.00026387	0.348434	0.245	0.409	Piezo1ΔEC	Polr2k
1600010M07Rik	0.000265547	0.611143	0.059	0.131	Piezo1ΔEC	1600010M07Rik
Epc1	0.000265581	0.273276	0.224	0.377	Piezo1ΔEC	Epc1
Fbxo4	0.000265894	0.273199	0.052	0.119	Piezo1ΔEC	Fbxo4
Slc39a7	0.000268399	0.116631	0.096	0.183	Piezo1ΔEC	Slc39a7
Arhgap12	0.000268456	0.359455	0.155	0.274	Piezo1ΔEC	Arhgap12
Gm12002	0.000269153	2.0784	0.207	0.119	Piezo1ΔEC	Gm12002
Rspry1	0.000269427	0.446281	0.163	0.286	Piezo1ΔEC	Rspry1
Tspyl1	0.000270952	0.404754	0.095	0.187	Piezo1ΔEC	Tspyl1
Tmem88	0.000271109	0.222867	0.123	0.23	Piezo1ΔEC	Tmem88
Bmi1	0.000271958	0.385514	0.091	0.179	Piezo1ΔEC	Bmi1
Rnf121	0.000272934	0.183838	0.075	0.155	Piezo1ΔEC	Rnf121
Gstt1	0.000273799	0.404092	0.058	0.127	Piezo1ΔEC	Gstt1
Ankrd40	0.000274274	0.279066	0.146	0.262	Piezo1ΔEC	Ankrd40
Smarcb1	0.000276254	0.464733	0.106	0.202	Piezo1ΔEC	Smarcb1
Fbxo45	0.000276636	0.342518	0.055	0.123	Piezo1ΔEC	Fbxo45
Crnkl1	0.000287477	0.184083	0.077	0.159	Piezo1ΔEC	Crnkl1
Abhd4	0.000290079	0.165338	0.055	0.123	Piezo1ΔEC	Abhd4
Tbce	0.000290567	0.403329	0.067	0.143	Piezo1ΔEC	Tbce
Pias1	0.000293743	0.559386	0.237	0.401	Piezo1ΔEC	Pias1
Clk4	0.000295778	0.494953	0.192	0.333	Piezo1ΔEC	Clk4
Cyyr1	0.00029959	0.890855	0.626	0.655	Piezo1ΔEC	Cyyr1
Sec22a	0.000299788	0.196264	0.083	0.167	Piezo1ΔEC	Sec22a
Zc3h7b	0.000300421	0.373568	0.088	0.175	Piezo1ΔEC	Zc3h7b
E2f5	0.000300494	0.113472	0.061	0.131	Piezo1ΔEC	E2f5
Zfp462	0.000303547	0.166909	0.117	0.214	Piezo1ΔEC	Zfp462
Baz1b	0.00030511	0.491047	0.214	0.361	Piezo1ΔEC	Baz1b
Uqcrq	0.000308038	0.325174	0.298	0.492	Piezo1ΔEC	Uqcrq
Tap2	0.000308883	0.555258	0.213	0.361	Piezo1ΔEC	Tap2
Lsg1	0.000310503	0.593055	0.075	0.155	Piezo1ΔEC	Lsg1
Nek9	0.000310617	0.432296	0.14	0.25	Piezo1ΔEC	Nek9
Rsf1	0.000312563	0.345322	0.249	0.409	Piezo1ΔEC	Rsf1
Slc25a39	0.000314364	0.602054	0.141	0.254	Piezo1ΔEC	Slc25a39
1110038F14Rik	0.000315444	0.263003	0.142	0.25	Piezo1ΔEC	1110038F14Rik
Gab2	0.00031582	0.131735	0.444	0.671	Piezo1ΔEC	Gab2
Ints13	0.000316516	0.291409	0.075	0.155	Piezo1ΔEC	Ints13
Uba1	0.000317173	0.225997	0.19	0.321	Piezo1ΔEC	Uba1
4833439L19Rik	0.000317824	0.282532	0.116	0.214	Piezo1ΔEC	4833439L19Rik
Cherp	0.000319246	0.145339	0.091	0.179	Piezo1ΔEC	Cherp
Eif4b	0.000320022	0.228846	0.323	0.524	Piezo1ΔEC	Eif4b
Npnt	0.000320187	0.257482	0.084	0.167	Piezo1ΔEC	Npnt
Exosc10	0.000321207	0.103272	0.063	0.135	Piezo1ΔEC	Exosc10
Capn15	0.000322343	0.24932	0.051	0.115	Piezo1ΔEC	Capn15
Unc45b	0.000324315	0.361078	0.214	0.361	Piezo1ΔEC	Unc45b
Helz	0.000328184	0.159144	0.233	0.389	Piezo1ΔEC	Helz
Trip4	0.000328345	0.545516	0.072	0.151	Piezo1ΔEC	Trip4
Sntg2	0.000329131	0.133382	0.051	0.115	Piezo1ΔEC	Sntg2
Xpr1	0.000330389	0.523818	0.22	0.373	Piezo1ΔEC	Xpr1
Tnrc6a	0.000330733	0.285529	0.31	0.512	Piezo1ΔEC	Tnrc6a
Kidins220	0.000331204	0.362033	0.21	0.353	Piezo1ΔEC	Kidins220
Xpo4	0.000331622	0.47815	0.119	0.218	Piezo1ΔEC	Xpo4
Zfp64	0.000332692	0.318772	0.061	0.131	Piezo1ΔEC	Zfp64
Dok4	0.000333468	0.457641	0.048	0.111	Piezo1ΔEC	Dok4
Derl2	0.000333741	0.375276	0.075	0.155	Piezo1ΔEC	Derl2
Fam219b	0.000333878	0.163104	0.045	0.107	Piezo1ΔEC	Fam219b
Zdhhc7	0.000334499	0.116359	0.046	0.107	Piezo1ΔEC	Zdhhc7
Ifih1	0.00033644	0.536412	0.129	0.234	Piezo1ΔEC	Ifih1
Ncoa3	0.000336446	0.25194	0.243	0.393	Piezo1ΔEC	Ncoa3
Tnrc6b	0.0003379	0.353045	0.38	0.615	Piezo1ΔEC	Tnrc6b
Pin4	0.000338696	0.127705	0.11	0.202	Piezo1ΔEC	Pin4
Lrrc42	0.000340173	0.311894	0.075	0.155	Piezo1ΔEC	Lrrc42
Cables2	0.000347078	0.416979	0.073	0.151	Piezo1ΔEC	Cables2
Per1	0.000348978	0.423098	0.167	0.29	Piezo1ΔEC	Per1
Pphln1	0.000349772	0.251513	0.095	0.183	Piezo1ΔEC	Pphln1
Stap2	0.000350735	0.352977	0.05	0.115	Piezo1ΔEC	Stap2
Pik3ip1	0.000351194	0.148316	0.066	0.139	Piezo1ΔEC	Pik3ip1
Osbpl1a	0.000351541	0.736263	0.067	0.143	Piezo1ΔEC	Osbpl1a
Map4k5	0.000354108	0.311496	0.209	0.349	Piezo1ΔEC	Map4k5
Ppp2r2d	0.000359744	0.813201	0.17	0.302	Piezo1ΔEC	Ppp2r2d
Phkb	0.000360923	0.580026	0.148	0.262	Piezo1ΔEC	Phkb
Krcc1	0.000367268	0.400145	0.213	0.349	Piezo1ΔEC	Krcc1
Tcf20	0.000367738	0.157844	0.159	0.274	Piezo1ΔEC	Tcf20
Phf10	0.00036775	0.651515	0.093	0.183	Piezo1ΔEC	Phf10
Akap8	0.000369643	0.435833	0.117	0.214	Piezo1ΔEC	Akap8
Fbxo30	0.000372041	0.187311	0.132	0.234	Piezo1ΔEC	Fbxo30
Cnep1r1	0.000375393	0.289562	0.154	0.27	Piezo1ΔEC	Cnep1r1
Ncstn	0.000376395	0.436697	0.212	0.361	Piezo1ΔEC	Ncstn
Arhgap35	0.000377444	0.42759	0.138	0.246	Piezo1ΔEC	Arhgap35
Psen1	0.000378563	0.257177	0.104	0.194	Piezo1ΔEC	Psen1
Rcn1	0.000383104	0.166901	0.125	0.226	Piezo1ΔEC	Rcn1
Mtfr1	0.000384787	0.161319	0.064	0.135	Piezo1ΔEC	Mtfr1
Men1	0.000385625	0.246451	0.046	0.107	Piezo1ΔEC	Men1
Ptpn18	0.000386966	0.202183	0.095	0.183	Piezo1ΔEC	Ptpn18
Maf1	0.000387741	0.40059	0.127	0.23	Piezo1ΔEC	Maf1
Elovl5	0.000388118	0.371355	0.275	0.448	Piezo1ΔEC	Elovl5
Stat2	0.000388427	0.475038	0.132	0.238	Piezo1ΔEC	Stat2
Wdfy1	0.000389006	0.406332	0.084	0.167	Piezo1ΔEC	Wdfy1
Klf12	0.000390679	0.253664	0.21	0.345	Piezo1ΔEC	Klf12
Atg5	0.000393672	0.410325	0.121	0.218	Piezo1ΔEC	Atg5
Atp11b	0.000396005	0.51377	0.167	0.294	Piezo1ΔEC	Atp11b
Chmp1b	0.000399108	0.1236	0.074	0.151	Piezo1ΔEC	Chmp1b
Cep85l	0.000399625	0.561746	0.277	0.46	Piezo1ΔEC	Cep85l
Impdh1	0.000399715	0.679318	0.076	0.155	Piezo1ΔEC	Impdh1
Bmp4	0.000400326	0.283849	0.248	0.409	Piezo1ΔEC	Bmp4
Fnip1	0.000403683	0.553854	0.282	0.468	Piezo1ΔEC	Fnip1
Med30	0.000405846	0.43716	0.095	0.183	Piezo1ΔEC	Med30
Rab2b	0.000406569	0.140054	0.07	0.143	Piezo1ΔEC	Rab2b
Erh	0.000407335	0.287287	0.238	0.409	Piezo1ΔEC	Erh
Cog4	0.000409846	0.771365	0.056	0.123	Piezo1ΔEC	Cog4
Pparg	0.000410798	2.01065	0.294	0.218	Piezo1ΔEC	Pparg
Ppig	0.00041567	0.267182	0.297	0.48	Piezo1ΔEC	Ppig
Snhg7	0.000416436	0.422963	0.046	0.107	Piezo1ΔEC	Snhg7
Zdhhc20	0.000421628	0.390596	0.273	0.46	Piezo1ΔEC	Zdhhc20
Irak1	0.000423375	0.1579	0.129	0.23	Piezo1ΔEC	Irak1
Tmem250-ps	0.000429207	0.226598	0.057	0.123	Piezo1ΔEC	Tmem250-ps
Fut8	0.000429613	0.248992	0.161	0.274	Piezo1ΔEC	Fut8
Gna12	0.000430407	0.650975	0.178	0.31	Piezo1ΔEC	Gna12
Jmy	0.000430837	0.537993	0.178	0.306	Piezo1ΔEC	Jmy
Ano6	0.000431447	0.161347	0.418	0.671	Piezo1ΔEC	Ano6
Mpp1	0.000432927	0.234414	0.097	0.183	Piezo1ΔEC	Mpp1
Gigyf1	0.000433525	0.146382	0.115	0.21	Piezo1ΔEC	Gigyf1
Stxbp3	0.000439183	0.55241	0.142	0.254	Piezo1ΔEC	Stxbp3
Ccdc6	0.00044102	0.482748	0.171	0.294	Piezo1ΔEC	Ccdc6
Smarcc1	0.000441407	0.2333	0.14	0.246	Piezo1ΔEC	Smarcc1
Fmc1	0.000441757	0.25567	0.079	0.159	Piezo1ΔEC	Fmc1
Mid2	0.000444513	0.318189	0.138	0.246	Piezo1ΔEC	Mid2
Zkscan1	0.000444872	0.326262	0.07	0.143	Piezo1ΔEC	Zkscan1
Grb2	0.000451286	0.424936	0.251	0.413	Piezo1ΔEC	Grb2
Klhl7	0.000453461	0.294658	0.105	0.194	Piezo1ΔEC	Klhl7
Slc7a6	0.000457495	0.451726	0.054	0.119	Piezo1ΔEC	Slc7a6
Cipc	0.000458977	0.106509	0.062	0.131	Piezo1ΔEC	Cipc
Cops7a	0.000461285	0.354982	0.097	0.187	Piezo1ΔEC	Cops7a
Mier3	0.000462375	0.638083	0.103	0.194	Piezo1ΔEC	Mier3
Erc1	0.000466583	0.475922	0.285	0.468	Piezo1ΔEC	Erc1
Sf3a1	0.000467642	0.101087	0.102	0.19	Piezo1ΔEC	Sf3a1
Rcor1	0.000468335	0.512301	0.216	0.369	Piezo1ΔEC	Rcor1
St3gal6	0.000469546	0.280326	0.232	0.381	Piezo1ΔEC	St3gal6
Dnajc19	0.000470064	0.320215	0.14	0.246	Piezo1ΔEC	Dnajc19
Crem	0.000472213	0.168407	0.158	0.27	Piezo1ΔEC	Crem
Xrn2	0.000473245	0.535978	0.226	0.385	Piezo1ΔEC	Xrn2
Aebp2	0.000475381	0.117929	0.242	0.393	Piezo1ΔEC	Aebp2
Dap3	0.000476238	0.297488	0.11	0.202	Piezo1ΔEC	Dap3
Zbtb41	0.000476932	0.19938	0.077	0.155	Piezo1ΔEC	Zbtb41
Alkbh3	0.000478363	0.41554	0.044	0.103	Piezo1ΔEC	Alkbh3
Sppl3	0.000484679	0.23155	0.283	0.464	Piezo1ΔEC	Sppl3
Babam2	0.000489286	0.531169	0.265	0.44	Piezo1ΔEC	Babam2
Uqcc2	0.00049185	0.225613	0.161	0.274	Piezo1ΔEC	Uqcc2
Snhg8	0.000494439	0.204804	0.247	0.401	Piezo1ΔEC	Snhg8
Tkt	0.000498489	0.368082	0.141	0.25	Piezo1ΔEC	Tkt
Lrrc41	0.000498624	0.299397	0.104	0.194	Piezo1ΔEC	Lrrc41
Prr12	0.000501246	0.116389	0.049	0.111	Piezo1ΔEC	Prr12
Hapstr1	0.000502064	0.33584	0.262	0.433	Piezo1ΔEC	Hapstr1
Zfp652	0.000504814	0.535305	0.182	0.31	Piezo1ΔEC	Zfp652
Rictor	0.000504879	0.393533	0.279	0.456	Piezo1ΔEC	Rictor
Rab11fip3	0.000507556	0.124382	0.081	0.159	Piezo1ΔEC	Rab11fip3
Tshz1	0.000509692	0.215976	0.154	0.266	Piezo1ΔEC	Tshz1
Inf2	0.000512324	0.87617	0.074	0.151	Piezo1ΔEC	Inf2
Sf1	0.00051357	0.625153	0.234	0.393	Piezo1ΔEC	Sf1
Ubap1	0.000518688	0.600962	0.103	0.194	Piezo1ΔEC	Ubap1
1810030O07Rik	0.00051979	0.116064	0.073	0.147	Piezo1ΔEC	1810030O07Rik
Cnst	0.000522623	0.241975	0.068	0.139	Piezo1ΔEC	Cnst
Rab10	0.000523703	0.236078	0.381	0.615	Piezo1ΔEC	Rab10
Amd1	0.000528505	0.389833	0.112	0.202	Piezo1ΔEC	Amd1
1810037I17Rik	0.000533947	0.171939	0.431	0.69	Piezo1ΔEC	1810037I17Rik
Bcl2l2	0.000539062	0.428369	0.085	0.167	Piezo1ΔEC	Bcl2l2
Acox3	0.000539574	0.568957	0.052	0.115	Piezo1ΔEC	Acox3
Nae1	0.000540088	0.412857	0.123	0.222	Piezo1ΔEC	Nae1
Mitd1	0.000540366	0.438213	0.102	0.19	Piezo1ΔEC	Mitd1
Mta3	0.000544055	0.171326	0.08	0.159	Piezo1ΔEC	Mta3
Celf1	0.000546944	1.28509	0.467	0.484	Piezo1ΔEC	Celf1
Irak2	0.000548451	0.628844	0.165	0.286	Piezo1ΔEC	Irak2
Akirin1	0.000548874	0.448273	0.177	0.302	Piezo1ΔEC	Akirin1
Ccnd3	0.000549301	0.218932	0.205	0.337	Piezo1ΔEC	Ccnd3
Tsen34	0.000550878	0.253565	0.245	0.401	Piezo1ΔEC	Tsen34
Sdhc	0.000555198	0.646539	0.14	0.25	Piezo1ΔEC	Sdhc
Gphn	0.000555729	0.252783	0.817	0.905	Piezo1ΔEC	Gphn
Rgl2	0.000560532	0.444795	0.119	0.214	Piezo1ΔEC	Rgl2
Timm13	0.000560798	0.410816	0.259	0.433	Piezo1ΔEC	Timm13
Oxsr1	0.000562002	0.34945	0.091	0.175	Piezo1ΔEC	Oxsr1
Lta4h	0.000570306	0.487154	0.12	0.218	Piezo1ΔEC	Lta4h
Rassf8	0.000570664	0.450569	0.083	0.163	Piezo1ΔEC	Rassf8
Adnp	0.00057153	0.524039	0.24	0.397	Piezo1ΔEC	Adnp
Tlk2	0.000572876	0.369908	0.228	0.381	Piezo1ΔEC	Tlk2
Dstyk	0.000578059	0.195944	0.11	0.202	Piezo1ΔEC	Dstyk
Spats2l	0.000580942	0.624891	0.089	0.171	Piezo1ΔEC	Spats2l
Dnm1l	0.00058655	0.428023	0.14	0.246	Piezo1ΔEC	Dnm1l
Scfd2	0.000586857	0.305081	0.098	0.183	Piezo1ΔEC	Scfd2
Alkbh5	0.000587724	0.342037	0.228	0.377	Piezo1ΔEC	Alkbh5
Hspa2	0.000592401	0.470912	0.072	0.147	Piezo1ΔEC	Hspa2
Zfp384	0.000592756	0.174416	0.073	0.147	Piezo1ΔEC	Zfp384
Kif13b	0.000593223	0.494482	0.168	0.29	Piezo1ΔEC	Kif13b
Uqcc4	0.000595314	0.4195	0.083	0.163	Piezo1ΔEC	Uqcc4
Fyttd1	0.000598522	0.33805	0.227	0.377	Piezo1ΔEC	Fyttd1
Ushbp1	0.000599286	0.696663	0.221	0.373	Piezo1ΔEC	Ushbp1
Braf	0.000603309	0.412117	0.254	0.413	Piezo1ΔEC	Braf
Pcid2	0.000605421	0.573832	0.047	0.107	Piezo1ΔEC	Pcid2
Acacb	0.00060796	0.726011	0.085	0.167	Piezo1ΔEC	Acacb
Atad2b	0.000609513	0.394536	0.242	0.393	Piezo1ΔEC	Atad2b
Nr3c2	0.000609665	0.303677	0.153	0.262	Piezo1ΔEC	Nr3c2
Senp1	0.000614288	0.185328	0.109	0.198	Piezo1ΔEC	Senp1
Mmp2	0.000616914	0.112773	0.149	0.254	Piezo1ΔEC	Mmp2
Ercc6	0.000620889	0.108705	0.045	0.103	Piezo1ΔEC	Ercc6
Psmd13	0.000621	0.174976	0.144	0.25	Piezo1ΔEC	Psmd13
Ugdh	0.000629017	0.21659	0.09	0.171	Piezo1ΔEC	Ugdh
Sltm	0.000630242	0.597259	0.287	0.472	Piezo1ΔEC	Sltm
Dnajc5	0.000631774	0.700094	0.214	0.361	Piezo1ΔEC	Dnajc5
Ephx1	0.000638093	0.677088	0.185	0.317	Piezo1ΔEC	Ephx1
Supt20	0.000640038	0.529552	0.162	0.282	Piezo1ΔEC	Supt20
Prpf38a	0.000642155	0.30559	0.095	0.179	Piezo1ΔEC	Prpf38a
Erlec1	0.000644079	0.525452	0.102	0.19	Piezo1ΔEC	Erlec1
Map3k4	0.000644688	0.328347	0.078	0.155	Piezo1ΔEC	Map3k4
Meox2	0.000646981	2.11039	0.248	0.175	Piezo1ΔEC	Meox2
Brd4	0.00065076	0.631811	0.328	0.552	Piezo1ΔEC	Brd4
Smchd1	0.000651912	0.392068	0.311	0.504	Piezo1ΔEC	Smchd1
Mpdz	0.000652996	0.433884	0.171	0.29	Piezo1ΔEC	Mpdz
Tnip2	0.000654089	0.109909	0.05	0.111	Piezo1ΔEC	Tnip2
Stxbp5	0.000655404	0.605324	0.259	0.425	Piezo1ΔEC	Stxbp5
Sptlc2	0.000657208	0.169061	0.368	0.583	Piezo1ΔEC	Sptlc2
Golga2	0.000661096	0.111206	0.092	0.175	Piezo1ΔEC	Golga2
M6pr	0.000661791	0.299884	0.19	0.313	Piezo1ΔEC	M6pr
Tm6sf1	0.000662455	0.399573	0.173	0.29	Piezo1ΔEC	Tm6sf1
Smc2	0.000669478	0.129002	0.069	0.139	Piezo1ΔEC	Smc2
Mprip	0.00067003	0.384827	0.41	0.647	Piezo1ΔEC	Mprip
1700123O20Rik	0.000670087	0.697361	0.093	0.179	Piezo1ΔEC	1700123O20Rik
Sp2	0.000676388	0.166606	0.069	0.139	Piezo1ΔEC	Sp2
Uri1	0.000683747	0.67985	0.178	0.31	Piezo1ΔEC	Uri1
Prrg2	0.00068537	0.386767	0.081	0.159	Piezo1ΔEC	Prrg2
Dnlz	0.000687348	0.149691	0.056	0.119	Piezo1ΔEC	Dnlz
Dnmt1	0.000691514	0.233225	0.087	0.167	Piezo1ΔEC	Dnmt1
Tmem203	0.000697828	0.247008	0.048	0.107	Piezo1ΔEC	Tmem203
Cand1	0.000700237	0.432189	0.158	0.274	Piezo1ΔEC	Cand1
Fnbp1	0.000703558	0.4173	0.174	0.294	Piezo1ΔEC	Fnbp1
Slc35a5	0.000704003	0.148292	0.056	0.119	Piezo1ΔEC	Slc35a5
Sema6b	0.000704057	0.497192	0.108	0.198	Piezo1ΔEC	Sema6b
Rapgef2	0.000705272	1.06586	0.573	0.647	Piezo1ΔEC	Rapgef2
Arhgef15	0.000707102	0.633316	0.275	0.452	Piezo1ΔEC	Arhgef15
Fcf1	0.000709338	0.424746	0.115	0.206	Piezo1ΔEC	Fcf1
Pcyt1a	0.000709482	0.334247	0.147	0.258	Piezo1ΔEC	Pcyt1a
Copz1	0.000710177	0.352279	0.115	0.206	Piezo1ΔEC	Copz1
Edem3	0.000711869	0.271784	0.138	0.238	Piezo1ΔEC	Edem3
Mms19	0.000712664	0.393007	0.059	0.123	Piezo1ΔEC	Mms19
Arf6	0.000712723	0.196191	0.159	0.27	Piezo1ΔEC	Arf6
Ndufa2	0.00072002	0.373565	0.322	0.524	Piezo1ΔEC	Ndufa2
Cep350	0.000720636	0.332208	0.21	0.341	Piezo1ΔEC	Cep350
Lmtk2	0.000727793	0.367809	0.118	0.21	Piezo1ΔEC	Lmtk2
Ubl3	0.000736554	0.368321	0.324	0.532	Piezo1ΔEC	Ubl3
Rab22a	0.00073928	0.359172	0.169	0.29	Piezo1ΔEC	Rab22a
Spindoc	0.000739659	0.313927	0.064	0.131	Piezo1ΔEC	Spindoc
Phf5a	0.000745584	0.477192	0.139	0.246	Piezo1ΔEC	Phf5a
Ddi2	0.000749053	0.407901	0.215	0.357	Piezo1ΔEC	Ddi2
Edc4	0.000751824	0.888039	0.071	0.143	Piezo1ΔEC	Edc4
Mphosph8	0.000753447	0.236102	0.141	0.246	Piezo1ΔEC	Mphosph8
Eif5b	0.000760367	0.198744	0.304	0.484	Piezo1ΔEC	Eif5b
Tpk1	0.000760544	0.138575	0.093	0.175	Piezo1ΔEC	Tpk1
Crim1	0.000768405	0.607379	0.708	0.853	Piezo1ΔEC	Crim1
Akirin2	0.000773737	0.556259	0.188	0.321	Piezo1ΔEC	Akirin2
Mcrs1	0.000777902	0.355673	0.071	0.143	Piezo1ΔEC	Mcrs1
Gsto1	0.000778899	0.443915	0.061	0.127	Piezo1ΔEC	Gsto1
Snx2	0.000780384	0.788729	0.185	0.317	Piezo1ΔEC	Snx2
Sun1	0.000783724	0.524458	0.111	0.202	Piezo1ΔEC	Sun1
Herpud2	0.000784581	0.740329	0.157	0.274	Piezo1ΔEC	Herpud2
Rasa1	0.000792888	0.294534	0.303	0.488	Piezo1ΔEC	Rasa1
Wdr48	0.000795612	0.604334	0.086	0.167	Piezo1ΔEC	Wdr48
Zfp592	0.000801355	0.307792	0.114	0.206	Piezo1ΔEC	Zfp592
Strip1	0.000805695	0.508127	0.066	0.135	Piezo1ΔEC	Strip1
Tex30	0.000805709	0.542706	0.048	0.107	Piezo1ΔEC	Tex30
Cnih4	0.000809325	0.298415	0.239	0.393	Piezo1ΔEC	Cnih4
Seh1l	0.000810686	0.510981	0.13	0.23	Piezo1ΔEC	Seh1l
Gon4l	0.000813215	0.438633	0.127	0.226	Piezo1ΔEC	Gon4l
Tmcc2	0.000813692	0.466981	0.051	0.111	Piezo1ΔEC	Tmcc2
Tomm5	0.00081543	0.182312	0.24	0.389	Piezo1ΔEC	Tomm5
Tollip	0.000816711	0.466922	0.121	0.218	Piezo1ΔEC	Tollip
Sap130	0.000818214	0.540335	0.079	0.155	Piezo1ΔEC	Sap130
Kif1c	0.000818328	0.697497	0.174	0.298	Piezo1ΔEC	Kif1c
Tor3a	0.000822754	0.64418	0.087	0.167	Piezo1ΔEC	Tor3a
Dcaf6	0.000826587	0.496407	0.179	0.302	Piezo1ΔEC	Dcaf6
Uqcr11	0.000836149	0.271087	0.338	0.544	Piezo1ΔEC	Uqcr11
Upf1	0.000838022	0.534935	0.13	0.234	Piezo1ΔEC	Upf1
Lamc1	0.000838518	0.137327	0.303	0.468	Piezo1ΔEC	Lamc1
Pelo	0.000841341	0.444002	0.059	0.123	Piezo1ΔEC	Pelo
Bach2	0.000843514	0.614002	0.191	0.317	Piezo1ΔEC	Bach2
Spacdr	0.000847694	0.241309	0.138	0.238	Piezo1ΔEC	Spacdr
Rbm33	0.000850417	0.549433	0.153	0.262	Piezo1ΔEC	Rbm33
Srgap2	0.000851495	0.447331	0.388	0.603	Piezo1ΔEC	Srgap2
Dcp1b	0.000852724	0.550101	0.056	0.119	Piezo1ΔEC	Dcp1b
Gm57402	0.000854821	0.2666	0.069	0.139	Piezo1ΔEC	Gm57402
Adgrg1	0.000855342	0.417933	0.307	0.484	Piezo1ΔEC	Adgrg1
BC028528	0.000860009	0.26499	0.076	0.151	Piezo1ΔEC	BC028528
Prpsap1	0.000862989	0.291063	0.07	0.139	Piezo1ΔEC	Prpsap1
Limd1	0.000873918	0.352835	0.125	0.222	Piezo1ΔEC	Limd1
Zfp950	0.00087888	0.318597	0.096	0.179	Piezo1ΔEC	Zfp950
Lats2	0.000878883	0.473451	0.31	0.508	Piezo1ΔEC	Lats2
Thoc2	0.000884509	0.327907	0.343	0.552	Piezo1ΔEC	Thoc2
Tmem243	0.000884917	0.929817	0.113	0.206	Piezo1ΔEC	Tmem243
Rbck1	0.000890271	0.644003	0.127	0.226	Piezo1ΔEC	Rbck1
Ro60	0.000890873	0.375838	0.165	0.278	Piezo1ΔEC	Ro60
Usp4	0.000894873	0.674151	0.128	0.226	Piezo1ΔEC	Usp4
Csnk2a1	0.000895868	0.398832	0.293	0.484	Piezo1ΔEC	Csnk2a1
Tdrd7	0.000897302	0.850418	0.119	0.214	Piezo1ΔEC	Tdrd7
Pip4p2	0.00089829	0.391134	0.116	0.21	Piezo1ΔEC	Pip4p2
Fbxl3	0.000900704	0.606735	0.239	0.397	Piezo1ΔEC	Fbxl3
Ubap2	0.000909929	0.456896	0.162	0.274	Piezo1ΔEC	Ubap2
Upf2	0.000910987	0.583547	0.173	0.294	Piezo1ΔEC	Upf2
Armh3	0.000911978	0.364836	0.101	0.187	Piezo1ΔEC	Armh3
Xaf1	0.000912336	0.360487	0.118	0.21	Piezo1ΔEC	Xaf1
Tbc1d1	0.000914562	0.337939	0.148	0.25	Piezo1ΔEC	Tbc1d1
Retreg3	0.000917769	0.296565	0.086	0.163	Piezo1ΔEC	Retreg3
Kif5b	0.000921333	0.131607	0.479	0.742	Piezo1ΔEC	Kif5b
Gdi2	0.000922414	0.220254	0.417	0.663	Piezo1ΔEC	Gdi2
Atp5e	0.000922488	0.157077	0.437	0.671	Piezo1ΔEC	Atp5e
Nek7	0.000927116	0.249848	0.391	0.627	Piezo1ΔEC	Nek7
Fam219a	0.000927511	0.444759	0.169	0.286	Piezo1ΔEC	Fam219a
Sacs	0.000933965	0.580367	0.067	0.135	Piezo1ΔEC	Sacs
Ubqln2	0.000936936	0.453337	0.093	0.175	Piezo1ΔEC	Ubqln2
Mdfic	0.000936969	0.509781	0.261	0.425	Piezo1ΔEC	Mdfic
Trappc11	0.000947509	0.323108	0.077	0.151	Piezo1ΔEC	Trappc11
Immt	0.00094833	0.659931	0.214	0.357	Piezo1ΔEC	Immt
Bbs9	0.000956036	0.586965	0.093	0.175	Piezo1ΔEC	Bbs9
Tbc1d2b	0.000956341	0.309575	0.062	0.127	Piezo1ΔEC	Tbc1d2b
Sanbr	0.000961487	0.486938	0.139	0.238	Piezo1ΔEC	Sanbr
Fli1	0.000962316	0.691552	0.708	0.798	Piezo1ΔEC	Fli1
Cnot6	0.000964375	0.626953	0.301	0.5	Piezo1ΔEC	Cnot6
Rwdd4a	0.000976857	0.517292	0.082	0.159	Piezo1ΔEC	Rwdd4a
Higd1a	0.00097696	0.511168	0.141	0.242	Piezo1ΔEC	Higd1a
Minpp1	0.000977568	0.327174	0.094	0.175	Piezo1ΔEC	Minpp1
Lrpprc	0.000978565	0.223166	0.071	0.139	Piezo1ΔEC	Lrpprc
Mfap1b	0.00097924	0.272766	0.087	0.163	Piezo1ΔEC	Mfap1b
Akt1s1	0.000981573	0.101925	0.097	0.179	Piezo1ΔEC	Akt1s1
Sp3	0.000992476	0.426341	0.277	0.437	Piezo1ΔEC	Sp3
Zfp36l2	0.000998997	0.250957	0.425	0.651	Piezo1ΔEC	Zfp36l2
Acly	0.00101389	0.463519	0.143	0.246	Piezo1ΔEC	Acly
Samhd1	0.00101417	0.340359	0.188	0.313	Piezo1ΔEC	Samhd1
Plekha8	0.00101807	0.122345	0.071	0.139	Piezo1ΔEC	Plekha8
Pced1b	0.00101888	0.27086	0.134	0.23	Piezo1ΔEC	Pced1b
Qsox1	0.00102043	0.613927	0.216	0.353	Piezo1ΔEC	Qsox1
Zfta	0.00102373	0.33976	0.065	0.131	Piezo1ΔEC	Zfta
Rnf111	0.00102436	0.391042	0.192	0.313	Piezo1ΔEC	Rnf111
Zfp182	0.00102528	0.248208	0.071	0.139	Piezo1ΔEC	Zfp182
Cyp2d22	0.00102843	0.360402	0.083	0.159	Piezo1ΔEC	Cyp2d22
Rnf41	0.00103165	0.328228	0.089	0.167	Piezo1ΔEC	Rnf41
Bet1	0.00103464	0.388922	0.12	0.214	Piezo1ΔEC	Bet1
Plxnb2	0.00103899	0.290069	0.097	0.179	Piezo1ΔEC	Plxnb2
Syap1	0.00104457	0.480292	0.11	0.198	Piezo1ΔEC	Syap1
Zc3h13	0.00104694	0.221674	0.251	0.401	Piezo1ΔEC	Zc3h13
Trim26	0.00104719	0.457686	0.071	0.139	Piezo1ΔEC	Trim26
Hmgcs1	0.00104837	0.28944	0.075	0.147	Piezo1ΔEC	Hmgcs1
Ercc5	0.00105185	0.259056	0.059	0.123	Piezo1ΔEC	Ercc5
Mak16	0.00106271	0.245273	0.081	0.155	Piezo1ΔEC	Mak16
Ptpn23	0.0010636	0.576134	0.049	0.107	Piezo1ΔEC	Ptpn23
Emsy	0.00106678	0.300562	0.165	0.274	Piezo1ΔEC	Emsy
Dcaf5	0.00106747	0.432492	0.139	0.242	Piezo1ΔEC	Dcaf5
St7	0.00106964	0.277593	0.094	0.175	Piezo1ΔEC	St7
Nmt2	0.00107149	0.394577	0.213	0.345	Piezo1ΔEC	Nmt2
Gnb4	0.00107156	0.508804	0.117	0.206	Piezo1ΔEC	Gnb4
Dusp22	0.0010984	0.260077	0.052	0.111	Piezo1ΔEC	Dusp22
Cep83	0.00110038	0.418834	0.127	0.222	Piezo1ΔEC	Cep83
Tcf12	0.00110097	0.741249	0.636	0.754	Piezo1ΔEC	Tcf12
Rpp21	0.00110126	0.117248	0.087	0.163	Piezo1ΔEC	Rpp21
Cd74	0.00110685	1.74497	0.177	0.079	Piezo1ΔEC	Cd74
Acvr1	0.00110874	0.293011	0.253	0.401	Piezo1ΔEC	Acvr1
Nelfa	0.00111898	0.311516	0.081	0.155	Piezo1ΔEC	Nelfa
Dgkd	0.00111938	0.750916	0.142	0.246	Piezo1ΔEC	Dgkd
Efnb2	0.00112137	0.281029	0.407	0.635	Piezo1ΔEC	Efnb2
Osbpl5	0.0011278	0.121844	0.06	0.123	Piezo1ΔEC	Osbpl5
Ivns1abp	0.00113446	0.201578	0.174	0.286	Piezo1ΔEC	Ivns1abp
Gspt1	0.0011378	0.309644	0.251	0.405	Piezo1ΔEC	Gspt1
Ctdspl2	0.0011393	0.122205	0.17	0.282	Piezo1ΔEC	Ctdspl2
Map1b	0.00113985	0.314314	0.215	0.353	Piezo1ΔEC	Map1b
Nudcd2	0.00114901	0.260857	0.107	0.194	Piezo1ΔEC	Nudcd2
Msl3	0.00115845	0.388472	0.103	0.187	Piezo1ΔEC	Msl3
Afap1l1	0.00115966	0.539454	0.266	0.425	Piezo1ΔEC	Afap1l1
Card10	0.00116711	0.56001	0.128	0.222	Piezo1ΔEC	Card10
Tdrd3	0.0011715	0.516294	0.13	0.226	Piezo1ΔEC	Tdrd3
Rbm5	0.00117687	0.549135	0.289	0.468	Piezo1ΔEC	Rbm5
Cyb5b	0.00118497	0.477338	0.171	0.286	Piezo1ΔEC	Cyb5b
Nemf	0.00119058	0.432868	0.167	0.274	Piezo1ΔEC	Nemf
Atxn7l3	0.0011927	0.960922	0.103	0.19	Piezo1ΔEC	Atxn7l3
Uqcr10	0.00119935	0.332051	0.298	0.48	Piezo1ΔEC	Uqcr10
Tecpr1	0.00120639	0.239536	0.103	0.187	Piezo1ΔEC	Tecpr1
Rnf141	0.00120845	0.19687	0.108	0.19	Piezo1ΔEC	Rnf141
Atp6ap1	0.00121434	0.574142	0.261	0.421	Piezo1ΔEC	Atp6ap1
Fam3a	0.0012222	0.403249	0.055	0.115	Piezo1ΔEC	Fam3a
Mcm6	0.00122437	0.212792	0.047	0.103	Piezo1ΔEC	Mcm6
Mrps34	0.00122879	0.224457	0.078	0.151	Piezo1ΔEC	Mrps34
Wipf2	0.00122919	0.566013	0.086	0.163	Piezo1ΔEC	Wipf2
Ints8	0.00123358	0.423839	0.117	0.206	Piezo1ΔEC	Ints8
Tcf3	0.00123394	0.563613	0.171	0.29	Piezo1ΔEC	Tcf3
Rab35	0.00124093	0.207942	0.112	0.198	Piezo1ΔEC	Rab35
Flt1	0.00124486	0.565116	0.703	0.706	Piezo1ΔEC	Flt1
Gm4876	0.00125323	0.443683	0.053	0.111	Piezo1ΔEC	Gm4876
Ablim3	0.00125492	1.34429	0.31	0.238	Piezo1ΔEC	Ablim3
Plbd2	0.00125728	0.307186	0.119	0.21	Piezo1ΔEC	Plbd2
Il15ra	0.00126128	0.598867	0.047	0.103	Piezo1ΔEC	Il15ra
Dym	0.00126321	0.609533	0.149	0.254	Piezo1ΔEC	Dym
Tmem167b	0.00126478	0.189056	0.071	0.139	Piezo1ΔEC	Tmem167b
Ncor1	0.00126613	0.246735	0.471	0.73	Piezo1ΔEC	Ncor1
Ywhaq	0.00126832	0.265358	0.398	0.619	Piezo1ΔEC	Ywhaq
Setd1a	0.00127938	0.158859	0.061	0.123	Piezo1ΔEC	Setd1a
Gatad2a	0.00128262	0.435259	0.238	0.385	Piezo1ΔEC	Gatad2a
Sclt1	0.0012915	0.469395	0.073	0.143	Piezo1ΔEC	Sclt1
Klhl15	0.0012963	0.590769	0.05	0.107	Piezo1ΔEC	Klhl15
Cd99l2	0.00129983	0.282376	0.079	0.151	Piezo1ΔEC	Cd99l2
Yipf6	0.00130212	0.340185	0.069	0.135	Piezo1ΔEC	Yipf6
Htt	0.00130743	0.525369	0.121	0.214	Piezo1ΔEC	Htt
Zfp710	0.00130832	0.23136	0.082	0.155	Piezo1ΔEC	Zfp710
Wapl	0.00130907	0.664077	0.309	0.496	Piezo1ΔEC	Wapl
Ak3	0.00131687	0.395786	0.117	0.206	Piezo1ΔEC	Ak3
Capn1	0.00131848	0.483952	0.071	0.139	Piezo1ΔEC	Capn1
Lamp2	0.00132511	0.111088	0.456	0.71	Piezo1ΔEC	Lamp2
Rtn3	0.0013274	0.32798	0.411	0.651	Piezo1ΔEC	Rtn3
Abhd2	0.0013345	0.341714	0.135	0.23	Piezo1ΔEC	Abhd2
Eri1	0.00133546	0.224208	0.064	0.127	Piezo1ΔEC	Eri1
Cd164	0.0013372	0.314962	0.263	0.425	Piezo1ΔEC	Cd164
Sf3a2	0.00134102	0.409091	0.066	0.131	Piezo1ΔEC	Sf3a2
Chd9	0.00134118	0.4726	0.274	0.437	Piezo1ΔEC	Chd9
Scfd1	0.00134621	0.295636	0.13	0.222	Piezo1ΔEC	Scfd1
Agpat5	0.00135536	0.277526	0.112	0.198	Piezo1ΔEC	Agpat5
Cmtm8	0.00136251	0.804918	0.125	0.222	Piezo1ΔEC	Cmtm8
Exosc4	0.00139681	0.575979	0.058	0.119	Piezo1ΔEC	Exosc4
Ahdc1	0.00140147	0.407055	0.161	0.266	Piezo1ΔEC	Ahdc1
Extl3	0.00140387	0.16808	0.074	0.143	Piezo1ΔEC	Extl3
Ube2d2a	0.00141346	0.577051	0.338	0.552	Piezo1ΔEC	Ube2d2a
Clcn7	0.00141771	0.800669	0.05	0.107	Piezo1ΔEC	Clcn7
Ctps	0.00142336	0.222051	0.199	0.321	Piezo1ΔEC	Ctps
1600020E01Rik	0.00142642	0.628661	0.058	0.119	Piezo1ΔEC	1600020E01Rik
Kmt2c	0.0014308	0.426204	0.347	0.556	Piezo1ΔEC	Kmt2c
Tbc1d22a	0.00143385	0.624991	0.183	0.302	Piezo1ΔEC	Tbc1d22a
Adam17	0.00144093	0.387954	0.225	0.357	Piezo1ΔEC	Adam17
Ndufb2	0.00145431	0.532186	0.204	0.341	Piezo1ΔEC	Ndufb2
Aup1	0.00145598	0.24319	0.072	0.139	Piezo1ΔEC	Aup1
Tet2	0.00146548	0.450847	0.12	0.21	Piezo1ΔEC	Tet2
Ube2w	0.00146631	0.421216	0.204	0.329	Piezo1ΔEC	Ube2w
Wdr44	0.00146897	0.238304	0.149	0.246	Piezo1ΔEC	Wdr44
Npr2	0.00146919	0.585978	0.061	0.123	Piezo1ΔEC	Npr2
Ndufb7	0.0014786	0.365739	0.279	0.448	Piezo1ΔEC	Ndufb7
Diaph2	0.00148519	0.885637	0.639	0.714	Piezo1ΔEC	Diaph2
Rxylt1	0.00148962	0.566027	0.09	0.167	Piezo1ΔEC	Rxylt1
Hars2	0.00149203	0.219267	0.048	0.103	Piezo1ΔEC	Hars2
Zfp422	0.00149213	0.726441	0.103	0.187	Piezo1ΔEC	Zfp422
Esyt1	0.00150414	0.426639	0.167	0.278	Piezo1ΔEC	Esyt1
Eno1	0.00151455	0.470852	0.101	0.183	Piezo1ΔEC	Eno1
Parn	0.0015215	0.538359	0.066	0.131	Piezo1ΔEC	Parn
Sin3b	0.00153119	0.665427	0.207	0.341	Piezo1ΔEC	Sin3b
Patz1	0.00153253	0.273007	0.059	0.119	Piezo1ΔEC	Patz1
Ube4b	0.00153995	0.273489	0.152	0.254	Piezo1ΔEC	Ube4b
1110059E24Rik	0.00154079	0.476813	0.106	0.19	Piezo1ΔEC	1110059E24Rik
Arf3	0.00154211	0.44676	0.19	0.313	Piezo1ΔEC	Arf3
Terf1	0.00154233	0.751296	0.119	0.21	Piezo1ΔEC	Terf1
Ercc3	0.00154628	0.146215	0.051	0.107	Piezo1ΔEC	Ercc3
Herc6	0.00154904	0.754179	0.161	0.27	Piezo1ΔEC	Herc6
4930503L19Rik	0.00155537	0.81936	0.114	0.202	Piezo1ΔEC	4930503L19Rik
Eif2ak2	0.00155559	0.531195	0.107	0.19	Piezo1ΔEC	Eif2ak2
Ncbp2	0.00156049	0.36246	0.086	0.159	Piezo1ΔEC	Ncbp2
Vat1	0.00156095	0.257114	0.165	0.27	Piezo1ΔEC	Vat1
Sipa1l1	0.00156472	0.38422	0.186	0.302	Piezo1ΔEC	Sipa1l1
Rassf3	0.0015731	0.444451	0.282	0.444	Piezo1ΔEC	Rassf3
Mrpl52	0.00157787	0.415007	0.256	0.413	Piezo1ΔEC	Mrpl52
Tmem164	0.00157923	0.305058	0.236	0.369	Piezo1ΔEC	Tmem164
Casz1	0.0015825	0.737586	0.081	0.155	Piezo1ΔEC	Casz1
Ilk	0.00158425	0.476091	0.142	0.238	Piezo1ΔEC	Ilk
Arhgap26	0.00158772	0.243369	0.321	0.496	Piezo1ΔEC	Arhgap26
Wrn	0.00159321	0.684234	0.141	0.242	Piezo1ΔEC	Wrn
Smim13	0.0015966	0.734134	0.061	0.123	Piezo1ΔEC	Smim13
Pals2	0.00160264	0.45792	0.064	0.127	Piezo1ΔEC	Pals2
Atxn7l1	0.00161538	0.531394	0.106	0.19	Piezo1ΔEC	Atxn7l1
Pbxip1	0.00161593	0.371581	0.142	0.242	Piezo1ΔEC	Pbxip1
Dpy19l1	0.00161741	0.239076	0.117	0.202	Piezo1ΔEC	Dpy19l1
Tbc1d8b	0.00162007	0.50325	0.069	0.135	Piezo1ΔEC	Tbc1d8b
Etfb	0.00162133	0.523317	0.172	0.286	Piezo1ΔEC	Etfb
Anapc7	0.00162585	0.10179	0.059	0.119	Piezo1ΔEC	Anapc7
Tle1	0.00163946	0.539659	0.225	0.365	Piezo1ΔEC	Tle1
Eif2ak1	0.00165129	0.212626	0.048	0.103	Piezo1ΔEC	Eif2ak1
Gmfb	0.00165265	0.577188	0.142	0.242	Piezo1ΔEC	Gmfb
Stau2	0.00165485	0.158823	0.059	0.119	Piezo1ΔEC	Stau2
Kdm4a	0.00166071	0.432685	0.064	0.127	Piezo1ΔEC	Kdm4a
Gpd2	0.00166783	0.476311	0.101	0.183	Piezo1ΔEC	Gpd2
Thsd1	0.00167319	0.493125	0.115	0.202	Piezo1ΔEC	Thsd1
Cdk13	0.0016792	0.517053	0.28	0.452	Piezo1ΔEC	Cdk13
Ing3	0.00168424	0.388224	0.083	0.155	Piezo1ΔEC	Ing3
Utp6	0.0016868	0.472565	0.059	0.119	Piezo1ΔEC	Utp6
Psme4	0.00169031	0.392124	0.327	0.516	Piezo1ΔEC	Psme4
Fbxl4	0.00169248	0.388879	0.062	0.123	Piezo1ΔEC	Fbxl4
Mrpl23	0.00170777	0.256574	0.164	0.266	Piezo1ΔEC	Mrpl23
Mir22hg	0.0017094	0.540658	0.14	0.238	Piezo1ΔEC	Mir22hg
Rnf114	0.00174371	0.164521	0.105	0.187	Piezo1ΔEC	Rnf114
S100a1	0.00174773	0.545838	0.2	0.325	Piezo1ΔEC	S100a1
Cwf19l2	0.00174983	0.556647	0.171	0.282	Piezo1ΔEC	Cwf19l2
Foxk2	0.00175469	0.505718	0.118	0.206	Piezo1ΔEC	Foxk2
Cenpc1	0.00175619	0.549642	0.083	0.155	Piezo1ΔEC	Cenpc1
Ckap4	0.00176166	0.468974	0.212	0.345	Piezo1ΔEC	Ckap4
Crkl	0.00176793	0.538715	0.105	0.187	Piezo1ΔEC	Crkl
Rpl35	0.00179265	0.632272	0.68	0.845	Piezo1ΔEC	Rpl35
Kmt2d	0.00179627	0.605262	0.146	0.25	Piezo1ΔEC	Kmt2d
Rnf20	0.00179973	0.234731	0.119	0.206	Piezo1ΔEC	Rnf20
Matr3	0.00180426	0.325524	0.375	0.591	Piezo1ΔEC	Matr3
Virma	0.00180696	0.633102	0.144	0.246	Piezo1ΔEC	Virma
Nid1	0.00181122	0.257837	0.34	0.528	Piezo1ΔEC	Nid1
Ppp4r1	0.00182071	0.882172	0.151	0.258	Piezo1ΔEC	Ppp4r1
Safb	0.00182095	0.403802	0.221	0.357	Piezo1ΔEC	Safb
Tbc1d10b	0.00182135	0.390499	0.067	0.131	Piezo1ΔEC	Tbc1d10b
Dennd4c	0.00182867	0.539581	0.224	0.365	Piezo1ΔEC	Dennd4c
Traf3	0.00183199	0.2873	0.136	0.23	Piezo1ΔEC	Traf3
Hipk3	0.00183431	0.534899	0.291	0.468	Piezo1ΔEC	Hipk3
Zup1	0.00184593	0.220334	0.097	0.175	Piezo1ΔEC	Zup1
Tial1	0.00185307	0.580723	0.217	0.349	Piezo1ΔEC	Tial1
Pus10	0.00185313	0.410692	0.065	0.127	Piezo1ΔEC	Pus10
Tomm40	0.00186059	0.188102	0.062	0.123	Piezo1ΔEC	Tomm40
P2rx7	0.0018635	0.120574	0.072	0.139	Piezo1ΔEC	P2rx7
Cr1l	0.00186647	0.544482	0.265	0.425	Piezo1ΔEC	Cr1l
2610005L07Rik	0.0018855	0.145763	0.058	0.115	Piezo1ΔEC	2610005L07Rik
Srcap	0.00188948	0.575822	0.241	0.385	Piezo1ΔEC	Srcap
Tbcd	0.00189059	0.404971	0.106	0.187	Piezo1ΔEC	Tbcd
Mta2	0.001895	0.395467	0.131	0.222	Piezo1ΔEC	Mta2
Lars	0.00189864	0.490737	0.151	0.254	Piezo1ΔEC	Lars
Slain2	0.00189995	0.654617	0.182	0.298	Piezo1ΔEC	Slain2
Ppp1r12c	0.00190273	0.606832	0.195	0.321	Piezo1ΔEC	Ppp1r12c
Eif3a	0.00190341	0.104173	0.463	0.714	Piezo1ΔEC	Eif3a
Slf1	0.00190578	0.297113	0.065	0.127	Piezo1ΔEC	Slf1
Sptlc1	0.00190677	0.574697	0.105	0.187	Piezo1ΔEC	Sptlc1
Pofut1	0.00191388	0.196876	0.072	0.139	Piezo1ΔEC	Pofut1
Rb1cc1	0.00191619	0.454931	0.298	0.468	Piezo1ΔEC	Rb1cc1
Aak1	0.00192136	0.534559	0.255	0.405	Piezo1ΔEC	Aak1
Ddx10	0.00193161	0.685768	0.156	0.266	Piezo1ΔEC	Ddx10
Lysmd3	0.00194165	0.144201	0.15	0.246	Piezo1ΔEC	Lysmd3
Dpagt1	0.00194199	0.260884	0.093	0.167	Piezo1ΔEC	Dpagt1
Nudt21	0.00194433	0.310684	0.171	0.282	Piezo1ΔEC	Nudt21
Epc2	0.00194459	0.700233	0.204	0.333	Piezo1ΔEC	Epc2
Eid1	0.00194531	0.435199	0.327	0.512	Piezo1ΔEC	Eid1
Dync1i2	0.00195466	0.394048	0.355	0.563	Piezo1ΔEC	Dync1i2
Ubald2	0.0019564	0.345571	0.187	0.302	Piezo1ΔEC	Ubald2
Dlst	0.00195693	0.591855	0.124	0.214	Piezo1ΔEC	Dlst
Alg14	0.00196077	0.642882	0.117	0.202	Piezo1ΔEC	Alg14
Iqsec1	0.00196165	0.707079	0.096	0.175	Piezo1ΔEC	Iqsec1
Rnpep	0.00196179	0.1634	0.11	0.19	Piezo1ΔEC	Rnpep
Ganab	0.00197545	0.545448	0.187	0.306	Piezo1ΔEC	Ganab
Ranbp3	0.00197902	0.691333	0.054	0.111	Piezo1ΔEC	Ranbp3
Rbbp6	0.00197982	0.39507	0.276	0.437	Piezo1ΔEC	Rbbp6
Trim3	0.00198386	0.763387	0.062	0.123	Piezo1ΔEC	Trim3
Slc2a1	0.0019858	0.145087	0.084	0.155	Piezo1ΔEC	Slc2a1
Arid2	0.00199041	0.603744	0.292	0.472	Piezo1ΔEC	Arid2
Mrpl1	0.00199105	0.421197	0.07	0.135	Piezo1ΔEC	Mrpl1
Ubac2	0.00200319	0.268616	0.124	0.214	Piezo1ΔEC	Ubac2
Cep295	0.0020054	0.404544	0.049	0.103	Piezo1ΔEC	Cep295
Wee1	0.00200912	0.384347	0.081	0.151	Piezo1ΔEC	Wee1
Eps8	0.00200941	0.238504	0.136	0.23	Piezo1ΔEC	Eps8
Trib2	0.00200957	0.680619	0.095	0.175	Piezo1ΔEC	Trib2
Strn	0.00201069	0.30693	0.115	0.198	Piezo1ΔEC	Strn
Mrps28	0.00201282	0.353591	0.171	0.282	Piezo1ΔEC	Mrps28
Nomo1	0.00201475	0.315565	0.122	0.21	Piezo1ΔEC	Nomo1
Nup155	0.00202001	0.235383	0.071	0.135	Piezo1ΔEC	Nup155
Edc3	0.00202642	0.508788	0.078	0.147	Piezo1ΔEC	Edc3
Dvl1	0.00202801	0.641279	0.11	0.194	Piezo1ΔEC	Dvl1
Cdk16	0.00203467	0.577995	0.083	0.155	Piezo1ΔEC	Cdk16
Gle1	0.00203702	0.415183	0.112	0.194	Piezo1ΔEC	Gle1
Lims1	0.00203911	0.250492	0.406	0.623	Piezo1ΔEC	Lims1
Btbd1	0.00204092	0.553147	0.188	0.306	Piezo1ΔEC	Btbd1
Tssc4	0.00205381	0.538669	0.07	0.135	Piezo1ΔEC	Tssc4
Prkar1a	0.00206835	0.123539	0.442	0.69	Piezo1ΔEC	Prkar1a
Rhog	0.00206845	0.409773	0.078	0.147	Piezo1ΔEC	Rhog
Cep63	0.00206922	0.470492	0.049	0.103	Piezo1ΔEC	Cep63
Fam168a	0.00208248	0.491474	0.288	0.448	Piezo1ΔEC	Fam168a
Hpf1	0.00208486	0.194073	0.107	0.187	Piezo1ΔEC	Hpf1
Wac	0.0020896	0.318608	0.418	0.659	Piezo1ΔEC	Wac
Eloa	0.00210104	0.320488	0.086	0.159	Piezo1ΔEC	Eloa
Pik3r1	0.00210643	0.357454	0.257	0.401	Piezo1ΔEC	Pik3r1
Oip5os1	0.00211114	0.273768	0.384	0.611	Piezo1ΔEC	Oip5os1
Hs2st1	0.00211571	0.330885	0.133	0.222	Piezo1ΔEC	Hs2st1
Adrb2	0.00211911	0.546454	0.06	0.119	Piezo1ΔEC	Adrb2
Usp15	0.00212188	0.729092	0.225	0.365	Piezo1ΔEC	Usp15
Stx5a	0.00213424	0.727281	0.148	0.25	Piezo1ΔEC	Stx5a
Ammecr1l	0.00214127	0.108305	0.101	0.179	Piezo1ΔEC	Ammecr1l
Tmx2	0.002142	0.321508	0.071	0.135	Piezo1ΔEC	Tmx2
Rnf103	0.0021483	0.747857	0.117	0.202	Piezo1ΔEC	Rnf103
Ldlrap1	0.00215347	0.26366	0.073	0.139	Piezo1ΔEC	Ldlrap1
Ccdc82	0.00215691	0.973391	0.162	0.274	Piezo1ΔEC	Ccdc82
Evl	0.00215978	0.342607	0.183	0.294	Piezo1ΔEC	Evl
Zscan26	0.00216291	0.355057	0.114	0.194	Piezo1ΔEC	Zscan26
Zfp281	0.00216537	0.174665	0.075	0.143	Piezo1ΔEC	Zfp281
Zfp644	0.00217295	0.248275	0.276	0.421	Piezo1ΔEC	Zfp644
Cbfa2t2	0.00217578	0.600155	0.103	0.183	Piezo1ΔEC	Cbfa2t2
Dnajb4	0.00218325	0.164993	0.227	0.357	Piezo1ΔEC	Dnajb4
Sec24a	0.00218685	0.129631	0.14	0.23	Piezo1ΔEC	Sec24a
Ranbp10	0.0021928	0.797576	0.102	0.183	Piezo1ΔEC	Ranbp10
Zzz3	0.00219404	0.333537	0.198	0.317	Piezo1ΔEC	Zzz3
Klf11	0.00219906	0.529738	0.087	0.159	Piezo1ΔEC	Klf11
Fhl1	0.00220701	0.420827	0.251	0.393	Piezo1ΔEC	Fhl1
Ndufc1	0.0022202	0.211719	0.206	0.325	Piezo1ΔEC	Ndufc1
Akap7	0.00223636	0.478518	0.068	0.131	Piezo1ΔEC	Akap7
Dnaaf9	0.00224148	0.441074	0.252	0.397	Piezo1ΔEC	Dnaaf9
Plekha1	0.00224378	0.359896	0.197	0.313	Piezo1ΔEC	Plekha1
Fbxl12	0.00224791	0.496914	0.057	0.115	Piezo1ΔEC	Fbxl12
Adsl	0.00227556	0.43485	0.049	0.103	Piezo1ΔEC	Adsl
Metrnl	0.0022773	0.137583	0.079	0.147	Piezo1ΔEC	Metrnl
Ankrd50	0.00229241	0.37353	0.092	0.167	Piezo1ΔEC	Ankrd50
Ube2l6	0.00229576	0.434034	0.071	0.135	Piezo1ΔEC	Ube2l6
Usp8	0.00230379	0.564345	0.144	0.242	Piezo1ΔEC	Usp8
Pygb	0.00231512	0.328572	0.052	0.107	Piezo1ΔEC	Pygb
Farsb	0.00231844	0.45335	0.104	0.183	Piezo1ΔEC	Farsb
Gigyf2	0.00233218	0.429658	0.227	0.357	Piezo1ΔEC	Gigyf2
Trim56	0.00234471	0.359996	0.135	0.226	Piezo1ΔEC	Trim56
Vps13c	0.00237013	0.438761	0.16	0.262	Piezo1ΔEC	Vps13c
Sgms1	0.00237633	0.881506	0.633	0.774	Piezo1ΔEC	Sgms1
Ncoa2	0.0023764	0.470633	0.285	0.437	Piezo1ΔEC	Ncoa2
Atp6v1h	0.00237879	0.513021	0.178	0.29	Piezo1ΔEC	Atp6v1h
Wdr43	0.00239385	0.485927	0.109	0.19	Piezo1ΔEC	Wdr43
Wdpcp	0.00240001	0.176561	0.066	0.127	Piezo1ΔEC	Wdpcp
Polr3b	0.00240748	0.465276	0.082	0.151	Piezo1ΔEC	Polr3b
Eif2s3y	0.0024137	0.856221	0.142	0.242	Piezo1ΔEC	Eif2s3y
Aprt	0.00241395	0.156249	0.197	0.31	Piezo1ΔEC	Aprt
Parp14	0.00241942	0.610872	0.175	0.286	Piezo1ΔEC	Parp14
Traf6	0.00242364	0.292437	0.074	0.139	Piezo1ΔEC	Traf6
Ets2	0.00243234	0.316414	0.292	0.448	Piezo1ΔEC	Ets2
Ckb	0.00243323	0.520309	0.075	0.143	Piezo1ΔEC	Ckb
Lsm2	0.00243472	0.463898	0.156	0.258	Piezo1ΔEC	Lsm2
Uxs1	0.00243487	0.470812	0.1	0.179	Piezo1ΔEC	Uxs1
N4bp1	0.00243619	0.416608	0.199	0.317	Piezo1ΔEC	N4bp1
Snrpe	0.00243927	0.256111	0.393	0.623	Piezo1ΔEC	Snrpe
Cat	0.00244533	0.266349	0.157	0.258	Piezo1ΔEC	Cat
Mtrex	0.00244765	0.243577	0.112	0.19	Piezo1ΔEC	Mtrex
Gga1	0.00244796	0.37744	0.069	0.131	Piezo1ΔEC	Gga1
Mzt1	0.00246058	0.194999	0.117	0.202	Piezo1ΔEC	Mzt1
Dnase1l1	0.00246153	0.884814	0.06	0.119	Piezo1ΔEC	Dnase1l1
Ascc3	0.0024637	0.504635	0.295	0.464	Piezo1ΔEC	Ascc3
Nob1	0.00247033	0.199817	0.063	0.123	Piezo1ΔEC	Nob1
Foxj3	0.00247784	0.325373	0.142	0.238	Piezo1ΔEC	Foxj3
Sox13	0.00248745	0.357056	0.208	0.333	Piezo1ΔEC	Sox13
Acvr1b	0.00249265	0.29094	0.095	0.171	Piezo1ΔEC	Acvr1b
S100a13	0.00249317	0.221511	0.462	0.706	Piezo1ΔEC	S100a13
Hspa9	0.00249741	0.405895	0.252	0.393	Piezo1ΔEC	Hspa9
Alkbh8	0.00249805	0.828082	0.068	0.131	Piezo1ΔEC	Alkbh8
Top3b	0.00250003	0.687723	0.078	0.147	Piezo1ΔEC	Top3b
Ube2d1	0.00250369	0.111128	0.143	0.234	Piezo1ΔEC	Ube2d1
Cnot7	0.00253527	0.66131	0.133	0.226	Piezo1ΔEC	Cnot7
Ergic1	0.00253807	0.333578	0.137	0.226	Piezo1ΔEC	Ergic1
Tars	0.00253896	0.10632	0.095	0.167	Piezo1ΔEC	Tars
Bcorl1	0.00258671	0.677689	0.066	0.127	Piezo1ΔEC	Bcorl1
Idh1	0.00258776	0.724529	0.093	0.167	Piezo1ΔEC	Idh1
Hars	0.002592	0.161596	0.094	0.167	Piezo1ΔEC	Hars
Rps27	0.00259262	0.278601	0.788	0.921	Piezo1ΔEC	Rps27
Mettl16	0.00259859	0.519053	0.08	0.147	Piezo1ΔEC	Mettl16
Skic3	0.00262579	0.39603	0.1	0.175	Piezo1ΔEC	Skic3
St7l	0.00262627	0.506152	0.122	0.21	Piezo1ΔEC	St7l
Pip5k1a	0.00263349	0.162507	0.168	0.27	Piezo1ΔEC	Pip5k1a
Pwwp2a	0.00263655	0.254084	0.137	0.226	Piezo1ΔEC	Pwwp2a
Hnrnpr	0.00263718	0.540945	0.236	0.373	Piezo1ΔEC	Hnrnpr
Rnf11	0.00264057	0.337853	0.257	0.405	Piezo1ΔEC	Rnf11
Hivep3	0.00266504	0.387944	0.066	0.127	Piezo1ΔEC	Hivep3
Lama5	0.00266884	0.405754	0.164	0.262	Piezo1ΔEC	Lama5
Slc12a6	0.00268699	0.741355	0.243	0.393	Piezo1ΔEC	Slc12a6
Polr2d	0.00268775	0.49624	0.085	0.155	Piezo1ΔEC	Polr2d
Lix1l	0.00269267	0.298806	0.159	0.258	Piezo1ΔEC	Lix1l
Trps1	0.00269781	0.201858	0.246	0.377	Piezo1ΔEC	Trps1
Map3k3	0.00270396	0.555211	0.272	0.429	Piezo1ΔEC	Map3k3
Sec23b	0.00270786	0.525137	0.101	0.179	Piezo1ΔEC	Sec23b
Cwc27	0.00271213	0.546079	0.141	0.234	Piezo1ΔEC	Cwc27
Tmem60	0.00271456	0.239847	0.053	0.107	Piezo1ΔEC	Tmem60
Cdh5	0.00271874	0.374576	0.796	0.897	Piezo1ΔEC	Cdh5
Pak2	0.00272519	0.401113	0.414	0.655	Piezo1ΔEC	Pak2
Sp1	0.00273106	0.48608	0.216	0.345	Piezo1ΔEC	Sp1
Gnl1	0.00273265	0.259478	0.058	0.115	Piezo1ΔEC	Gnl1
Zfp512	0.00273441	0.370409	0.061	0.119	Piezo1ΔEC	Zfp512
Cnot2	0.00276043	0.508363	0.255	0.405	Piezo1ΔEC	Cnot2
Atp13a3	0.00276536	0.465497	0.319	0.476	Piezo1ΔEC	Atp13a3
Qser1	0.00277333	0.611768	0.154	0.254	Piezo1ΔEC	Qser1
Rpl22l1	0.00278986	0.187588	0.438	0.675	Piezo1ΔEC	Rpl22l1
Cwc25	0.0027979	0.481208	0.066	0.127	Piezo1ΔEC	Cwc25
Huwe1	0.00280073	0.24225	0.405	0.611	Piezo1ΔEC	Huwe1
Gpatch2	0.00280474	0.64995	0.113	0.194	Piezo1ΔEC	Gpatch2
Dpy19l4	0.00280624	0.364634	0.096	0.171	Piezo1ΔEC	Dpy19l4
Frmd4b	0.00281053	0.145733	0.259	0.401	Piezo1ΔEC	Frmd4b
Pdgfd	0.00281188	1.08901	0.528	0.563	Piezo1ΔEC	Pdgfd
Rbbp7	0.00281204	0.358481	0.203	0.329	Piezo1ΔEC	Rbbp7
Ddx47	0.00281593	0.382346	0.096	0.171	Piezo1ΔEC	Ddx47
Mycbp	0.00282419	0.665191	0.05	0.103	Piezo1ΔEC	Mycbp
Zfp367	0.00283497	0.472981	0.071	0.135	Piezo1ΔEC	Zfp367
Tusc3	0.00283712	0.591728	0.165	0.274	Piezo1ΔEC	Tusc3
Lrba	0.00284474	0.477777	0.268	0.417	Piezo1ΔEC	Lrba
Zfp979	0.00284813	0.183113	0.094	0.167	Piezo1ΔEC	Zfp979
Pcgf5	0.00285666	0.318853	0.164	0.266	Piezo1ΔEC	Pcgf5
Farsa	0.00287884	0.604274	0.064	0.123	Piezo1ΔEC	Farsa
Slc20a2	0.00288349	0.252723	0.062	0.119	Piezo1ΔEC	Slc20a2
Stx18	0.00288919	0.566633	0.082	0.151	Piezo1ΔEC	Stx18
Hook3	0.00289219	0.311115	0.369	0.579	Piezo1ΔEC	Hook3
Usp54	0.00289427	0.144928	0.077	0.143	Piezo1ΔEC	Usp54
Hnrnpd	0.00289449	0.612412	0.289	0.464	Piezo1ΔEC	Hnrnpd
Mrpl2	0.0029069	0.384696	0.082	0.151	Piezo1ΔEC	Mrpl2
Ttc39b	0.0029074	0.289821	0.124	0.21	Piezo1ΔEC	Ttc39b
Nin	0.0029076	0.599481	0.212	0.337	Piezo1ΔEC	Nin
Larp4b	0.0029081	0.58142	0.284	0.452	Piezo1ΔEC	Larp4b
Tnpo2	0.0029182	0.203968	0.094	0.167	Piezo1ΔEC	Tnpo2
Pon3	0.00291959	0.213046	0.056	0.111	Piezo1ΔEC	Pon3
Lrrc8d	0.0029297	0.156029	0.107	0.183	Piezo1ΔEC	Lrrc8d
Cdkn2c	0.00293224	0.174491	0.056	0.111	Piezo1ΔEC	Cdkn2c
Taf1b	0.0029402	0.170124	0.059	0.115	Piezo1ΔEC	Taf1b
Cdc42se1	0.00294773	0.416652	0.127	0.214	Piezo1ΔEC	Cdc42se1
Edem2	0.00297222	0.328521	0.07	0.131	Piezo1ΔEC	Edem2
Rab8b	0.0029765	0.773332	0.275	0.44	Piezo1ΔEC	Rab8b
Hip1	0.00298698	0.239606	0.431	0.647	Piezo1ΔEC	Hip1
Man1b1	0.00298999	0.291561	0.067	0.127	Piezo1ΔEC	Man1b1
Oga	0.00300198	0.61385	0.247	0.393	Piezo1ΔEC	Oga
Cdk2ap1	0.00301034	0.373498	0.147	0.238	Piezo1ΔEC	Cdk2ap1
Morc3	0.00302638	0.331412	0.124	0.21	Piezo1ΔEC	Morc3
Suco	0.00302695	0.507345	0.166	0.27	Piezo1ΔEC	Suco
U2af2	0.00305001	0.290034	0.204	0.321	Piezo1ΔEC	U2af2
Ube2k	0.00305189	0.405886	0.35	0.563	Piezo1ΔEC	Ube2k
Cyp4b1	0.00305367	0.303439	0.155	0.254	Piezo1ΔEC	Cyp4b1
H2-K1	0.00306672	0.388723	0.824	0.905	Piezo1ΔEC	H2-K1
Snrpf	0.0030854	0.120717	0.357	0.556	Piezo1ΔEC	Snrpf
Scarf1	0.0030955	0.423144	0.149	0.246	Piezo1ΔEC	Scarf1
Map2k5	0.00309931	0.537118	0.171	0.274	Piezo1ΔEC	Map2k5
Hoxa5	0.00311029	0.142475	0.118	0.198	Piezo1ΔEC	Hoxa5
Pals1	0.0031199	0.475933	0.186	0.294	Piezo1ΔEC	Pals1
Znrf1	0.00314296	0.298752	0.346	0.52	Piezo1ΔEC	Znrf1
Hmgcl	0.00315139	0.361818	0.095	0.167	Piezo1ΔEC	Hmgcl
Sspn	0.00320269	0.220555	0.077	0.143	Piezo1ΔEC	Sspn
Mcm3	0.00322984	0.366892	0.061	0.119	Piezo1ΔEC	Mcm3
Atl2	0.00323235	0.304047	0.183	0.294	Piezo1ΔEC	Atl2
Tram2	0.00324814	0.505488	0.138	0.23	Piezo1ΔEC	Tram2
Cpeb4	0.00326453	0.385535	0.252	0.389	Piezo1ΔEC	Cpeb4
Scaper	0.00331254	0.846376	0.192	0.313	Piezo1ΔEC	Scaper
Prkaca	0.00332084	0.391922	0.067	0.127	Piezo1ΔEC	Prkaca
Chuk	0.00333231	0.750284	0.134	0.226	Piezo1ΔEC	Chuk
Ecpas	0.00333616	0.558234	0.263	0.409	Piezo1ΔEC	Ecpas
Apobec3	0.00334237	0.519222	0.212	0.333	Piezo1ΔEC	Apobec3
Cog8	0.00334728	0.545969	0.067	0.127	Piezo1ΔEC	Cog8
Prrc1	0.00335282	0.378603	0.165	0.266	Piezo1ΔEC	Prrc1
Aff1	0.00335784	0.319758	0.33	0.508	Piezo1ΔEC	Aff1
Ift172	0.00336359	0.139471	0.062	0.119	Piezo1ΔEC	Ift172
Spry2	0.00336847	0.445812	0.085	0.155	Piezo1ΔEC	Spry2
Lclat1	0.00339279	0.216773	0.054	0.107	Piezo1ΔEC	Lclat1
Pdcd6ip	0.00339508	0.383337	0.376	0.591	Piezo1ΔEC	Pdcd6ip
Zdhhc6	0.0033965	0.398031	0.065	0.123	Piezo1ΔEC	Zdhhc6
Tubgcp5	0.0033977	0.360632	0.054	0.107	Piezo1ΔEC	Tubgcp5
Atg4a	0.00340107	0.289953	0.112	0.19	Piezo1ΔEC	Atg4a
Crebbp	0.00342828	0.250777	0.415	0.639	Piezo1ΔEC	Crebbp
Oma1	0.00342978	0.312962	0.079	0.147	Piezo1ΔEC	Oma1
Tomm34	0.00343617	0.416333	0.103	0.179	Piezo1ΔEC	Tomm34
Mapk9	0.00345206	0.287704	0.086	0.155	Piezo1ΔEC	Mapk9
Anks1	0.0034549	0.821786	0.148	0.246	Piezo1ΔEC	Anks1
Tmem65	0.00346802	0.50306	0.217	0.341	Piezo1ΔEC	Tmem65
Ccdc115	0.00347524	0.306727	0.078	0.143	Piezo1ΔEC	Ccdc115
Lcor	0.00349376	0.497043	0.31	0.488	Piezo1ΔEC	Lcor
Insr	0.00349781	0.116069	0.317	0.472	Piezo1ΔEC	Insr
Slc10a6	0.00352207	0.180076	0.086	0.155	Piezo1ΔEC	Slc10a6
Kdm2a	0.00353327	0.595931	0.303	0.476	Piezo1ΔEC	Kdm2a
Nploc4	0.00353428	0.638479	0.099	0.175	Piezo1ΔEC	Nploc4
Wdr33	0.0035451	0.588159	0.242	0.373	Piezo1ΔEC	Wdr33
Aifm1	0.00355118	0.56544	0.056	0.111	Piezo1ΔEC	Aifm1
Gcc2	0.00355864	0.581872	0.145	0.242	Piezo1ΔEC	Gcc2
Serpini1	0.00356626	0.175934	0.057	0.111	Piezo1ΔEC	Serpini1
Dzip3	0.00357376	0.300216	0.054	0.107	Piezo1ΔEC	Dzip3
Arhgef2	0.00358294	0.287799	0.23	0.357	Piezo1ΔEC	Arhgef2
Lipe	0.00358928	0.648788	0.119	0.202	Piezo1ΔEC	Lipe
Nkapd1	0.00359337	0.713608	0.086	0.155	Piezo1ΔEC	Nkapd1
Fundc1	0.00359715	0.383062	0.065	0.123	Piezo1ΔEC	Fundc1
Stk3	0.00361019	0.580155	0.297	0.464	Piezo1ΔEC	Stk3
Mapk12	0.00363799	0.795626	0.093	0.167	Piezo1ΔEC	Mapk12
Htatsf1	0.00365639	0.137309	0.093	0.163	Piezo1ΔEC	Htatsf1
Txndc16	0.0036843	0.703052	0.065	0.123	Piezo1ΔEC	Txndc16
Stard3nl	0.0036898	0.234078	0.14	0.23	Piezo1ΔEC	Stard3nl
Csnk1d	0.00373425	0.179878	0.171	0.27	Piezo1ΔEC	Csnk1d
Raph1	0.00373455	0.396522	0.285	0.437	Piezo1ΔEC	Raph1
Mrto4	0.00373658	0.359916	0.072	0.135	Piezo1ΔEC	Mrto4
Ogfod1	0.00374485	0.262364	0.062	0.119	Piezo1ΔEC	Ogfod1
Vps35l	0.00374879	0.290157	0.112	0.187	Piezo1ΔEC	Vps35l
Rangap1	0.00375147	0.449121	0.08	0.147	Piezo1ΔEC	Rangap1
Srp54a	0.00381875	0.437989	0.068	0.127	Piezo1ΔEC	Srp54a
Car4	0.00382267	1.61851	0.111	0.052	Piezo1ΔEC	Car4
Dyrk1a	0.00382432	0.208812	0.261	0.389	Piezo1ΔEC	Dyrk1a
Cacul1	0.00385612	0.362274	0.16	0.258	Piezo1ΔEC	Cacul1
Cobll1	0.00386328	0.218053	0.105	0.179	Piezo1ΔEC	Cobll1
Camkk2	0.00387826	0.522912	0.086	0.155	Piezo1ΔEC	Camkk2
B3gat3	0.00388235	0.408223	0.076	0.139	Piezo1ΔEC	B3gat3
Atf2	0.00388687	0.673131	0.223	0.353	Piezo1ΔEC	Atf2
Phf20l1	0.00390866	0.345501	0.376	0.567	Piezo1ΔEC	Phf20l1
Cdc42bpa	0.00391536	0.312885	0.467	0.71	Piezo1ΔEC	Cdc42bpa
Agtpbp1	0.00391692	0.597921	0.166	0.266	Piezo1ΔEC	Agtpbp1
Prickle2	0.00392877	0.757847	0.15	0.246	Piezo1ΔEC	Prickle2
Rps26	0.00393653	0.360139	0.708	0.881	Piezo1ΔEC	Rps26
Tbc1d19	0.00394515	0.333424	0.057	0.111	Piezo1ΔEC	Tbc1d19
B2m	0.00394579	0.276353	0.833	0.925	Piezo1ΔEC	B2m
Letm1	0.00395451	0.661638	0.072	0.135	Piezo1ΔEC	Letm1
Snx7	0.00395614	0.521781	0.104	0.179	Piezo1ΔEC	Snx7
Dhx38	0.00395948	0.479507	0.072	0.135	Piezo1ΔEC	Dhx38
Stam	0.00396732	0.484705	0.129	0.214	Piezo1ΔEC	Stam
Uso1	0.00397318	0.495619	0.182	0.29	Piezo1ΔEC	Uso1
Aco2	0.00399244	0.493642	0.23	0.357	Piezo1ΔEC	Aco2
Nifk	0.0039967	0.372188	0.075	0.139	Piezo1ΔEC	Nifk
Kank3	0.0040046	0.777995	0.245	0.393	Piezo1ΔEC	Kank3
Cry1	0.00402189	0.3075	0.066	0.123	Piezo1ΔEC	Cry1
4732471J01Rik	0.00402761	0.383038	0.052	0.103	Piezo1ΔEC	4732471J01Rik
Zfp52	0.00402902	0.153231	0.095	0.167	Piezo1ΔEC	Zfp52
Fip1l1	0.00405306	0.657368	0.203	0.329	Piezo1ΔEC	Fip1l1
Xbp1	0.004087	0.282768	0.323	0.508	Piezo1ΔEC	Xbp1
Cstf2	0.00409389	0.852828	0.074	0.139	Piezo1ΔEC	Cstf2
Ext2	0.00409509	0.660324	0.212	0.337	Piezo1ΔEC	Ext2
Nr6a1	0.00410513	0.13133	0.154	0.246	Piezo1ΔEC	Nr6a1
Fam110d	0.00410668	0.523874	0.151	0.246	Piezo1ΔEC	Fam110d
Ssbp3	0.00411917	0.450249	0.254	0.393	Piezo1ΔEC	Ssbp3
Inpp5k	0.00411958	0.805258	0.092	0.163	Piezo1ΔEC	Inpp5k
Eef2k	0.00415089	0.393731	0.082	0.147	Piezo1ΔEC	Eef2k
Slc37a3	0.00416405	0.177689	0.061	0.115	Piezo1ΔEC	Slc37a3
Plcb4	0.00417046	0.77881	0.703	0.79	Piezo1ΔEC	Plcb4
Inpp4b	0.00418047	0.441714	0.084	0.151	Piezo1ΔEC	Inpp4b
Sec62	0.00420774	0.128653	0.422	0.659	Piezo1ΔEC	Sec62
Pkd1	0.00421121	0.588402	0.216	0.341	Piezo1ΔEC	Pkd1
Cflar	0.00421691	0.41789	0.374	0.575	Piezo1ΔEC	Cflar
Plekhm3	0.004221	0.462967	0.071	0.131	Piezo1ΔEC	Plekhm3
Tmem68	0.00422651	0.561173	0.065	0.123	Piezo1ΔEC	Tmem68
Iigp1	0.00422718	0.195142	0.255	0.381	Piezo1ΔEC	Iigp1
Zfp292	0.00423009	0.63184	0.264	0.421	Piezo1ΔEC	Zfp292
Spred1	0.0042385	0.160592	0.222	0.337	Piezo1ΔEC	Spred1
Gpat4	0.00424676	0.463819	0.112	0.19	Piezo1ΔEC	Gpat4
Bicral	0.00424687	0.229785	0.139	0.226	Piezo1ΔEC	Bicral
Nova2	0.00428532	0.478124	0.208	0.325	Piezo1ΔEC	Nova2
Dcp2	0.00428801	0.550185	0.105	0.179	Piezo1ΔEC	Dcp2
Tom1l2	0.00429143	0.558557	0.182	0.286	Piezo1ΔEC	Tom1l2
Hmgxb4	0.0043166	0.755465	0.086	0.155	Piezo1ΔEC	Hmgxb4
Cspp1	0.00433608	0.631022	0.172	0.278	Piezo1ΔEC	Cspp1
Nras	0.00436052	0.284363	0.269	0.421	Piezo1ΔEC	Nras
Ccser1	0.00439761	0.260011	0.15	0.238	Piezo1ΔEC	Ccser1
Fbxl20	0.00439922	0.906377	0.154	0.254	Piezo1ΔEC	Fbxl20
Ccn2	0.00440165	1.69137	0.446	0.456	Piezo1ΔEC	Ccn2
Gtf2a1	0.00442443	0.384232	0.139	0.226	Piezo1ΔEC	Gtf2a1
Psmd14	0.00442927	0.444079	0.194	0.31	Piezo1ΔEC	Psmd14
Crebrf	0.0044463	0.563096	0.23	0.361	Piezo1ΔEC	Crebrf
Nktr	0.0044609	0.380778	0.31	0.472	Piezo1ΔEC	Nktr
Dhx8	0.00446651	0.125209	0.053	0.103	Piezo1ΔEC	Dhx8
Ppme1	0.00446721	0.714517	0.142	0.234	Piezo1ΔEC	Ppme1
Arhgap1	0.00450239	0.370865	0.121	0.202	Piezo1ΔEC	Arhgap1
Lgals8	0.00452953	0.452431	0.14	0.23	Piezo1ΔEC	Lgals8
Fem1c	0.00453729	0.420535	0.146	0.238	Piezo1ΔEC	Fem1c
Rora	0.00453906	0.186445	0.342	0.516	Piezo1ΔEC	Rora
Senp7	0.00454252	0.3338	0.127	0.21	Piezo1ΔEC	Senp7
Prkcsh	0.00454363	0.25787	0.101	0.175	Piezo1ΔEC	Prkcsh
Tmem248	0.00454896	0.471598	0.108	0.183	Piezo1ΔEC	Tmem248
Knop1	0.00461386	0.320565	0.111	0.187	Piezo1ΔEC	Knop1
Washc4	0.00461802	0.646524	0.159	0.254	Piezo1ΔEC	Washc4
Meis1	0.00461894	0.245723	0.061	0.115	Piezo1ΔEC	Meis1
Rab40c	0.00461921	0.301209	0.07	0.127	Piezo1ΔEC	Rab40c
Trabd	0.00463971	0.628205	0.073	0.135	Piezo1ΔEC	Trabd
Oaz2	0.00465324	0.256242	0.176	0.282	Piezo1ΔEC	Oaz2
Dcun1d3	0.00466345	0.542519	0.119	0.198	Piezo1ΔEC	Dcun1d3
S1pr1	0.00466686	0.571349	0.702	0.865	Piezo1ΔEC	S1pr1
Hoxd8	0.00467675	0.456897	0.069	0.127	Piezo1ΔEC	Hoxd8
Zfp397	0.00469865	1.02065	0.06	0.115	Piezo1ΔEC	Zfp397
Kdm7a	0.00471687	0.723631	0.196	0.313	Piezo1ΔEC	Kdm7a
Nisch	0.00472683	0.488105	0.297	0.46	Piezo1ΔEC	Nisch
Atp5h	0.00473742	0.154459	0.49	0.742	Piezo1ΔEC	Atp5h
Ap1m1	0.00475512	0.102882	0.053	0.103	Piezo1ΔEC	Ap1m1
Rcor3	0.00476638	0.275871	0.094	0.163	Piezo1ΔEC	Rcor3
Snx10	0.00478447	0.578964	0.144	0.234	Piezo1ΔEC	Snx10
Hcfc1	0.00478659	0.546666	0.116	0.194	Piezo1ΔEC	Hcfc1
Klhl20	0.00478876	0.422476	0.085	0.151	Piezo1ΔEC	Klhl20
Marchf8	0.00481876	0.663484	0.13	0.214	Piezo1ΔEC	Marchf8
Dipk2a	0.0048405	0.532452	0.119	0.198	Piezo1ΔEC	Dipk2a
C1ra	0.00484458	0.246952	0.064	0.119	Piezo1ΔEC	C1ra
Trim30d	0.00485251	0.818648	0.06	0.115	Piezo1ΔEC	Trim30d
Agap1	0.00488101	0.708453	0.227	0.357	Piezo1ΔEC	Agap1
Ggps1	0.00490811	0.520153	0.159	0.254	Piezo1ΔEC	Ggps1
Pdcd11	0.00491043	0.174789	0.091	0.159	Piezo1ΔEC	Pdcd11
Tbk1	0.00496857	0.755957	0.15	0.246	Piezo1ΔEC	Tbk1
Nsf	0.00499388	0.737873	0.158	0.254	Piezo1ΔEC	Nsf
Epb41l2	0.00501566	0.358736	0.381	0.579	Piezo1ΔEC	Epb41l2
Gsk3b	0.00503984	0.31454	0.449	0.706	Piezo1ΔEC	Gsk3b
Slc8b1	0.00508384	0.345705	0.077	0.139	Piezo1ΔEC	Slc8b1
Cbll1	0.00509621	0.248894	0.088	0.155	Piezo1ΔEC	Cbll1
Ddhd2	0.00509708	0.629321	0.08	0.143	Piezo1ΔEC	Ddhd2
Naxe	0.00511881	0.206455	0.071	0.131	Piezo1ΔEC	Naxe
Slc25a24	0.00512514	0.323909	0.071	0.131	Piezo1ΔEC	Slc25a24
Ubr3	0.00513477	0.603913	0.301	0.472	Piezo1ΔEC	Ubr3
Cyb5r4	0.00514851	0.364722	0.098	0.171	Piezo1ΔEC	Cyb5r4
Rrn3	0.00515418	0.732986	0.063	0.119	Piezo1ΔEC	Rrn3
Rab6a	0.00517801	0.324258	0.319	0.492	Piezo1ΔEC	Rab6a
Ostm1	0.00522485	0.266916	0.064	0.119	Piezo1ΔEC	Ostm1
Raver1	0.00525286	0.651185	0.069	0.127	Piezo1ΔEC	Raver1
Usp33	0.00526713	0.205377	0.125	0.202	Piezo1ΔEC	Usp33
Zdhhc5	0.00526949	0.696158	0.123	0.206	Piezo1ΔEC	Zdhhc5
Slc31a1	0.00526987	0.202914	0.072	0.131	Piezo1ΔEC	Slc31a1
Stxbp6	0.00529389	0.188258	0.287	0.413	Piezo1ΔEC	Stxbp6
Casp7	0.0052945	0.529222	0.105	0.179	Piezo1ΔEC	Casp7
Ubtf	0.00530391	0.386776	0.228	0.353	Piezo1ΔEC	Ubtf
Gtf3c6	0.00531362	0.565372	0.077	0.139	Piezo1ΔEC	Gtf3c6
Kctd9	0.00534004	0.361298	0.067	0.123	Piezo1ΔEC	Kctd9
Ext1	0.00536506	0.64435	0.679	0.798	Piezo1ΔEC	Ext1
Arhgap17	0.00537727	0.631574	0.244	0.381	Piezo1ΔEC	Arhgap17
Tcof1	0.00538502	0.438191	0.075	0.135	Piezo1ΔEC	Tcof1
Gm12185	0.00538701	0.121134	0.109	0.179	Piezo1ΔEC	Gm12185
Snx25	0.00545844	0.579999	0.114	0.19	Piezo1ΔEC	Snx25
Reep3	0.00550033	0.368773	0.466	0.73	Piezo1ΔEC	Reep3
Eif3j1	0.00550712	0.360591	0.263	0.405	Piezo1ΔEC	Eif3j1
Scap	0.00551688	0.713335	0.058	0.111	Piezo1ΔEC	Scap
Ranbp2	0.00551739	0.419555	0.291	0.44	Piezo1ΔEC	Ranbp2
Ncoa6	0.00557584	0.72942	0.165	0.262	Piezo1ΔEC	Ncoa6
Ufsp2	0.0055781	0.384157	0.071	0.127	Piezo1ΔEC	Ufsp2
Prkaa1	0.00559998	0.564506	0.119	0.198	Piezo1ΔEC	Prkaa1
Osbpl11	0.00560803	0.506273	0.105	0.179	Piezo1ΔEC	Osbpl11
Ptk2	0.00562034	1.10907	0.538	0.615	Piezo1ΔEC	Ptk2
Orc4	0.00563611	0.713504	0.142	0.234	Piezo1ΔEC	Orc4
Asxl1	0.00564629	0.522322	0.206	0.321	Piezo1ΔEC	Asxl1
Avpi1	0.00565047	0.247108	0.114	0.187	Piezo1ΔEC	Avpi1
Grn	0.00567501	0.433256	0.323	0.496	Piezo1ΔEC	Grn
Chd6	0.00570239	0.395291	0.227	0.345	Piezo1ΔEC	Chd6
2700049A03Rik	0.0057091	0.316786	0.053	0.103	Piezo1ΔEC	2700049A03Rik
Gpihbp1	0.00571895	1.22555	0.289	0.226	Piezo1ΔEC	Gpihbp1
Robo4	0.00572784	0.511084	0.146	0.234	Piezo1ΔEC	Robo4
Depdc5	0.00573602	0.207994	0.084	0.147	Piezo1ΔEC	Depdc5
Osbpl10	0.00574706	0.826074	0.067	0.123	Piezo1ΔEC	Osbpl10
Zfp654	0.00575552	0.573485	0.111	0.187	Piezo1ΔEC	Zfp654
Wdr1	0.00581817	1.38963	0.344	0.321	Piezo1ΔEC	Wdr1
Comp	0.00583329	0.400044	0.06	0.115	Piezo1ΔEC	Comp
Zfp362	0.00587334	0.345242	0.07	0.127	Piezo1ΔEC	Zfp362
Gpatch8	0.00589286	0.638404	0.275	0.437	Piezo1ΔEC	Gpatch8
Rpn2	0.005895	0.559321	0.263	0.413	Piezo1ΔEC	Rpn2
Rapgef5	0.00590918	0.147745	0.513	0.762	Piezo1ΔEC	Rapgef5
Sh3bgrl2	0.00591558	0.199927	0.084	0.147	Piezo1ΔEC	Sh3bgrl2
Ndufs1	0.00593538	0.473502	0.097	0.167	Piezo1ΔEC	Ndufs1
Rnf185	0.00594297	0.43626	0.106	0.179	Piezo1ΔEC	Rnf185
Rusc1	0.00596068	0.508548	0.053	0.103	Piezo1ΔEC	Rusc1
Tsnax	0.00597471	0.369388	0.126	0.206	Piezo1ΔEC	Tsnax
Capzb	0.00599195	0.3646	0.425	0.663	Piezo1ΔEC	Capzb
Smc5	0.00599471	0.826347	0.129	0.214	Piezo1ΔEC	Smc5
Mrps5	0.00601131	0.17084	0.087	0.151	Piezo1ΔEC	Mrps5
Rlf	0.00603342	0.678108	0.183	0.29	Piezo1ΔEC	Rlf
Slc25a20	0.00605321	0.445534	0.056	0.107	Piezo1ΔEC	Slc25a20
Lpgat1	0.00609179	0.879856	0.123	0.206	Piezo1ΔEC	Lpgat1
Ash1l	0.00614428	0.271837	0.468	0.706	Piezo1ΔEC	Ash1l
Srrm2	0.00615517	0.156959	0.475	0.698	Piezo1ΔEC	Srrm2
Glb1	0.00616198	0.547659	0.095	0.163	Piezo1ΔEC	Glb1
Jak2	0.0061665	0.245714	0.228	0.345	Piezo1ΔEC	Jak2
Slc28a2	0.00617312	2.22826	0.115	0.06	Piezo1ΔEC	Slc28a2
Pdcl	0.00617438	0.637365	0.099	0.171	Piezo1ΔEC	Pdcl
Zfp318	0.00619178	0.370471	0.068	0.123	Piezo1ΔEC	Zfp318
Elp2	0.00625432	0.100354	0.071	0.127	Piezo1ΔEC	Elp2
Nars2	0.00625715	0.505679	0.062	0.115	Piezo1ΔEC	Nars2
Rsbn1l	0.00628439	0.806662	0.204	0.325	Piezo1ΔEC	Rsbn1l
Btbd10	0.00629208	0.613068	0.122	0.202	Piezo1ΔEC	Btbd10
Uba2	0.00631622	0.85705	0.186	0.298	Piezo1ΔEC	Uba2
Rhot1	0.00633643	0.420201	0.123	0.202	Piezo1ΔEC	Rhot1
Tmpo	0.00636479	0.422599	0.336	0.512	Piezo1ΔEC	Tmpo
Lipa	0.00636668	0.597788	0.185	0.29	Piezo1ΔEC	Lipa
Snx4	0.00637406	0.652711	0.167	0.266	Piezo1ΔEC	Snx4
Ints3	0.00641368	0.738669	0.127	0.21	Piezo1ΔEC	Ints3
Myo9b	0.00642488	0.716963	0.112	0.187	Piezo1ΔEC	Myo9b
Man1a2	0.00642684	0.531147	0.22	0.341	Piezo1ΔEC	Man1a2
Tmod3	0.00644006	0.102744	0.535	0.782	Piezo1ΔEC	Tmod3
Gm26510	0.00647019	0.540516	0.065	0.119	Piezo1ΔEC	Gm26510
Gpx1	0.0064777	0.108253	0.466	0.718	Piezo1ΔEC	Gpx1
Ggta1	0.00650923	0.620588	0.255	0.389	Piezo1ΔEC	Ggta1
Nup35	0.00653122	0.832152	0.067	0.123	Piezo1ΔEC	Nup35
Mrps12	0.0065352	0.639155	0.119	0.198	Piezo1ΔEC	Mrps12
Ttc14	0.00654459	0.543612	0.188	0.298	Piezo1ΔEC	Ttc14
Cep112	0.00655499	0.115958	0.073	0.131	Piezo1ΔEC	Cep112
Zfr	0.00658481	0.285802	0.323	0.488	Piezo1ΔEC	Zfr
Tes	0.00659692	0.879599	0.201	0.317	Piezo1ΔEC	Tes
Sdc3	0.00659871	1.72138	0.314	0.278	Piezo1ΔEC	Sdc3
Abce1	0.00660678	0.433856	0.157	0.246	Piezo1ΔEC	Abce1
Map3k2	0.00664834	0.310552	0.257	0.381	Piezo1ΔEC	Map3k2
Zfp148	0.00665479	0.519894	0.354	0.552	Piezo1ΔEC	Zfp148
Get4	0.00669131	1.02476	0.062	0.115	Piezo1ΔEC	Get4
Casd1	0.00669174	0.410871	0.181	0.286	Piezo1ΔEC	Casd1
Rngtt	0.00673302	0.501736	0.153	0.242	Piezo1ΔEC	Rngtt
Mfsd14a	0.0067511	0.717729	0.135	0.222	Piezo1ΔEC	Mfsd14a
Prpf4	0.00676046	0.326155	0.062	0.115	Piezo1ΔEC	Prpf4
Armc8	0.00681482	0.505842	0.168	0.266	Piezo1ΔEC	Armc8
Odf2	0.0068149	0.511344	0.107	0.179	Piezo1ΔEC	Odf2
Mbnl1	0.00682201	0.723842	0.644	0.821	Piezo1ΔEC	Mbnl1
Gbp7	0.00683947	0.590297	0.197	0.31	Piezo1ΔEC	Gbp7
Prpf39	0.00685204	0.527487	0.177	0.274	Piezo1ΔEC	Prpf39
Rap2c	0.00685785	0.387464	0.09	0.155	Piezo1ΔEC	Rap2c
Mdm4	0.00690403	0.800774	0.181	0.286	Piezo1ΔEC	Mdm4
Ptprs	0.00690861	0.70742	0.065	0.119	Piezo1ΔEC	Ptprs
Atp5md	0.00697466	0.637135	0.28	0.44	Piezo1ΔEC	Atp5md
Tug1	0.00698526	0.46084	0.133	0.214	Piezo1ΔEC	Tug1
Ptk2b	0.00700537	0.222814	0.143	0.226	Piezo1ΔEC	Ptk2b
Sptbn1	0.00702797	0.466038	0.86	0.933	Piezo1ΔEC	Sptbn1
Psme3ip1	0.00703598	0.342029	0.116	0.19	Piezo1ΔEC	Psme3ip1
Crbn	0.00703649	0.651356	0.054	0.103	Piezo1ΔEC	Crbn
Smg7	0.00709497	0.45428	0.252	0.381	Piezo1ΔEC	Smg7
Usp38	0.00710328	0.571981	0.106	0.179	Piezo1ΔEC	Usp38
Hycc1	0.00711246	0.860731	0.155	0.246	Piezo1ΔEC	Hycc1
Zfp532	0.00714669	0.299794	0.136	0.214	Piezo1ΔEC	Zfp532
S100a16	0.00715001	0.317155	0.405	0.647	Piezo1ΔEC	S100a16
Lypla1	0.00721658	0.651487	0.163	0.258	Piezo1ΔEC	Lypla1
Tmem185b	0.00724635	0.792468	0.056	0.107	Piezo1ΔEC	Tmem185b
Ruvbl1	0.00724783	0.85205	0.084	0.147	Piezo1ΔEC	Ruvbl1
Prelid3b	0.00725304	0.532774	0.071	0.127	Piezo1ΔEC	Prelid3b
Hnrnpul1	0.00727649	0.520534	0.207	0.321	Piezo1ΔEC	Hnrnpul1
Hnrnph2	0.00728959	0.547217	0.261	0.405	Piezo1ΔEC	Hnrnph2
Usp22	0.00729471	0.67628	0.147	0.238	Piezo1ΔEC	Usp22
Nt5c2	0.0073161	0.608834	0.104	0.175	Piezo1ΔEC	Nt5c2
Mycbp2	0.00732094	0.328108	0.43	0.663	Piezo1ΔEC	Mycbp2
Tmod2	0.00733542	0.207355	0.129	0.206	Piezo1ΔEC	Tmod2
Spry4	0.00736749	0.728533	0.071	0.127	Piezo1ΔEC	Spry4
Prpf40a	0.00736862	0.485539	0.261	0.397	Piezo1ΔEC	Prpf40a
Cox7c	0.00740094	0.137378	0.489	0.778	Piezo1ΔEC	Cox7c
Wdr47	0.00741007	0.18765	0.057	0.107	Piezo1ΔEC	Wdr47
Tnks	0.00742093	0.455053	0.206	0.317	Piezo1ΔEC	Tnks
Atp6v0a2	0.00744252	0.384509	0.147	0.234	Piezo1ΔEC	Atp6v0a2
Norad	0.00753801	0.401561	0.257	0.393	Piezo1ΔEC	Norad
Asb3	0.00755451	0.415993	0.112	0.183	Piezo1ΔEC	Asb3
Arfip1	0.00757716	0.3823	0.148	0.234	Piezo1ΔEC	Arfip1
Sil1	0.00759872	0.175634	0.077	0.135	Piezo1ΔEC	Sil1
Apba1	0.0076467	0.221856	0.163	0.25	Piezo1ΔEC	Apba1
Atg2a	0.00767628	0.650962	0.073	0.131	Piezo1ΔEC	Atg2a
Gimap4	0.00768728	0.663959	0.196	0.306	Piezo1ΔEC	Gimap4
Mindy1	0.00772473	0.504376	0.163	0.254	Piezo1ΔEC	Mindy1
Usp37	0.00773097	0.509211	0.125	0.202	Piezo1ΔEC	Usp37
Med13	0.00784508	0.422246	0.331	0.508	Piezo1ΔEC	Med13
Col4a5	0.00785317	0.731495	0.075	0.135	Piezo1ΔEC	Col4a5
Wdr59	0.00792387	0.416201	0.073	0.131	Piezo1ΔEC	Wdr59
Dicer1	0.00794298	0.591754	0.15	0.238	Piezo1ΔEC	Dicer1
Plekhb2	0.0079549	0.287536	0.099	0.167	Piezo1ΔEC	Plekhb2
E130307A14Rik	0.00796815	0.288063	0.06	0.111	Piezo1ΔEC	E130307A14Rik
Gadd45gip1	0.00797311	0.2205	0.071	0.127	Piezo1ΔEC	Gadd45gip1
Sf3b1	0.0079768	0.259121	0.458	0.687	Piezo1ΔEC	Sf3b1
Atg4b	0.00797751	0.969515	0.081	0.143	Piezo1ΔEC	Atg4b
Magi1	0.00798354	0.547292	0.671	0.726	Piezo1ΔEC	Magi1
Irf2bpl	0.00800148	0.225154	0.283	0.413	Piezo1ΔEC	Irf2bpl
Aqp7	0.00800616	1.98066	0.156	0.099	Piezo1ΔEC	Aqp7
Fasn	0.00800777	0.600764	0.057	0.107	Piezo1ΔEC	Fasn
Gapvd1	0.0080202	0.467918	0.264	0.401	Piezo1ΔEC	Gapvd1
Ptch1	0.00804167	0.527824	0.156	0.246	Piezo1ΔEC	Ptch1
Ywhae	0.00804392	0.210285	0.484	0.722	Piezo1ΔEC	Ywhae
Ptcd3	0.00811843	0.780085	0.076	0.135	Piezo1ΔEC	Ptcd3
Cdadc1	0.00814589	0.375117	0.069	0.123	Piezo1ΔEC	Cdadc1
Bloc1s6	0.00814704	0.308781	0.058	0.107	Piezo1ΔEC	Bloc1s6
Phf12	0.00815577	0.657502	0.159	0.25	Piezo1ΔEC	Phf12
Ucp2	0.00818494	0.115456	0.141	0.222	Piezo1ΔEC	Ucp2
Fbxl14	0.008229	0.445488	0.063	0.115	Piezo1ΔEC	Fbxl14
Togaram1	0.00826931	0.598149	0.166	0.262	Piezo1ΔEC	Togaram1
Cpne1	0.00827962	0.429222	0.282	0.425	Piezo1ΔEC	Cpne1
Snhg18	0.00831611	0.353305	0.102	0.171	Piezo1ΔEC	Snhg18
Sema6d	0.00833163	0.143767	0.167	0.254	Piezo1ΔEC	Sema6d
4931406C07Rik	0.00834033	0.227941	0.061	0.111	Piezo1ΔEC	4931406C07Rik
Pds5b	0.00834213	0.53658	0.262	0.397	Piezo1ΔEC	Pds5b
Rock1	0.00836079	0.33548	0.489	0.734	Piezo1ΔEC	Rock1
Sgk3	0.00846601	0.221504	0.136	0.214	Piezo1ΔEC	Sgk3
Tnfrsf1b	0.00847678	0.843826	0.098	0.167	Piezo1ΔEC	Tnfrsf1b
Lnpep	0.00848207	1.14528	0.469	0.504	Piezo1ΔEC	Lnpep
Tbca	0.00848384	0.293491	0.409	0.643	Piezo1ΔEC	Tbca
Snrpb2	0.00848488	0.263008	0.182	0.274	Piezo1ΔEC	Snrpb2
[truncated: 2,830 more rows]
