# Supplementary material for: Piezo1 Impairs Endothelial Barrier and Drives Aortic Aneurysm and Dissection via STAT3-Dependent Activation of the CCL2–CCR2 Axis
Source: Research (Wash D C). 2026 Jul 9;9:1351. doi: 10.34133/research.1351 (PMC13346660; doi:10.34133/research.1351)
Supplement: Supplementary 1 — Materials and methods Tables S1 to S4 Figs. S1 to S15 Excel S1 to S3 [file research.1351.f1.zip › Excel S3.xlsx]

## Sheet: Yoda-1 vs DMSO
ID	logFC	Pvalue	adj.Pvalue	regulation	pos_info	ensembl	entrez	uniprot	symbol	description	DMSO|DMSO_1	DMSO|DMSO_2	DMSO|DMSO_3	DMSO|DMSO_4	Yodal|Yoda1_1	Yodal|Yoda1_2	Yodal|Yoda1_3	Yodal|Yoda1_4
ENSG00000100292	1.97308	6.28732e-10	6.35758e-06	up	22:+:35380361-35394214	ENSG00000100292	3162	Q6FH11,A0A7I2V3I1,A0A7I2YQL9,A0A7I2V277,F2YMD9,Q96DI8,A0A7I2V3M0,D2K7W4,B1AHA8,P09601	HMOX1	heme oxygenase 1 [Source:HGNC Symbol%3BAcc:HGNC:5013]	186.867	156.648	136.71	159.555	609.472	809.784	884.819	525.117
ENSG00000211584	-1.06604592281812	7.97616e-10	6.35758e-06	down	12:+:47753916-47782751	ENSG00000211584	55652	F8W1R8,F8VXV4,Q6P1K1,F8VQX9	SLC48A1	solute carrier family 48 member 1 [Source:HGNC Symbol%3BAcc:HGNC:26035]	101.615	102.915	103.309	107.753	50.7546	54.2647	53.5225	45.8143
ENSG00000013297	-1.59966608611894	8.96305e-10	6.35758e-06	down	3:+:170418868-170454733	ENSG00000013297	5010	O75508	CLDN11	claudin 11 [Source:HGNC Symbol%3BAcc:HGNC:8514]	128.328	88.4794	94.4476	119.219	34.6372	36.2366	35.4456	36.5385
ENSG00000198431	0.997377	1.24749e-09	6.35758e-06	no	12:+:104215779-104350307	ENSG00000198431	7296	A0A087WSY9,A0A182DWI3,E9PKI4,A0A087WSW9,A0A024RBK9,E9PRI8,E9PQI3,A0A0B4J225,E9PIZ5,E9PKD3,F8W809,E9PJU2,E9PIR7,Q16881,E9PLT3,E2QRB9	TXNRD1	thioredoxin reductase 1 [Source:HGNC Symbol%3BAcc:HGNC:12437]	48.6732	42.0491	42.5679	46.5709	90.6246	91.0793	100.101	90.406
ENSG00000167767	-1.35993947634822	1.51808e-09	6.35758e-06	down	12:-:52168996-52192014	ENSG00000167767	144501	Q6KB66	KRT80	keratin 80 [Source:HGNC Symbol%3BAcc:HGNC:27056]	44.3313	45.0466	52.4202	42.418	16.6971	18.0235	17.9221	17.6692
ENSG00000143384	1.20944	1.55916e-09	6.35758e-06	up	1:-:150560895-150579738	ENSG00000143384	4170	Q03399,A0A7I2V2W2,A0A087WT64,C8YZ26,Q07820	MCL1	MCL1 apoptosis regulator%2C BCL2 family member [Source:HGNC Symbol%3BAcc:HGNC:6943]	55.657	60.6575	59.2913	57.9559	158.693	146.223	140.924	119.635
ENSG00000167191	-1.99561160584505	1.39068e-09	6.35758e-06	down	16:-:19856691-19886167	ENSG00000167191	51704	A0A024QYX2,H3BT93,H3BN33,H3BQV9,H3BSJ1,Q9NZH0,H3BT47	GPRC5B	G protein-coupled receptor class C group 5 member B [Source:HGNC Symbol%3BAcc:HGNC:13308]	7.67781	7.22198	7.48432	6.39419	1.9446	1.53824	1.4627	2.06402
ENSG00000181649	1.59635	6.46769e-09	2.30759e-05	up	11:-:2928273-2929420	ENSG00000181649	7262	Q53GA4	PHLDA2	pleckstrin homology like domain family A member 2 [Source:HGNC Symbol%3BAcc:HGNC:12385]	34.3159	27.9283	35.971	41.3374	105.063	105.096	105.538	90.2654
ENSG00000164307	-1.10259582645729	8.50218e-09	2.42678e-05	down	5:-:96760810-96808100	ENSG00000164307	51752	D6RAL9,A0A0A7E6P0,A0A0A7E6P9,A0A0A7E7W9,A0A0A7E7S5,A0A075BTL2,A0A1S6KJG9,A0A411F1U7,H0Y9X5,A0A1D5RMR7,A0A0A7E6K0,A0A0A7E7W5,A0A0A7E7T3,A0A2I6QG18,A0A075BW43,A0A0A7E6P4,A0A0A7E6J5,A0A0A7E7X3,A0A075BSP6,A0A451F4J3,Q9NZ08,A0A075BV59,A0A0A7E6D8,A0A0A7E6D4,A0A0A7E6I2	ERAP1	endoplasmic reticulum aminopeptidase 1 [Source:HGNC Symbol%3BAcc:HGNC:18173]	15.1476	14.1792	15.3348	14.5826	6.95728	6.11938	6.59459	7.36867
ENSG00000137309	0.662337	8.09257e-09	2.42678e-05	no	6:+:34236873-34246231	ENSG00000137309	3159	A0A024RCU8,Q6IPL9,Q5T6U8,A0A024RD06,A0A669KAX1,P17096,A0A024RCT9	HMGA1	high mobility group AT-hook 1 [Source:HGNC Symbol%3BAcc:HGNC:5010]	431.676	396.667	389.613	410.66	718.052	743.462	726.588	722.247
ENSG00000106366	2.28756	1.23298e-08	2.93274e-05	up	7:+:101127104-101139247	ENSG00000106366	5054	P05121,A0A024QYT5	SERPINE1	serpin family E member 1 [Source:HGNC Symbol%3BAcc:HGNC:8583]	36.2525	24.808	25.5325	38.6187	170.402	176.483	166.217	102.044
ENSG00000163814	1.83954	1.20566e-08	2.93274e-05	up	3:-:45082277-45146422	ENSG00000163814	64866	A0A172Q398,Q9H5V8,A0A024R2T5	CDCP1	CUB domain containing protein 1 [Source:HGNC Symbol%3BAcc:HGNC:24357]	28.1944	25.9324	31.8036	20.8098	93.6665	111.628	112.638	73.1461
ENSG00000113070	1.97262	1.84417e-08	4.04909e-05	up	5:-:140332843-140346603	ENSG00000113070	1839	Q99075,Q1HK36	HBEGF	heparin binding EGF like growth factor [Source:HGNC Symbol%3BAcc:HGNC:3059]	8.57386	6.26258	5.97457	8.86623	30.6717	30.7072	29.1012	21.2343
ENSG00000183853	-0.781750433311107	2.4409e-08	4.30516e-05	no	1:+:157993273-158100262	ENSG00000183853	55243	Q5W0F9,Q5W0G0,B4DN67,Q96J84	KIRREL1	kirre like nephrin family adhesion molecule 1 [Source:HGNC Symbol%3BAcc:HGNC:15734]	87.4226	90.4752	96.3149	83.8167	57.0909	54.0527	50.3956	54.4543
ENSG00000135318	1.63579	2.72567e-08	4.32215e-05	up	6:+:85449584-85495791	ENSG00000135318	4907	H0Y3X5,H0Y7R7,Q53Z63,Q96B60,Q6NZX3,P21589	NT5E	5'-nucleotidase ecto [Source:HGNC Symbol%3BAcc:HGNC:8021]	7.78796	5.334	6.98867	4.6497	19.2184	18.7359	16.2768	19.3341
ENSG00000163739	0.935427	2.56412e-08	4.30516e-05	no	4:+:73869393-73871308	ENSG00000163739	2919	P09341	CXCL1	C-X-C motif chemokine ligand 1 [Source:HGNC Symbol%3BAcc:HGNC:4602]	333.185	274.653	310.632	317.817	689.886	635.109	615.495	539.521
ENSG00000133816	0.998521	4.0012e-08	6.01085e-05	no	11:+:12094008-12359144	ENSG00000133816	9645	O94851,E9PRG5,A0A2R8Y771,E9PRE0,L8EAP5,E9PNC3,E9PJB0,E9PKW5,E9PKI3,A0A2R8YFA9,E9PL42,A0A2R8Y7K9	MICAL2	microtubule associated monooxygenase%2C calponin and LIM domain containing 2 [Source:HGNC Symbol%3BAcc:HGNC:24693]	10.275	9.7117	9.96726	10.3054	21.0347	22.0866	22.1928	17.157
ENSG00000126562	2.36053	2.22021e-08	4.30516e-05	up	17:+:42780610-42797066	ENSG00000126562	65266	K7EPB3,Q96J92,K7ENT7	WNK4	WNK lysine deficient protein kinase 4 [Source:HGNC Symbol%3BAcc:HGNC:14544]	0.57862	0.56163	0.60771	0.49523	3.25943	2.685	3.02039	2.05834
ENSG00000185338	-1.86907917433333	6.99129e-08	9.20054e-05	down	16:-:11254417-11256204	ENSG00000185338	8651	O15524,Q4JHT5	SOCS1	suppressor of cytokine signaling 1 [Source:HGNC Symbol%3BAcc:HGNC:19383]	16.8015	21.3181	18.4007	17.4625	4.86899	3.57783	4.40036	6.96517
ENSG00000249992	2.8032	4.35517e-08	6.21549e-05	up	3:-:45224466-45226287	ENSG00000249992	25907	Q8WZ71	TMEM158	transmembrane protein 158 [Source:HGNC Symbol%3BAcc:HGNC:30293]	1.67902	1.49668	1.93976	1.2574	10.9635	8.35968	8.76443	14.7244
ENSG00000118515	1.95997	8.12079e-08	9.81014e-05	up	6:-:134169248-134318112	ENSG00000118515	6446	O00141,Q7Z3I4,H0YCJ3,E9PP33,E9PR89,R4I3I2,E9PJN2	SGK1	serum/glucocorticoid regulated kinase 1 [Source:HGNC Symbol%3BAcc:HGNC:10810]	7.22687	5.61709	4.83067	8.04615	25.7077	27.389	30.0152	17.0915
ENSG00000011422	1.33223	1.00348e-07	0.000110163	up	19:-:43646095-43670547	ENSG00000011422	5329	M0R0L1,M0R2E9,Q9UPI5,M0R0H5,M0R383,M0QX27,M0R0Y4,Q6GY32,Q03405,M0R1I2,M0QYS6,M0QYR6	PLAUR	plasminogen activator%2C urokinase receptor [Source:HGNC Symbol%3BAcc:HGNC:9053]	9.56806	7.09731	9.58765	8.19496	22.6098	19.3425	18.045	25.2261
ENSG00000035403	-0.641649021185725	8.59242e-08	9.81014e-05	no	10:+:73995193-74121363	ENSG00000035403	7414	V9HWK2,A0A7R6M8P5,A0A7R6RQ50,A0A024QZN4,A0A096LPE1,P18206	VCL	vinculin [Source:HGNC Symbol%3BAcc:HGNC:12665]	86.4356	81.6074	91.9702	86.4395	58.9123	57.7852	53.76	60.6003
ENSG00000166833	1.17035	1.0985e-07	0.000116128	up	11:+:19350724-20121601	ENSG00000166833	89797	A0A0A0MTE8,E9PNV5,B7SSU1,E9PLU3,A7E2D6,A0A3B3ISY2,A0A0A0MTL4,Q8IVL1	NAV2	neuron navigator 2 [Source:HGNC Symbol%3BAcc:HGNC:15997]	1.12496	1.18211	1.04176	1.32001	2.60535	2.42513	2.65783	2.32795
ENSG00000122641	1.51447	1.3523e-07	0.000128662	up	7:-:41667168-41705834	ENSG00000122641	3624	A4D1W7,P08476	INHBA	inhibin subunit beta A [Source:HGNC Symbol%3BAcc:HGNC:6066]	3.89228	4.39643	3.87849	3.38188	14.8279	10.1935	9.70869	9.35727
ENSG00000135480	-0.987938596113502	1.34854e-07	0.000128662	no	12:+:52232520-52252186	ENSG00000135480	3855	Q3KNV1,Q3B834,A0A1W2PRP1,P08729	KRT7	keratin 7 [Source:HGNC Symbol%3BAcc:HGNC:6445]	37.8973	45.0061	42.55	35.9612	19.6077	20.8112	18.9896	21.3629
ENSG00000079337	-0.891070273659567	1.50556e-07	0.000134291	no	12:-:47734363-47771040	ENSG00000079337	10411	F8VVJ6,H0YHS2,O95398,F8VXK1,F8W0N0,H0YIP6,F8VRX1,Q569L6	RAPGEF3	Rap guanine nucleotide exchange factor 3 [Source:HGNC Symbol%3BAcc:HGNC:16629]	14.8081	18.1457	16.5557	19.7733	9.44224	8.65114	9.33467	9.29215
ENSG00000137936	0.880733	1.61206e-07	0.000135332	no	1:-:93561741-93847150	ENSG00000137936	8412	O75815	BCAR3	BCAR3 adaptor protein%2C NSP family member [Source:HGNC Symbol%3BAcc:HGNC:973]	10.2842	9.91446	10.3553	11.8256	20.7351	19.6275	18.0173	18.2348
ENSG00000111799	-0.886535212221543	1.5659e-07	0.000135332	no	6:-:75084326-75206267	ENSG00000111799	1303	D6RGG3,H0Y991,B9EJB8,H0Y5N9,H0Y4P7,Q99715	COL12A1	collagen type XII alpha 1 chain [Source:HGNC Symbol%3BAcc:HGNC:2188]	13.2586	16.2615	15.6286	14.615	7.26228	7.70774	8.71423	8.6521
ENSG00000196576	-0.982966900496476	1.42999e-07	0.000131665	no	22:-:50274979-50307646	ENSG00000196576	23654	A6QRH1,Q2TBE4,E2PU09,H0Y7X5,H0Y6J7,O15031,A0PK02,A6QRG9	PLXNB2	plexin B2 [Source:HGNC Symbol%3BAcc:HGNC:9104]	126.397	165.929	148.791	129.455	72.84	80.692	82.022	69.3521
ENSG00000117143	1.07337	1.74705e-07	0.000142474	up	1:+:162561506-162599842	ENSG00000117143	6675	Q16222	UAP1	UDP-N-acetylglucosamine pyrophosphorylase 1 [Source:HGNC Symbol%3BAcc:HGNC:12457]	29.8529	22.7445	23.5572	34.3377	53.2614	56.3165	58.9755	55.7398
ENSG00000170498	2.7159	2.14223e-07	0.000156784	up	1:-:204190341-204196491	ENSG00000170498	3814	A0A0D9SES6,Q15726	KISS1	KiSS-1 metastasis suppressor [Source:HGNC Symbol%3BAcc:HGNC:6341]	23.3937	14.2586	15.7497	12.6513	117.67	131.834	115.418	59.825
ENSG00000248323	1.0861	2.25256e-07	0.000160737	up	5:-:91054834-91314547	ENSG00000248323	100505994	-	LUCAT1	lung cancer associated transcript 1 [Source:HGNC Symbol%3BAcc:HGNC:48498]	3.05584	3.63419	3.22886	3.04395	6.82425	7.35167	7.20144	5.72882
ENSG00000087086	0.723718	1.88654e-07	0.000149576	no	19:+:48965309-48966879	ENSG00000087086	2512	Q6DMM8,A0A384MDR3,B1Q3B4,M1KCE4,Q4FCH6,Q6S4P3,B1Q3B3,P02792,B1Q387	FTL	ferritin light chain [Source:HGNC Symbol%3BAcc:HGNC:3999]	880.1	853.953	791.616	930.975	1579.02	1636.94	1687.85	1300.47
ENSG00000159167	3.77164	8.50785e-08	9.81014e-05	up	8:-:23841929-23854806	ENSG00000159167	6781	P52823	STC1	stanniocalcin 1 [Source:HGNC Symbol%3BAcc:HGNC:11373]	0.1776	0.54237	0.41969	0.20584	3.82234	4.56867	4.93423	2.61835
ENSG00000136830	0.631351	2.12676e-07	0.000156784	no	9:-:127505339-127578989	ENSG00000136830	64855	Q96TA1	NIBAN2	niban apoptosis regulator 2 [Source:HGNC Symbol%3BAcc:HGNC:25282]	84.9173	89.1464	82.8114	88.2966	146.352	132.658	127.214	139.355
ENSG00000143256	1.07503	2.60607e-07	0.000177108	up	1:-:161100556-161118055	ENSG00000143256	5202	B1AQP2,Q9UHV9	PFDN2	prefoldin subunit 2 [Source:HGNC Symbol%3BAcc:HGNC:8867]	79.0163	70.0646	71.7092	79.0542	141.726	172.671	168.365	136.913
ENSG00000012061	0.910861	2.52937e-07	0.000176087	no	19:-:45407334-45478828	ENSG00000012061	2067	K7EJW9,A0A024R0Q6,K7EK97,K7ER60,Q8WWH8,K7EMT9,Q16456,K7EJL2,K7ER89,P07992,K7EP14,K7ES46	ERCC1	ERCC excision repair 1%2C endonuclease non-catalytic subunit [Source:HGNC Symbol%3BAcc:HGNC:3433]	18.7337	18.1743	18.5803	16.7429	36.5044	35.3968	33.9123	29.5098
ENSG00000075891	-1.35581067326681	3.15453e-07	0.000193304	down	10:+:100735396-100829944	ENSG00000075891	5076	Q5SZP1,Q02962,Q6YFJ8,A0A7P0TAC9,G3V5S4,A0A0A0MRH7,Q6YFJ7	PAX2	paired box 2 [Source:HGNC Symbol%3BAcc:HGNC:8616]	11.3406	13.6997	10.2314	13.6741	4.77426	5.50753	5.02935	3.35978
ENSG00000111331	-0.846664338078001	3.20326e-07	0.000193304	no	12:+:112938051-112976460	ENSG00000111331	4940	A0A7P0TAS0,A0A7P0Z4F5,A0A7P0Z4Q3,A0A7P0Z4D0,A0A7P0T7V2,A0A7P0TB73,L0R6L5,A0A7P0T884,A0A7P0T9W6,A0A7P0TAC0,Q9Y6K5,A0A7P0TA44,A0A7P0TA50,A0A7P0T9Z5,A0A7P0T8S7,F8VWK9,F8VS35,A0A7P0TAT5,A0A7P0TAC8,A0A7P0Z4F1,A0A7P0T8J8,A0A7P0TB72,A0A024RBQ5,A0A7P0TAV3,A0A7P0T9J0,A0A7P0TAU8	OAS3	2'-5'-oligoadenylate synthetase 3 [Source:HGNC Symbol%3BAcc:HGNC:8088]	8.44938	9.40637	8.52512	10.7081	5.48205	4.83486	4.49577	5.58568
ENSG00000134762	-0.789928999673461	3.23038e-07	0.000193304	no	18:-:30989365-31042815	ENSG00000134762	1825	A0A024RC29,Q9HAX1,J3QRL9,Q14574,Q02487	DSC3	desmocollin 3 [Source:HGNC Symbol%3BAcc:HGNC:3037]	22.9428	20.7874	24.1712	24.0181	12.8489	12.7485	11.9301	15.178
ENSG00000127022	-0.760929978184788	2.85033e-07	0.000184902	no	5:+:179678628-179731641	ENSG00000127022	821	A0A7P0T9S4,A0A7P0T8N1,A0A7P0TB65,D6RFW4,D6RGY2,A0A7P0TAR9,D6RAU8,A0A7P0T9S1,A0A7P0Z484,A0A7P0T840,D6RD16,A0A7P0TAE9,D6RFL1,A0A7P0TA04,A0A7P0TAN9,A0A7P0T8G1,A0A7P0T9L0,A0A7P0T937,P27824,A0A7P0Z4D6,D6RAQ8,A0A7P0Z4H2	CANX	calnexin [Source:HGNC Symbol%3BAcc:HGNC:1473]	97.8117	79.5836	92.9149	83.0813	54.5684	52.8161	52.0729	63.1206
ENSG00000100342	-1.68686571744604	3.25074e-07	0.000193304	down	22:+:36253071-36267530	ENSG00000100342	8542	A0A1B2FIV9,A0A1B2FIW9,U5LGW0,A0A1B2FK87,A0A1B2FJW8,A0A1B2FJ21,U5LKP5,A0A1B2FK26,A0A1B2FJI3,U5LKH9,A0A1B2FK47,A0A1B2FJT1,B1AH95,A0A1B2FJV6,U5LH96,A0A1B2FIY0,A0A1B2FJI7,A0A1B2FK07,A0A1B2FJ64,F8WB77,A0A1B2FK85,A0A1B2FJD2,U5LGY0,A0A1B2FK40,F8WCH3,A0A1B2FJJ4,U5LIG7,A0A1B2FJT7,A0A1B2FJH1,A0A1B2FJ38,A0A1B2FJ11,A0A1B2FJR5,A0A1B2FJP1,Q1WWL5,A0A0S2Z4X6,A0A1B2FK36,A0A1B2FJU4,B1AH94,U5LKQ0,B1AH96,U5LGU2,A0A1…	APOL1	apolipoprotein L1 [Source:HGNC Symbol%3BAcc:HGNC:618]	3.41481	3.66258	3.8652	3.65332	0.96564	0.91617	1.01123	1.34633
ENSG00000100003	0.952806	4.10092e-07	0.000221919	no	22:+:30396941-30425303	ENSG00000100003	23541	A0A024R1I5,O76054,B3KRD8,C9JYY7,C9JTM4,C9JZI9,F8WED8,F8WEE7	SEC14L2	SEC14 like lipid binding 2 [Source:HGNC Symbol%3BAcc:HGNC:10699]	6.85936	6.52621	6.06896	7.06049	13.127	13.34	12.6718	10.7948
ENSG00000108691	-1.7942072327941	3.72404e-07	0.000212591	down	17:+:34255218-34257203	ENSG00000108691	6347	J3KRT7,P13500	CCL2	C-C motif chemokine ligand 2 [Source:HGNC Symbol%3BAcc:HGNC:10618]	8.19476	10.6491	9.93327	7.67948	3.75305	2.51555	2.34765	1.67025
ENSG00000136205	-0.883541443252649	4.19844e-07	0.000221919	no	7:-:47275154-47582558	ENSG00000136205	64759	C9JHU5,H7BZ64,E9PCX8,C9JWN9,C9JUW5,C9JTD0,Q68CZ2	TNS3	tensin 3 [Source:HGNC Symbol%3BAcc:HGNC:21616]	7.93658	10.184	8.69603	9.20313	4.64295	4.62482	4.83522	5.0458
ENSG00000143322	1.09908	4.31393e-07	0.000223877	up	1:-:179099330-179229684	ENSG00000143322	27	P42684	ABL2	ABL proto-oncogene 2%2C non-receptor tyrosine kinase [Source:HGNC Symbol%3BAcc:HGNC:77]	4.86857	4.91285	4.78986	5.43611	11.9407	11.0067	11.5555	8.41767
ENSG00000116962	-0.668355799586054	3.99629e-07	0.000221919	no	1:-:235975830-236065109	ENSG00000116962	4811	P14543,L8EC96	NID1	nidogen 1 [Source:HGNC Symbol%3BAcc:HGNC:7821]	55.3925	61.4646	58.6745	58.3378	35.1655	38.2055	39.5957	36.6936
ENSG00000169908	1.12392	3.69367e-07	0.000212591	up	3:-:149369022-149377692	ENSG00000169908	4071	P30408,Q8NE91,C9J611,F8WF27,F8WBG6	TM4SF1	transmembrane 4 L six family member 1 [Source:HGNC Symbol%3BAcc:HGNC:11853]	158.779	122.967	157.568	111.192	315.357	366.703	341.511	244.968
ENSG00000162840	0.882964	5.0468e-07	0.000240085	no	4:+:68376323-68376505	ENSG00000162840	4503	-	MT2P1	metallothionein 2 pseudogene 1 [Source:HGNC Symbol%3BAcc:HGNC:7407]	171.848	163.584	143.968	167.04	290.648	284.651	272.293	306.557
ENSG00000149948	0.783077	4.67431e-07	0.000234068	no	12:+:65824460-65966291	ENSG00000149948	8091	P52926,Q1M183,F5H2A4,H0YFY4,F5H6H0,F5H2U8	HMGA2	high mobility group AT-hook 2 [Source:HGNC Symbol%3BAcc:HGNC:5009]	7.96562	7.41504	6.84376	9.13442	12.1789	13.2645	13.6748	13.8865
ENSG00000285972	-1.4935139787902	4.96779e-07	0.000240085	down	10:-:84167228-84172093	ENSG00000285972	642934	-	CERNA2	competing endogenous lncRNA 2 for microRNA let-7b [Source:HGNC Symbol%3BAcc:HGNC:51354]	8.48863	12.8377	11.1784	9.50068	4.35918	3.21858	3.51423	2.88801
ENSG00000143375	-1.45899185127002	5.49801e-07	0.000245203	down	1:+:151510510-151538692	ENSG00000143375	57530	B9EK46,A2A3M4,H0Y4A8,Q9P2M7,A6PVU7	CGN	cingulin [Source:HGNC Symbol%3BAcc:HGNC:17429]	6.72315	6.42079	6.72115	5.9857	2.41542	1.82334	1.80584	3.32492
ENSG00000171793	0.700246	4.55539e-07	0.000232186	no	1:+:40979688-41012565	ENSG00000171793	1503	B4E1E0,A0A3B3ITB8,P17812,A0A3B3IRI2,A0A3B3IRQ8,A0A3B3ITH9,A0A3B3ISY3,A0A3B3ITF6	CTPS1	CTP synthase 1 [Source:HGNC Symbol%3BAcc:HGNC:2519]	36.7024	30.0607	31.7208	37.7004	58.1383	56.876	61.0001	52.659
ENSG00000171346	1.78703	5.44357e-07	0.000245203	up	17:-:41513745-41522529	ENSG00000171346	3866	C9JTG5,K7EQK9,K7EMX0,P19012,A8MT21	KRT15	keratin 15 [Source:HGNC Symbol%3BAcc:HGNC:6421]	1.11727	0.94416	0.85047	0.99792	2.93697	3.65409	3.91529	2.34964
ENSG00000067798	0.985518	5.4738e-07	0.000245203	no	12:+:77324641-78213010	ENSG00000067798	89795	A0A1B0GTC4,L8ECF3,A0A2R8YFX5,H0YI14,H0YHX7,H0YHA8,Q6PJB7,Q8IVL0,F8VZV4	NAV3	neuron navigator 3 [Source:HGNC Symbol%3BAcc:HGNC:15998]	6.18838	5.94216	5.93807	7.06429	12.8122	13.3248	13.2511	10.19
ENSG00000134352	-0.654548908176422	5.19217e-07	0.000242951	no	5:-:55935095-55995022	ENSG00000134352	3572	Q17RA0,A0A494BZU0,Q5FC03,Q5FC06,Q5FC07,A0A0A0N0L5,D6RH03,Q5FC05,Q5FC02,A0A0A0N0L2,P40189	IL6ST	interleukin 6 signal transducer [Source:HGNC Symbol%3BAcc:HGNC:6021]	29.0284	25.283	28.7409	29.529	17.7465	18.265	17.8176	18.0676
ENSG00000105855	-1.88114951032982	4.76329e-07	0.000234412	down	7:+:20330702-20415754	ENSG00000105855	3696	Q9BUG9,P26012	ITGB8	integrin subunit beta 8 [Source:HGNC Symbol%3BAcc:HGNC:6163]	0.47636	0.60775	0.54694	0.48803	0.12196	0.1005	0.16535	0.14591
ENSG00000128791	-0.79751716259559	7.04429e-07	0.000304644	no	18:+:9334767-9402420	ENSG00000128791	57045	Q9GZX9,J3QS03	TWSG1	twisted gastrulation BMP signaling modulator 1 [Source:HGNC Symbol%3BAcc:HGNC:12429]	28.7224	24.3489	27.8334	25.6957	15.8785	14.9875	13.6666	15.5755
ENSG00000169242	-1.94813108787359	7.59657e-07	0.000318866	down	1:+:155127876-155134899	ENSG00000169242	1942	A8K0M4,P20827	EFNA1	ephrin A1 [Source:HGNC Symbol%3BAcc:HGNC:3221]	237.895	275.733	244.807	188.691	100.06	47.3051	36.3411	84.134
ENSG00000111057	0.929625	6.71122e-07	0.000294705	no	12:+:52948871-52952906	ENSG00000111057	3875	F8VZY9,A0A024RAY2,I6L965,P05783	KRT18	keratin 18 [Source:HGNC Symbol%3BAcc:HGNC:6430]	236.161	180.948	213.422	195.709	473.686	383.915	363.829	452.589
ENSG00000108342	3.18289	4.12223e-07	0.000221919	up	17:+:40015361-40017813	ENSG00000108342	1440	Q8N4W3,D7RVA3,J3QRX2,Q6FH65,J3KTH8,Q5FBY7,P09919,J3QRD4,C3VB11	CSF3	colony stimulating factor 3 [Source:HGNC Symbol%3BAcc:HGNC:2438]	0.63388	0.40945	0.72364	0.35382	6.01656	4.77523	2.94027	4.45637
ENSG00000163513	-0.902364487104055	1.04014e-06	0.00043027	no	3:+:30606601-30694142	ENSG00000163513	7048	W8DYI2,W8DXL6,P37173,W8DYQ2,A3QNQ0,D2JYI1,A0A0S2Z4H5,W8DY43,W8DXU8,A0A0S2Z539	TGFBR2	transforming growth factor beta receptor 2 [Source:HGNC Symbol%3BAcc:HGNC:11773]	11.3971	11.5359	13.1895	10.3011	6.04119	6.11922	5.44517	6.67755
ENSG00000183691	2.21033	1.09342e-06	0.000445848	up	17:+:56593699-56595611	ENSG00000183691	9241	Q13253	NOG	noggin [Source:HGNC Symbol%3BAcc:HGNC:7866]	2.33476	2.18575	2.38494	1.81349	9.47572	12.4844	11.7596	5.81037
ENSG00000125148	0.547556	7.43843e-07	0.000316888	no	16:+:56608584-56609497	ENSG00000125148	4502	H3BSP9,P02795	MT2A	metallothionein 2A [Source:HGNC Symbol%3BAcc:HGNC:7406]	1450.26	1542.09	1311.12	1511.88	2420.17	2468.61	2466.84	2527.47
ENSG00000161647	-1.20848184804933	1.21869e-06	0.000458572	down	17:-:43800799-43833170	ENSG00000161647	4356	A0A0C4DGP3,Q13368,K7EPM7,D3DX46	MPP3	membrane palmitoylated protein 3 [Source:HGNC Symbol%3BAcc:HGNC:7221]	9.7136	12.0361	10.8314	9.61958	3.62471	4.20549	4.15268	5.83116
ENSG00000172264	-1.40509417120537	1.23126e-06	0.000458572	down	20:+:13995369-16053197	ENSG00000172264	140733	A0A2R8YFN3,A1Z1Q3	MACROD2	mono-ADP ribosylhydrolase 2 [Source:HGNC Symbol%3BAcc:HGNC:16126]	4.56145	4.60273	4.59394	5.18362	1.70099	1.32748	1.44834	2.73966
ENSG00000212724	3.64092	2.78249e-07	0.000184699	up	17:-:41059240-41060114	ENSG00000212724	730755	P0C7H8	KRTAP2-3	keratin associated protein 2-3 [Source:HGNC Symbol%3BAcc:HGNC:18906]	0.97893	0.55405	0.36719	1.42135	7.83688	8.70362	11.323	7.0499
ENSG00000151474	-0.95943870653612	1.34495e-06	0.000483337	no	10:-:13643706-14462142	ENSG00000151474	55691	A0A0J9YYA7,A0A3B3ISM0,A0A3B3ISR1,A0A3B3ISB3,S4R324,Q5T376,A0A3B3IRJ0,A0A3B3ISM9,A0A1W2PQE7,A0A3B3IS86,A0A0J9YXB2,Q9P2Q2,S4R3Y6,A0A0J9YWI3	FRMD4A	FERM domain containing 4A [Source:HGNC Symbol%3BAcc:HGNC:25491]	1.62478	1.99301	1.8596	1.79175	0.97039	0.86704	0.84924	0.89159
ENSG00000074416	0.722053	1.22091e-06	0.000458572	no	3:-:127689062-128052190	ENSG00000074416	11343	H7C5K5,H7C599,Q99685,B2ZGL7,A0A0C4DFN3,A0A3B3ITT3,C9J8Q3,E7EWX8,H7C4E0,C9JAM4	MGLL	monoglyceride lipase [Source:HGNC Symbol%3BAcc:HGNC:17038]	7.4459	6.57185	6.37762	6.86112	11.6248	11.1783	11.1012	10.4662
ENSG00000130066	2.44917	1.23708e-06	0.000458572	up	X:+:23783173-23786210	ENSG00000130066	6303	E9PD37,Q9H2H9,Q9H2B4,P21673,A6NM56,A6NJE6	SAT1	spermidine/spermine N1-acetyltransferase 1 [Source:HGNC Symbol%3BAcc:HGNC:10540]	17.8965	22.9017	21.6699	15.4016	104.866	141.39	154.835	55.5454
ENSG00000144455	-1.50928292977639	1.20228e-06	0.000458572	down	3:-:3700814-4467273	ENSG00000144455	285362	Q8NBK3,F5GXA0,E9PF05	SUMF1	sulfatase modifying factor 1 [Source:HGNC Symbol%3BAcc:HGNC:20376]	1.49787	1.5621	1.36957	1.57421	0.4637	0.41237	0.51197	0.58664
ENSG00000125257	-0.764535779799111	1.27596e-06	0.000466919	no	13:-:95019835-95301475	ENSG00000125257	10257	A0A2R8YDG7,Q8IWU1,O15439,A0A2R8YDC1,A0A5C0NTB8,Q8IUA3,A0A2R8Y5Z3,A0A2R8Y6V8	ABCC4	ATP binding cassette subfamily C member 4 [Source:HGNC Symbol%3BAcc:HGNC:55]	12.6706	12.4372	14.2235	12.2129	6.93788	7.22999	7.59825	7.98503
ENSG00000166670	5.56943	2.38251e-08	4.30516e-05	up	11:-:102770502-102780628	ENSG00000166670	4319	F5GYX7,P09238	MMP10	matrix metallopeptidase 10 [Source:HGNC Symbol%3BAcc:HGNC:7156]	0.31305	0.0689	0.07306	0.18606	5.35605	7.34291	7.32231	6.18673
ENSG00000107404	0.681708	1.19053e-06	0.000458572	no	1:-:1335276-1349418	ENSG00000107404	1855	Q6PJD6,A0A0J9YYK1,A0A0J9YWZ5,A0A087WWA7,P54792,O14640,Q86TH3,A0A024R080	DVL1	dishevelled segment polarity protein 1 [Source:HGNC Symbol%3BAcc:HGNC:3084]	33.7754	41.2736	36.2512	39.9789	57.8313	62.1495	62.7091	59.1693
ENSG00000187193	1.94271	1.46133e-06	0.00048614	up	16:+:56682470-56684196	ENSG00000187193	4501	Q8WVB5,U3KQD7,P80297	MT1X	metallothionein 1X [Source:HGNC Symbol%3BAcc:HGNC:7405]	6.51867	7.54418	7.88818	6.48125	25.8954	32.9498	34.3877	15.6355
ENSG00000188064	-0.992710999261092	1.48177e-06	0.00048614	no	22:-:45920366-45977162	ENSG00000188064	7477	B8A598,B8A595,A8K0G1,B8A597,P56706	WNT7B	Wnt family member 7B [Source:HGNC Symbol%3BAcc:HGNC:12787]	5.54023	5.94062	5.26215	5.30871	2.34758	2.79441	2.58131	2.89829
ENSG00000285417	-1.97306337903706	1.47916e-06	0.00048614	down	1:+:206035253-206062257	ENSG00000285417	-	-	-	novel pseudogene	21.7207	30.5914	27.8579	20.4316	8.01365	4.84233	3.70568	9.97948
ENSG00000188153	-1.11734226298962	1.45441e-06	0.00048614	down	X:+:108439838-108697545	ENSG00000188153	1287	H0Y9H0,A0A0A0U994,V9H0C7,Q49AM6,A0A2R8Y5W0,H0Y9R8,H0Y998,A7MBN3,P29400	COL4A5	collagen type IV alpha 5 chain [Source:HGNC Symbol%3BAcc:HGNC:2207]	4.02014	5.38556	5.26694	3.87084	2.06949	2.08371	2.23872	1.83835
ENSG00000163485	-2.08430764210501	1.41248e-06	0.00048614	down	1:+:203090654-203167405	ENSG00000163485	134	S5RC53,A0A087X173,P30542	ADORA1	adenosine A1 receptor [Source:HGNC Symbol%3BAcc:HGNC:262]	4.10225	4.29442	3.92514	3.85775	1.23781	0.69779	0.51452	1.458
ENSG00000122870	-0.639526676652831	1.38169e-06	0.00048614	no	10:+:58512872-58831435	ENSG00000122870	80114	A6NGY7,Q9H694	BICC1	BicC family RNA binding protein 1 [Source:HGNC Symbol%3BAcc:HGNC:19351]	21.2508	19.9042	20.1849	22.6872	13.5222	12.6219	12.6622	14.602
ENSG00000138166	2.56426	1.35469e-06	0.000483337	up	10:+:110497907-110511533	ENSG00000138166	1847	Q16690	DUSP5	dual specificity phosphatase 5 [Source:HGNC Symbol%3BAcc:HGNC:3071]	41.5613	52.7821	44.7658	39.1192	300.024	376.391	379.891	125.687
ENSG00000122786	-0.683012349260072	1.70473e-06	0.000552933	no	7:+:134744252-134970729	ENSG00000122786	800	C9JEK3,C9J813,E7EX44,Q6P707,E9PGZ1,A0A6Q8PGI1,A0A140VKA0,Q9NYG1,F8WE61,Q6PJM5,Q05682,C9JE79,Q05DR4	CALD1	caldesmon 1 [Source:HGNC Symbol%3BAcc:HGNC:1441]	9.80153	9.90491	9.17145	10.8253	6.28146	5.96009	5.61845	6.34327
ENSG00000169252	2.02278	1.44689e-06	0.00048614	up	5:+:148826611-148828623	ENSG00000169252	154	X5DQM5,A2N4T7,Q9BYZ0,P07550	ADRB2	adrenoceptor beta 2 [Source:HGNC Symbol%3BAcc:HGNC:286]	1.0334	1.35467	0.95766	1.20313	4.44325	4.84255	5.44297	2.83314
ENSG00000181449	-1.79267633269854	1.74702e-06	0.000556655	down	3:+:181711925-181714436	ENSG00000181449	6657	A0A0B5HFE5,A0A0B5HFB3,A0A0U3FYV6,P48431,A0A0B5HLA0,A0A0B5HSU3,A0A0B5HP19	SOX2	SRY-box transcription factor 2 [Source:HGNC Symbol%3BAcc:HGNC:11195]	5.11486	6.00683	5.39754	3.20509	1.1394	1.40672	1.22964	1.48267
ENSG00000072210	-0.707155905268724	1.75521e-06	0.000556655	no	17:+:19648136-19685760	ENSG00000072210	224	A0A5F9ZHZ9,A0A5F9ZI12,J3QRD1,A0A5K1VW72,J3QQV9,I3L4G6,A0A0D9SGC3,I3L2W1,J3QKK9,I3L0X1,J3QS00,A0A5F9ZHP6,J3KTD9,A0A5F9ZHI5,K7EN73,I3L1M4,P51648,A0A5F9ZHN9,J3KTG1,A0A5F9ZGX4	ALDH3A2	aldehyde dehydrogenase 3 family member A2 [Source:HGNC Symbol%3BAcc:HGNC:403]	9.84937	10.447	9.6403	9.12835	6.24638	5.46027	5.55394	6.5745
ENSG00000145431	-0.957257083063566	1.92798e-06	0.000603505	no	4:-:156760454-156971799	ENSG00000145431	56034	J3KN71,H0Y9N2,Q9NRA1	PDGFC	platelet derived growth factor C [Source:HGNC Symbol%3BAcc:HGNC:8801]	11.3635	12.3461	11.3883	12.2336	4.68239	6.22662	6.79192	6.23864
ENSG00000137462	2.56988	2.19374e-06	0.000666127	up	4:+:153684070-153706260	ENSG00000137462	7097	D2JYJ4,A0A0S2Z4L7,D2JYJ1,A0A0S2Z4S4,D2JYJ2,A0A2R8Y4N9,A0A2R8Y7R7,C6KIA9,A0A2R8YHF6,C6KIA6,O60603,D2JYJ3,D2JYJ0	TLR2	toll like receptor 2 [Source:HGNC Symbol%3BAcc:HGNC:11848]	3.41144	2.64432	2.9598	1.96087	15.0129	21.1735	22.6562	8.07171
ENSG00000182986	-0.756966900053673	1.95506e-06	0.000603505	no	19:-:52860851-52897693	ENSG00000182986	162967	M0R1K6,M0QX96,M0QZA2,M0R0Z8,A0A669KBJ2,M0R2L4,A2RRD8	ZNF320	zinc finger protein 320 [Source:HGNC Symbol%3BAcc:HGNC:13842]	13.9073	15.6296	14.8224	13.3033	8.59975	7.55233	8.07529	9.82445
ENSG00000034152	0.747951	1.96637e-06	0.000603505	no	17:+:21284672-21315232	ENSG00000034152	5606	Q6FI23,J3KRV4,J3QL77,E9PMA8,E9PRZ0,X6RB39,C7DUW4,P46734,J3QR49,Q6FHG1	MAP2K3	mitogen-activated protein kinase kinase 3 [Source:HGNC Symbol%3BAcc:HGNC:6843]	29.8543	29.4247	25.9419	35.5808	50.5934	53.4368	49.6039	46.2168
ENSG00000137491	-0.744021158510609	2.24275e-06	0.000666821	no	11:+:75100563-75206549	ENSG00000137491	11309	A0A1B0GX35,A0A024R5I4,O94956,C7BWB7,C7BWB6,E9PIU9,E9PN87,E9PI53,E9PRW4,H0YE11,A0A0A0MTF1	SLCO2B1	solute carrier organic anion transporter family member 2B1 [Source:HGNC Symbol%3BAcc:HGNC:10962]	9.23972	9.53476	9.44781	8.47111	5.07686	5.57262	5.86376	5.06806
ENSG00000204217	-0.786435738003158	2.23477e-06	0.000666821	no	2:+:202376327-202567751	ENSG00000204217	659	A0A1W2PPB5,Q13873	BMPR2	bone morphogenetic protein receptor type 2 [Source:HGNC Symbol%3BAcc:HGNC:1078]	10.56	10.682	10.7209	10.497	6.00146	5.86411	5.07373	7.5599
ENSG00000197046	2.62713	2.5953e-06	0.000722011	up	18:+:45825675-45844094	ENSG00000197046	284266	Q6ZMC9,A7E1W7,K7EN40	SIGLEC15	sialic acid binding Ig like lectin 15 [Source:HGNC Symbol%3BAcc:HGNC:27596]	1.29498	1.47588	1.56502	0.62629	7.53784	9.41526	8.43197	3.79642
ENSG00000161681	0.79675	2.4225e-06	0.000712838	no	19:-:50659255-50719802	ENSG00000161681	50944	H9KV90,M0QYB5,Q9Y566	SHANK1	SH3 and multiple ankyrin repeat domains 1 [Source:HGNC Symbol%3BAcc:HGNC:15474]	6.05944	7.43986	6.08227	7.01925	11.3278	11.667	12.1049	10.0458
ENSG00000178695	-1.08320293165807	2.63067e-06	0.000722011	down	13:-:76880175-76886405	ENSG00000178695	115207	A0A140VJM4,Q96CX2	KCTD12	potassium channel tetramerization domain containing 12 [Source:HGNC Symbol%3BAcc:HGNC:14678]	11.4295	10.5132	11.7359	11.7236	5.2633	4.46845	4.2651	7.41563
ENSG00000204531	-2.0968810089956	2.8563e-06	0.000761938	down	6:-:31164337-31180731	ENSG00000204531	5460	D5K9Q6,B5B8Q3,B5B8N9,A7WPM0,A0A0K0KMS3,D5K9R3,B5B8P4,B5B8P7,D5K9R1,B5B8P8,E9LR73,A7WPN0,B5B8P1,D5K9R2,A7WPM3,Q01860,D5K9R4,D5K9Q9,B5B8Q4,D5K9Q3,A0A0K0KMW9,E9LR77,D5K9R7,B5B8Q0,D2IYK3,D5K9R9,M1S623,A7WPM9,B5B8Q1,A7WPM1,B5B8P6,D5K9R8,A7WPM6,C3RUE0,A0A1W2PP83,B5B8P9,E9LR79,A0A0K0KMI2,A7WPL9,D5K9S1,A7WPM7,B5B8P2,A7WPM4,A7WPM8,D5K9Q7,B5B8P3,B5B8N7,A7WPM2,B5B8Q2,A7WPM5,B5B8N8,E9LR75,D5K9R5,B5B8P0,B5B8P…	POU5F1	POU class 5 homeobox 1 [Source:HGNC Symbol%3BAcc:HGNC:9221]	11.5793	14.6404	12.4063	14.0897	2.50088	1.98509	2.22213	6.95919
ENSG00000143878	-0.78751093745714	2.52406e-06	0.000722011	no	2:+:20447074-20449440	ENSG00000143878	388	P62745	RHOB	ras homolog family member B [Source:HGNC Symbol%3BAcc:HGNC:668]	51.0766	59.6774	55.9245	48.422	33.3032	28.5708	27.6751	32.8468
ENSG00000152818	-0.627490087247314	2.48335e-06	0.000722011	no	6:+:144285701-144853034	ENSG00000152818	7402	P46939,Q5T098,A0A0D9SG57,H0Y337,Q5JT44,Q5JT45,Q5T097,Q5JT49,Q5SYY2,L8EAK5,A0A0A0MSM3	UTRN	utrophin [Source:HGNC Symbol%3BAcc:HGNC:12635]	12.4093	12.2119	12.153	12.03	8.57843	7.71788	7.6422	7.29628
ENSG00000064393	-0.806865452670202	2.66261e-06	0.000722011	no	7:-:139561570-139777998	ENSG00000064393	28996	H7BXX9,L8ECJ8,A4D1R9,Q9H2X6	HIPK2	homeodomain interacting protein kinase 2 [Source:HGNC Symbol%3BAcc:HGNC:14402]	6.56012	7.2888	7.14902	7.60074	4.17193	3.70497	3.40982	4.90235
ENSG00000101335	-0.920360804696526	2.66214e-06	0.000722011	no	20:+:36541497-36551447	ENSG00000101335	10398	Q6IBG1,P24844	MYL9	myosin light chain 9 [Source:HGNC Symbol%3BAcc:HGNC:15754]	79.4208	78.9428	78.2869	91.3086	44.87	36.0605	35.7403	58.7131
ENSG00000125872	-0.751229815077555	2.68133e-06	0.000722011	no	20:-:6040546-6054060	ENSG00000125872	164312	O75427,Q8WUT4	LRRN4	leucine rich repeat neuronal 4 [Source:HGNC Symbol%3BAcc:HGNC:16208]	71.398	73.2557	84.2262	66.3713	46.5244	39.2538	40.2104	47.1508
ENSG00000112697	-0.677368207832166	2.60506e-06	0.000722011	no	6:-:75252924-75284948	ENSG00000112697	55754	A0A669KBA0,A0A669KBF5,E5RG19,A0A669KBE6,A0A669KB92,Q9NV96	TMEM30A	transmembrane protein 30A [Source:HGNC Symbol%3BAcc:HGNC:16667]	50.2967	44.067	50.8161	46.5764	30.2911	28.6245	26.153	35.5495
ENSG00000198363	0.64969	2.58379e-06	0.000722011	no	8:-:61500556-61714640	ENSG00000198363	444	A0A087WUJ2,E5RHK2,E5RHJ2,E5RJL3,B3GQE5,A0A087WW05,E5RG56,Q6PJH4,B8Y0L3,B7ZM96,G3XAN5,A0A087WW51,A0A087X0J4,Q12797,L8EA92,E5RG29	ASPH	aspartate beta-hydroxylase [Source:HGNC Symbol%3BAcc:HGNC:757]	9.86711	8.27958	9.65791	8.61352	14.8275	14.9829	14.8324	13.3273
ENSG00000251432	-1.15845776101599	3.53489e-06	0.000887788	down	4:+:128292751-128519398	ENSG00000251432	100507487	-	LINC02615	long intergenic non-protein coding RNA 2615 [Source:HGNC Symbol%3BAcc:HGNC:53402]	2.96824	3.48854	3.73215	2.59412	1.58901	1.20727	1.43361	1.15316
ENSG00000198873	1.11871	3.52104e-06	0.000887788	up	10:+:119207571-119459745	ENSG00000198873	2869	Q24JT8,P34947	GRK5	G protein-coupled receptor kinase 5 [Source:HGNC Symbol%3BAcc:HGNC:4544]	1.15901	1.21699	1.11659	0.79246	2.41198	2.19543	2.14992	1.95613
ENSG00000148908	0.914124	3.59537e-06	0.00089237	no	10:-:119499817-119542719	ENSG00000148908	6001	O43665	RGS10	regulator of G protein signaling 10 [Source:HGNC Symbol%3BAcc:HGNC:9992]	14.4074	11.7488	13.568	14.2834	25.9295	22.3807	24.7028	23.7987
ENSG00000118263	0.865945	3.4947e-06	0.000887788	no	2:-:207074137-207167267	ENSG00000118263	8609	Q53TP3,E7EUU0,E7EQY2,A0A024R3X8,E9PHC9,C9JX20,L8E9A5,O75840,Q4ZG79	KLF7	Kruppel like factor 7 [Source:HGNC Symbol%3BAcc:HGNC:6350]	3.47468	3.14053	2.94861	3.50536	6.61179	5.86757	5.77014	5.0077
ENSG00000070214	-0.825141811245814	3.54424e-06	0.000887788	no	9:+:105244622-105439171	ENSG00000070214	23446	A0A024R151,Q8WWI5	SLC44A1	solute carrier family 44 member 1 [Source:HGNC Symbol%3BAcc:HGNC:18798]	5.82579	5.30715	5.92858	4.6463	2.81682	3.06829	2.92072	3.05031
ENSG00000206530	-1.83853090171491	3.46448e-06	0.000887788	down	3:-:113286930-113441610	ENSG00000206530	55779	H0Y883,F8WEX0,A0A1D5RMR1,C9K0A4,H7C512,H7C591,Q96MT7,H0Y896	CFAP44	cilia and flagella associated protein 44 [Source:HGNC Symbol%3BAcc:HGNC:25631]	0.87549	0.94188	0.79795	0.63519	0.22066	0.16033	0.16295	0.335
ENSG00000222009	2.78194	3.53018e-06	0.000887788	up	1:+:44808482-44815585	ENSG00000222009	149478	A0A0A0MSF5,C9JJ37	BTBD19	BTB domain containing 19 [Source:HGNC Symbol%3BAcc:HGNC:27145]	0.74741	0.61976	0.89451	0.65085	4.50601	6.05792	7.02013	2.49643
ENSG00000189410	0.923788	3.77265e-06	0.000920815	no	1:-:20719731-20732837	ENSG00000189410	400745	E5RGV2,Q6ZV89,E5RGJ3,J3KQT6,E5RJW5	SH2D5	SH2 domain containing 5 [Source:HGNC Symbol%3BAcc:HGNC:28819]	6.44969	6.11798	6.1724	8.18393	13.5284	12.5598	13.0017	10.5314
ENSG00000106089	1.24102	4.32728e-06	0.00100812	up	7:-:73699206-73719672	ENSG00000106089	6804	Q75ME0,Q16623,A8MZ54,A0A0C4DFZ1,X5D7S1	STX1A	syntaxin 1A [Source:HGNC Symbol%3BAcc:HGNC:11433]	3.41288	3.3967	3.37564	3.22587	6.49083	7.93531	9.94221	6.20872
ENSG00000185008	-1.5084078353897	4.50231e-06	0.00100812	down	3:+:75906695-77649964	ENSG00000185008	6092	H9XFA4,H7C4U9,Q9HCK4,F8W703,H7C4W9,F8WBR3,H7C4V8,R4GMM8,A0A087WWM5,H7C4J7	ROBO2	roundabout guidance receptor 2 [Source:HGNC Symbol%3BAcc:HGNC:10250]	0.82983	0.89464	0.86383	0.58924	0.35785	0.18282	0.2833	0.24098
ENSG00000118762	-0.964022026648437	4.55621e-06	0.00100812	no	4:+:88007635-88077777	ENSG00000118762	5311	A0A0C5G176,B4DFN3,Q9BZL6,O95814,A0A0C5GN91,Q13563	PKD2	polycystin 2%2C transient receptor potential cation channel [Source:HGNC Symbol%3BAcc:HGNC:9009]	6.18361	7.23113	6.50605	6.37882	3.15877	3.1063	2.69748	4.07186
ENSG00000241749	2.4853	4.69594e-06	0.00103105	up	12:-:65758020-65826997	ENSG00000241749	204010	-	RPSAP52	ribosomal protein SA pseudogene 52 [Source:HGNC Symbol%3BAcc:HGNC:35752]	2.76603	2.94806	1.70515	2.57324	14.3577	15.2089	19.0449	6.66311
ENSG00000123496	1.69547	3.79125e-06	0.000920815	up	X:-:115003975-115019977	ENSG00000123496	3598	D0EFR8,Q14627	IL13RA2	interleukin 13 receptor subunit alpha 2 [Source:HGNC Symbol%3BAcc:HGNC:5975]	1.05359	1.00626	1.18559	1.2882	3.37381	3.52213	4.12191	2.75585
ENSG00000073008	0.67097	4.01204e-06	0.000957188	no	19:+:44643798-44666162	ENSG00000073008	5817	P15151,F8W7D4,K7EMC6,A0A0C4DG49,A0A0A0MSA9	PVR	PVR cell adhesion molecule [Source:HGNC Symbol%3BAcc:HGNC:9705]	24.9429	19.7658	24.1735	24.3129	36.4733	37.9659	38.3629	34.833
ENSG00000171621	1.41674	5.17531e-06	0.00107105	up	1:+:9292894-9369532	ENSG00000171621	80176	Q96BD6,A2A276,A0A024R4G8	SPSB1	splA/ryanodine receptor domain and SOCS box containing 1 [Source:HGNC Symbol%3BAcc:HGNC:30628]	2.25669	2.36031	2.40805	1.97008	4.57462	7.28084	6.72399	4.56768
ENSG00000175455	-0.666891649158817	4.54855e-06	0.00100812	no	3:-:123897305-123961408	ENSG00000175455	64770	H3BM06,C9JSI8,C9JU82,A0A0A0MR27,C9JWZ1,H7C5T3,C9J6B5,J3QT39,Q49A88,H7C2U5	CCDC14	coiled-coil domain containing 14 [Source:HGNC Symbol%3BAcc:HGNC:25766]	6.99224	7.99946	7.15297	7.19488	4.80505	4.51594	4.55903	4.21194
ENSG00000158445	-1.43040053535104	5.17832e-06	0.00107105	down	20:-:49293394-49484297	ENSG00000158445	3745	A0A1B0GU02,A0A1B0GTM8,Q14721,Q2NLD5	KCNB1	potassium voltage-gated channel subfamily B member 1 [Source:HGNC Symbol%3BAcc:HGNC:6231]	2.26094	2.16071	1.77278	2.19728	0.77374	0.61527	0.53595	1.22135
ENSG00000104880	0.686358	4.46032e-06	0.00100812	no	19:+:7348937-7472485	ENSG00000104880	23370	A0A5F9ZHI8,A0A087WZG4,A0A2X0SSI0,A0A590UK10,A0A3B3IPE9,M0QZS0,Q6ZSZ5	ARHGEF18	Rho/Rac guanine nucleotide exchange factor 18 [Source:HGNC Symbol%3BAcc:HGNC:17090]	10.7595	11.581	9.76742	10.5468	16.0828	17.8225	18.082	15.8479
ENSG00000173846	1.9155	5.0173e-06	0.00107105	up	1:+:44800377-44805990	ENSG00000173846	1263	Q9H4B4	PLK3	polo like kinase 3 [Source:HGNC Symbol%3BAcc:HGNC:2154]	5.24114	6.57537	6.21922	6.96475	25.2708	29.3548	28.8336	12.4016
ENSG00000157637	-0.857760381126137	4.55007e-06	0.00100812	no	17:-:81244811-81295547	ENSG00000157637	124565	F5H3T4,Q8WW39,H0YF92,H0YGS1,Q9HBR0,I3L0Q8	SLC38A10	solute carrier family 38 member 10 [Source:HGNC Symbol%3BAcc:HGNC:28237]	15.0734	18.7921	17.6759	14.4705	9.57735	7.95181	8.1299	10.2156
ENSG00000091409	0.640141	4.02419e-06	0.000957188	no	2:+:172427354-172506459	ENSG00000091409	3655	H7BZ97,C9JXX7,P23229	ITGA6	integrin subunit alpha 6 [Source:HGNC Symbol%3BAcc:HGNC:6142]	40.3798	32.8808	38.3494	36.0361	59.6284	56.7384	52.2594	65.4442
ENSG00000187678	1.56703	4.34699e-06	0.00100812	up	5:-:142310427-142326455	ENSG00000187678	81848	D6RB56,A0A0C4DFS6,Q9C004	SPRY4	sprouty RTK signaling antagonist 4 [Source:HGNC Symbol%3BAcc:HGNC:15533]	17.613	24.0547	22.5568	14.6691	66.5328	69.9596	68.7805	37.1187
ENSG00000105700	0.69515	5.14742e-06	0.00107105	no	19:+:18557762-18569387	ENSG00000105700	79036	M0QX74,M0QXP3,M0R228,M0QXN9,M0R2G3,M0R0B4,Q9BQD3,M0QY77	KXD1	KxDL motif containing 1 [Source:HGNC Symbol%3BAcc:HGNC:28420]	11.4124	11.4507	10.5796	12.8621	17.6478	19.0244	19.389	17.2802
ENSG00000100994	0.482193	4.40133e-06	0.00100812	no	20:+:25248085-25298012	ENSG00000100994	5834	H0Y4Z6,P11216	PYGB	glycogen phosphorylase B [Source:HGNC Symbol%3BAcc:HGNC:9723]	51.421	53.541	50.4871	54.4397	71.2972	76.5942	76.5648	73.5664
ENSG00000110888	0.886055	5.0876e-06	0.00107105	no	12:-:30709552-30754951	ENSG00000110888	65981	H0YGG3,H0YID4,F5GXI7,H3BM22,F5GZX3,F5H5J8,Q6IMN6,F5GYA1,F5H7T6,F5H142,L8E8S3	CAPRIN2	caprin family member 2 [Source:HGNC Symbol%3BAcc:HGNC:21259]	8.17286	8.82412	8.32333	8.01831	15.9019	15.9428	17.1882	11.9621
ENSG00000113441	-0.650295058727247	4.94263e-06	0.00106877	no	5:+:96935394-97037513	ENSG00000113441	4012	Q9UIQ6	LNPEP	leucyl and cystinyl aminopeptidase [Source:HGNC Symbol%3BAcc:HGNC:6656]	10.0937	10.1511	11.9063	10.8337	7.45455	6.3832	6.28521	7.0848
ENSG00000155660	-0.623070015076609	4.11266e-06	0.000970145	no	7:-:149003062-149028662	ENSG00000155660	9601	C9JMN9,P13667,A0A499FI48	PDIA4	protein disulfide isomerase family A member 4 [Source:HGNC Symbol%3BAcc:HGNC:30167]	227.091	207.283	227.381	180.036	139.868	142.855	130.839	154.963
ENSG00000240356	1.0277	6.60465e-06	0.00127376	up	2:-:113610502-113627090	ENSG00000240356	118433	-	RPL23AP7	ribosomal protein L23a pseudogene 7 [Source:HGNC Symbol%3BAcc:HGNC:17336]	2.96142	3.47419	3.41224	3.62966	6.58491	6.87128	6.60035	5.74292
ENSG00000166801	-0.574144598736771	5.27716e-06	0.00108364	no	11:+:59142748-59155039	ENSG00000166801	63901	E9PR18,E9PNQ0,A0A024R4Z3,A0A6Q8PHI8,Q96PZ2,A0A6Q8PF34	FAM111A	FAM111 trypsin like peptidase A [Source:HGNC Symbol%3BAcc:HGNC:24725]	26.1053	27.6435	23.849	25.2092	17.4814	15.7861	16.3517	18.7052
ENSG00000189067	-0.653223128076609	5.64426e-06	0.00114258	no	16:-:11547722-11636381	ENSG00000189067	9516	I3L2E2,I3L329,A0A0G2JLC4,I3L3U8,I3L409,I3L2T1,I3L1R0,I3L2T6,I3L1P1,I3L1H3,I3L1I9,I3L133,Q99732	LITAF	lipopolysaccharide induced TNF factor [Source:HGNC Symbol%3BAcc:HGNC:16841]	20.6969	24.6925	23.9986	21.9484	14.6183	13.9967	13.4697	14.635
ENSG00000203879	0.503162	4.9109e-06	0.00106877	no	X:+:154436913-154443467	ENSG00000203879	2664	A0A0S2Z426,L8EC88,A0A0S2Z3X8,F8WCU0,F8WE59,G5E9U5,P31150	GDI1	GDP dissociation inhibitor 1 [Source:HGNC Symbol%3BAcc:HGNC:4226]	47.4241	47.2594	42.5581	51.0354	68.6703	68.2165	65.3214	68.3813
ENSG00000102158	-0.771362562362106	5.38542e-06	0.00109797	no	X:-:77825747-77895593	ENSG00000102158	84061	Q9H0U3,A0A087WU53	MAGT1	magnesium transporter 1 [Source:HGNC Symbol%3BAcc:HGNC:28880]	39.2181	33.2139	41.3068	35.291	20.9173	19.96	18.5191	26.9254
ENSG00000236375	4.85627	7.09147e-08	9.20054e-05	up	10:-:68010205-68010862	ENSG00000236375	100009667	-	POU5F1P5	POU class 5 homeobox 1 pseudogene 5 [Source:HGNC Symbol%3BAcc:HGNC:33311]	0	0	0	0	1.35931	1.57406	1.50572	0.70754
ENSG00000143816	1.76048	6.89116e-06	0.00130092	up	1:-:227918656-227947932	ENSG00000143816	7483	D9ZGG3,O14904	WNT9A	Wnt family member 9A [Source:HGNC Symbol%3BAcc:HGNC:12778]	1.19159	1.70979	1.44402	0.75181	3.51369	5.02007	4.77302	2.77534
ENSG00000141574	-1.21808199962759	7.13215e-06	0.0013219	down	17:-:82321024-82334074	ENSG00000141574	6398	J3QRU5,J3KSN0,Q8WVN6,J3KTR4,J3QR99,J3QQU6,J3QKK2,J3KS40	SECTM1	secreted and transmembrane 1 [Source:HGNC Symbol%3BAcc:HGNC:10707]	3.21797	3.18723	2.76121	2.63268	1.31187	1.27757	1.2221	0.94024
ENSG00000159399	0.791855	6.31977e-06	0.00123552	no	2:+:74834127-74893359	ENSG00000159399	3099	Q53SG7,Q53QX9,E9PB90,P52789	HK2	hexokinase 2 [Source:HGNC Symbol%3BAcc:HGNC:4923]	11.3827	11.5812	10.489	11.9566	18.1868	16.9249	17.815	25.2132
ENSG00000116005	-0.919055514991929	6.23762e-06	0.00122786	no	2:+:70257386-70281185	ENSG00000116005	51449	F8W8W4,C9JM55,Q584P1,C9K055,C9JGT6,Q9UHG3,Q53ST0	PCYOX1	prenylcysteine oxidase 1 [Source:HGNC Symbol%3BAcc:HGNC:20588]	25.3748	24.5951	27.4393	20.1148	12.5277	11.7404	10.8928	16.0274
ENSG00000198053	-0.581659968840174	5.76904e-06	0.00115962	no	20:+:1894167-1940592	ENSG00000198053	140885	P78324	SIRPA	signal regulatory protein alpha [Source:HGNC Symbol%3BAcc:HGNC:9662]	49.0381	45.0856	45.9677	46.2965	30.4939	29.5962	27.7822	36.3234
ENSG00000137767	0.630631	6.71553e-06	0.00128166	no	15:+:45631148-45691281	ENSG00000137767	58472	H3BMS6,H3BT21,H3BV36,H3BUD7,A0A1B0GXB4,Q9Y6N5,H3BNP9	SQOR	sulfide quinone oxidoreductase [Source:HGNC Symbol%3BAcc:HGNC:20390]	20.0547	19.9044	18.1131	18.7179	28.6484	31.4052	27.426	29.7208
ENSG00000179262	0.814262	7.39811e-06	0.00135362	no	19:+:12945855-12953642	ENSG00000179262	5886	A0A024R7G8,P54725,A0A494C0B4,K7ELU6,K7EQ16,K7ENJ0,K7ELW1	RAD23A	RAD23 homolog A%2C nucleotide excision repair protein [Source:HGNC Symbol%3BAcc:HGNC:9812]	11.4103	10.9445	9.83941	11.719	18.2608	20.452	20.0217	16.4052
ENSG00000206560	1.03198	6.04021e-06	0.00119726	up	3:-:15667236-15859771	ENSG00000206560	23243	B4DS25,A0A024R2I9,F8WDU2,O15084,B4DIW9	ANKRD28	ankyrin repeat domain 28 [Source:HGNC Symbol%3BAcc:HGNC:29024]	14.2595	13.3978	13.3692	14.4486	29.7613	33.0454	34.7738	20.4374
ENSG00000174099	-0.794142055357067	6.9278e-06	0.00130092	no	12:+:65278643-65491430	ENSG00000174099	253827	H7C2B7,A0A2R8Y7J8,F5H4C9,H0YFW5,F5H6G9,F5H7C4,F5H199,Q8IXL7	MSRB3	methionine sulfoxide reductase B3 [Source:HGNC Symbol%3BAcc:HGNC:27375]	14.8724	13.3555	13.6067	15.9819	8.46313	6.977	7.18567	10.3187
ENSG00000110711	0.695386	7.37274e-06	0.00135362	no	11:+:67468174-67491154	ENSG00000110711	9049	A3RDR6,A7YDK7,A3RDS1,A3RDR7,C0JXB9,A7YDK4,B7SBB1,D0EKE7,A7YDK6,D0EKE4,C8CK05,C0JXB8,D2CVN5,D0EKE5,A3RDR9,A3RDS0,G9I2H4,A7KS94,E9PMH2,D0EKE6,V9GYQ3,E5L4L0,C8CK04,A7KS92,A3RDR8,A7YDK1,A8BQF1,O00170,Q9NWT8,D5LTB3,A7KS93,A5JGZ4,A7YDK2,C8CHN4,A7YDK9	AIP	aryl hydrocarbon receptor interacting protein [Source:HGNC Symbol%3BAcc:HGNC:358]	12.2119	14.1009	12.7823	13.1312	20.6414	22.078	20.9423	18.8873
ENSG00000119681	1.39654	7.69872e-06	0.00139965	up	14:-:74498183-74612378	ENSG00000119681	4053	Q6AZ94,G3V3X5,G3V511,H0YJ20,Q14767	LTBP2	latent transforming growth factor beta binding protein 2 [Source:HGNC Symbol%3BAcc:HGNC:6715]	3.24182	5.23349	4.74261	2.89141	12.0794	11.2213	10.6443	7.16699
ENSG00000179218	-0.717423555817992	6.01463e-06	0.00119726	no	19:+:12938578-12944489	ENSG00000179218	811	V9HW88,A0A142IK94,A0A142IKA2,A0A7P0T861,K7EL50,A0A142IKA1,K7ELE2,A0A0F7W2W6,A0A0F7WAP3,K7EJB9,P27797	CALR	calreticulin [Source:HGNC Symbol%3BAcc:HGNC:1455]	260.128	196.568	230.708	211.602	141.9	135.941	122.592	168.686
ENSG00000138600	-0.839992059204599	8.0567e-06	0.00143727	no	15:-:50702266-50765709	ENSG00000138600	84888	H0YNA2,H0YNA7,Q8TCT8	SPPL2A	signal peptide peptidase like 2A [Source:HGNC Symbol%3BAcc:HGNC:30227]	11.6511	9.81486	11.422	10.4389	6.18149	4.97551	5.34628	7.45792
ENSG00000026103	-1.18082604959132	9.42551e-06	0.0015551	down	10:+:88990531-89017059	ENSG00000026103	355	H7C5Z8,Q9UET8,E6Y7C4,F0UWG7,S5PSV7,A0A087WTM9,K9J972,E6Y7C3,P49327,P25445,S5PZ57	FAS	Fas cell surface death receptor [Source:HGNC Symbol%3BAcc:HGNC:11920]	3.4003	3.30264	4.04354	2.61687	1.55004	1.5073	1.53589	0.97026
ENSG00000173852	-0.981073177087932	7.97819e-06	0.00143221	no	7:-:34928876-35038271	ENSG00000173852	23333	A0A1B0GW05,H7C1I8,Q2PZI1,H7C3M5	DPY19L1	dpy-19 like C-mannosyltransferase 1 [Source:HGNC Symbol%3BAcc:HGNC:22205]	21.323	22.2559	26.3196	19.3495	12.1398	9.53241	9.1279	14.4974
ENSG00000116741	1.19013	9.72657e-06	0.00158324	up	1:+:192809039-192812275	ENSG00000116741	5997	P41220,A0A024R939,Q49A86	RGS2	regulator of G protein signaling 2 [Source:HGNC Symbol%3BAcc:HGNC:9998]	6.03629	4.58556	5.84731	6.55196	16.1922	12.2259	10.6903	10.6746
ENSG00000116833	1.26823	9.95186e-06	0.00159064	up	1:+:200027614-200177420	ENSG00000116833	2494	H0Y328,B3GPJ3,H0Y7S7,O00482,E9PQH2,B6ZGU9,F1D8R9,Q9Y5V6,Q8WY08	NR5A2	nuclear receptor subfamily 5 group A member 2 [Source:HGNC Symbol%3BAcc:HGNC:7984]	0.75435	0.63467	1.03932	0.60745	1.98419	1.63965	1.65345	1.45815
ENSG00000260804	-2.63434897836241	7.01784e-06	0.00130922	down	2:+:216217045-216220192	ENSG00000260804	150967	-	LINC01963	long intergenic non-protein coding RNA 1963 [Source:HGNC Symbol%3BAcc:HGNC:25283]	2.62381	1.848	2.20456	2.59914	0.24624	0.32901	0.18513	0.75794
ENSG00000157168	1.38097	7.94305e-06	0.00143221	up	8:+:31639222-32855666	ENSG00000157168	3084	B7Z168,A6MW55,Q96IB3,A0A494C1B5,A0A5F9ZHA5,A0A494C0L9,B5BU95,E5RHQ1,A0A494C0K4,A0A494C0T5,B0FYA9,A0A494C043,A0A494C054,Q6ICV5,E5RIG8,H0YDC2,A5YAK8,A0A494C114,A0A494C1G2,F6RJN6,A0A494C0Q4,Q7RTV8,H0YBA3,Q86WJ0,Q7RTW4,B9EK51,E5RHP6,Q7RTW3,A6MW56,E3SFN0,Q6PK61,A0A494BZT4,H0YCP0,A5YAK7,A0A087X0X9,A6MW54,E3SFM9,A0A494C1F5,B0FWZ3,A0A024QY88,Q7RTW5,A5YAK6,Q02297,B0FYA8,A0A494C1F8,B0FYA7	NRG1	neuregulin 1 [Source:HGNC Symbol%3BAcc:HGNC:7997]	4.03734	3.37291	3.49253	4.90972	9.74765	11.9186	13.4847	6.75287
ENSG00000187840	0.875263	8.51569e-06	0.00147377	no	8:+:38030534-38060365	ENSG00000187840	1978	Q13541	EIF4EBP1	eukaryotic translation initiation factor 4E binding protein 1 [Source:HGNC Symbol%3BAcc:HGNC:3288]	64.5902	64.5931	65.4272	70.5893	115.395	134.174	135.502	95.0297
ENSG00000196739	0.770849	8.57115e-06	0.00147377	no	9:+:114155537-114312511	ENSG00000196739	85301	Q9HAA3,H0YD40,Q5T1U7,Q8IZC6	COL27A1	collagen type XXVII alpha 1 chain [Source:HGNC Symbol%3BAcc:HGNC:22986]	4.11354	5.255	3.94423	4.32143	7.4477	8.06192	7.38747	6.50856
ENSG00000128000	-0.80050007632735	9.80884e-06	0.00158324	no	19:-:40028260-40056231	ENSG00000128000	163131	M0R0W9,M0R168,C9JTJ1,Q9Y6R6	ZNF780B	zinc finger protein 780B [Source:HGNC Symbol%3BAcc:HGNC:33109]	3.99987	4.2765	4.22875	3.64869	2.36862	2.03107	1.98073	2.55103
ENSG00000275832	-0.677152528724231	8.24481e-06	0.00146169	no	17:+:38419280-38512385	ENSG00000275832	57636	A0A087WXU2,A0A087WZZ2,A0A087X0Z0,Q9P227,A0A087WTU4,A0A2X0SFL7,A0A087WZ73,A0A087X1W6	ARHGAP23	Rho GTPase activating protein 23 [Source:HGNC Symbol%3BAcc:HGNC:29293]	19.4681	21.2097	18.4267	22.9828	13.9404	11.5366	10.9564	14.9232
ENSG00000172469	-0.845218669093536	9.71351e-06	0.00158324	no	6:+:95577485-95609470	ENSG00000172469	79694	Q5SRI9,X6R7A2	MANEA	mannosidase endo-alpha [Source:HGNC Symbol%3BAcc:HGNC:21072]	5.46652	5.05374	5.18902	5.26103	3.31707	2.32469	2.50449	3.40222
ENSG00000142875	-1.12363646599186	1.06942e-05	0.00168217	down	1:+:84078062-84238498	ENSG00000142875	5567	B2RB89,B1APG0,B1APF7,B1APF8,B1APG2,B1APG3,A0A087WVC4,P22694,B1APF9,A0A0A0MS54,B1APG1	PRKACB	protein kinase cAMP-activated catalytic subunit beta [Source:HGNC Symbol%3BAcc:HGNC:9381]	3.97283	4.05194	4.53536	4.58101	2.01124	1.4575	1.60206	2.65466
ENSG00000144746	-0.903312972861929	9.81792e-06	0.00158324	no	3:+:69084937-69106092	ENSG00000144746	10550	F8WF90,O75915,F8WF33,C9JQU6,A0A024R371	ARL6IP5	ADP ribosylation factor like GTPase 6 interacting protein 5 [Source:HGNC Symbol%3BAcc:HGNC:16937]	26.8441	21.3461	28.621	23.0828	13.2326	12.2328	10.8805	15.6705
ENSG00000165156	-0.734319687947083	1.04523e-05	0.00165744	no	8:-:123248451-123275541	ENSG00000165156	11244	U3KPX4,Q9UKY1	ZHX1	zinc fingers and homeoboxes 1 [Source:HGNC Symbol%3BAcc:HGNC:12871]	5.73396	5.72419	5.56408	6.32889	3.48932	3.21231	3.02957	3.80303
ENSG00000185022	1.74808	9.97531e-06	0.00159064	up	22:+:38200767-38216507	ENSG00000185022	23764	B0QY71,B0QY70,Q9ULX9	MAFF	MAF bZIP transcription factor F [Source:HGNC Symbol%3BAcc:HGNC:6780]	4.57976	6.36123	5.05047	5.35461	19.6282	22.1616	22.1343	9.45888
ENSG00000169851	-1.45658138418321	1.13701e-05	0.00172703	down	4:+:30720415-31146805	ENSG00000169851	5099	A0A087X0C9,H0YAH0,O60245,A0A087X2C4	PCDH7	protocadherin 7 [Source:HGNC Symbol%3BAcc:HGNC:8659]	0.86413	0.93503	1.08593	0.63057	0.21419	0.31833	0.36636	0.29456
ENSG00000131171	-0.654214975687351	1.09613e-05	0.00170058	no	X:+:81202102-81298547	ENSG00000131171	6451	V9HW48,D3DTE6,O75368	SH3BGRL	SH3 domain binding glutamate rich protein like [Source:HGNC Symbol%3BAcc:HGNC:10823]	22.1059	21.697	23.4567	22.0021	13.8716	13.8609	12.9874	14.4063
ENSG00000239282	1.97417	1.13888e-05	0.00172703	up	22:-:30285117-30289622	ENSG00000239282	652968	H7C2U7,F2Z2C1,F2Z3I9,B7WPJ3,Q8WTX7,F8WD52	CASTOR1	cytosolic arginine sensor for mTORC1 subunit 1 [Source:HGNC Symbol%3BAcc:HGNC:34423]	0.69197	1.37072	0.63298	1.21791	3.00209	4.73444	3.97607	2.35667
ENSG00000197321	-0.555616987200381	8.52994e-06	0.00147377	no	10:-:29457338-29736959	ENSG00000197321	6840	A0A6I8PIX7,O95425,L0R8G3,A0A0J9YWY6,Q569J5,A0A6I8PL75	SVIL	supervillin [Source:HGNC Symbol%3BAcc:HGNC:11480]	24.2469	28.8638	26.4089	24.7447	18.3889	18.7743	18.0197	17.283
ENSG00000033867	1.01221	8.49886e-06	0.00147377	up	3:-:27372721-27484420	ENSG00000033867	9497	Q9Y6M7,C9JRP1,A0A0A0MST8,B5M450,H7C3C4,E9PFN4	SLC4A7	solute carrier family 4 member 7 [Source:HGNC Symbol%3BAcc:HGNC:11033]	22.2375	22.0314	24.625	21.7146	49.5147	54.127	53.862	32.0387
ENSG00000131127	-0.758275523527302	1.16455e-05	0.00172703	no	4:+:337814-384868	ENSG00000131127	7700	Q15928,D6RIY0,Q4W5N2,D6RB60	ZNF141	zinc finger protein 141 [Source:HGNC Symbol%3BAcc:HGNC:12926]	2.35394	2.72939	2.61126	2.45767	1.60772	1.31792	1.31923	1.52411
ENSG00000125735	-3.62175145155866	5.035e-06	0.00107105	down	19:-:6661253-6670588	ENSG00000125735	8740	O43557	TNFSF14	TNF superfamily member 14 [Source:HGNC Symbol%3BAcc:HGNC:11930]	1.01119	1.927	1.81484	0.91749	0.18712	0.02549	0.10973	0.13392
ENSG00000117115	-0.528239065589909	6.53755e-06	0.0012694	no	1:-:17066761-17119451	ENSG00000117115	11240	Q9Y2J8	PADI2	peptidyl arginine deiminase 2 [Source:HGNC Symbol%3BAcc:HGNC:18341]	309.619	315.206	339.619	284.268	268.944	235.172	218.405	271.78
ENSG00000196693	-0.811813738362771	1.21751e-05	0.00177302	no	10:-:42574185-42638570	ENSG00000196693	7582	A0A087WXT3,A0A087X1D4,Q3B799,Q6P1A4,A0A087WVA3,Q06732,A0A087WXF4	ZNF33B	zinc finger protein 33B [Source:HGNC Symbol%3BAcc:HGNC:13097]	3.23994	3.4205	3.08573	2.83602	1.91609	1.70846	1.49401	1.75796
ENSG00000005001	1.19741	1.28253e-05	0.00182126	up	16:-:2852730-2858170	ENSG00000005001	64063	I3L147,I3L116,Q9GZN4	PRSS22	serine protease 22 [Source:HGNC Symbol%3BAcc:HGNC:14368]	2.7974	3.71118	3.58491	2.60839	5.85279	8.02457	7.87175	5.66327
ENSG00000131408	0.594871	1.07261e-05	0.00168217	no	19:+:50329653-50383388	ENSG00000131408	7376	F1D8P7,B6ZGS7,M0R2F9,P55055,M0R3A7,M0R0K3,M0R1V8,M0QZF5,Q6IBU6,M0QYE6,M0R229	NR1H2	nuclear receptor subfamily 1 group H member 2 [Source:HGNC Symbol%3BAcc:HGNC:7965]	11.1118	13.4677	11.935	13.1747	18.6778	18.8445	17.2953	18.5557
ENSG00000188483	1.42753	1.20669e-05	0.00176846	up	9:-:129175552-129178261	ENSG00000188483	389792	Q5T953	IER5L	immediate early response 5 like [Source:HGNC Symbol%3BAcc:HGNC:23679]	6.34411	9.05632	8.39397	6.9563	17.0964	25.3369	25.4627	13.5072
ENSG00000166035	-2.28452088045982	9.30887e-06	0.00155382	down	15:+:58410569-58569844	ENSG00000166035	3990	E7EUJ1,P11150,A6H8L5,E7EUK6,B9TXP1	LIPC	lipase C%2C hepatic type [Source:HGNC Symbol%3BAcc:HGNC:6619]	0.89471	0.87402	1.08128	1.33746	0.11945	0.17086	0.19847	0.3031
ENSG00000167004	-0.656946879223461	8.95133e-06	0.00152581	no	15:+:43746410-43773278	ENSG00000167004	2923	P30101,F8WBS6,F8WBW5,L8EAE7,H7BZJ3,V9HVY3	PDIA3	protein disulfide isomerase family A member 3 [Source:HGNC Symbol%3BAcc:HGNC:4606]	136.326	117.997	139.935	104.691	76.8347	78.477	77.7623	91.8352
ENSG00000085563	-0.873798844143565	1.29748e-05	0.00182633	no	7:-:87503017-87713323	ENSG00000085563	5243	Q6TBL4,F4ZUX9,A4D1D2,F4ZUT2,A8E2S6,F4ZUV0,F4ZV79,B5U2G4,A1L471,F4ZUV4,F4ZUY5,F4ZUQ5,E7EWT8,P08183	ABCB1	ATP binding cassette subfamily B member 1 [Source:HGNC Symbol%3BAcc:HGNC:40]	5.47812	5.28425	5.9536	4.91283	2.63695	3.17814	3.15813	2.35607
ENSG00000184428	0.633877	1.1559e-05	0.00172703	no	8:-:143304384-143359979	ENSG00000184428	116447	D3DWJ7,Q8TBP3,E5RFS0,Q969P6,E5RFE3,H0YAR3,E5RGR2,E5RGR4,E5RIC7,E5RJ95,H0YC03,H0YBR3,E5RGE7,E5RJ33	TOP1MT	DNA topoisomerase I mitochondrial [Source:HGNC Symbol%3BAcc:HGNC:29787]	8.82755	8.96017	8.21114	9.34225	13.16	14.404	13.9963	12.3093
ENSG00000145901	0.710457	8.9807e-06	0.00152581	no	5:-:151029945-151093577	ENSG00000145901	10318	Q15025,A0A0A0MRZ4,E7EW68,E7EMV7,E7EWG2,H0YC17,E7EW15	TNIP1	TNFAIP3 interacting protein 1 [Source:HGNC Symbol%3BAcc:HGNC:16903]	54.3501	64.5951	57.1708	51.8186	108.192	104.277	97.0433	80.0344
ENSG00000165887	-2.451646654505	3.80675e-06	0.000920815	down	10:+:97572499-97583884	ENSG00000165887	26287	Q5T457,A0A0A0MRN9,Q9GZV1	ANKRD2	ankyrin repeat domain 2 [Source:HGNC Symbol%3BAcc:HGNC:495]	1.68665	1.87936	1.59429	1.53379	0.24657	0.3779	0.20083	0.24064
ENSG00000126777	-0.472581738936059	9.18011e-06	0.00155046	no	14:+:55559072-55701526	ENSG00000126777	3895	H0YJB7,G3V5P0,B7Z6P3,G3V4L8,Q86UP2,G3V5Q0,H0YJV5,Q6NZ46,A0A024R663,H0YJP2,Q3SWV9,H0YJZ8,Q6PDF7,G3V475,G3V4Y7,G3V5G2	KTN1	kinectin 1 [Source:HGNC Symbol%3BAcc:HGNC:6467]	27.9499	24.4871	26.9933	24.618	19.3187	19.3957	19.4422	19.4965
ENSG00000120306	0.756595	1.2989e-05	0.00182633	no	5:+:140175156-140282052	ENSG00000120306	84418	A0A2R8YEW2,Q9H1C7	CYSTM1	cysteine rich transmembrane module containing 1 [Source:HGNC Symbol%3BAcc:HGNC:30239]	13.4755	12.172	13.1494	13.4298	21.3532	22.7691	22.5652	18.5835
ENSG00000117724	-0.561637145420083	9.37612e-06	0.0015551	no	1:+:214603195-214664571	ENSG00000117724	1063	A0A087WTY4,P49454	CENPF	centromere protein F [Source:HGNC Symbol%3BAcc:HGNC:1857]	38.4617	44.2202	41.0722	41.8996	28.412	26.5769	27.6448	33.9707
ENSG00000140416	-0.909780253036702	9.27193e-06	0.00155382	no	15:+:63042632-63071915	ENSG00000140416	7168	H0YKJ4,B7Z722,H0YL42,H0YK48,B7Z596,A0A494C0I0,P09493,D9YZV4,A0A494BZZ2,D9YZV7,A0A024R5W6,H7BYY1,A0A494C0V8,A0A0S2Z4G6,H0YKP3,D9YZV5,A0A0K0K1I0,H0YL80,F5H7S3,Q8TCG4,A0A087WTJ7,H0YKX5,Q6ZN40,H0YN06,H0YLS7	TPM1	tropomyosin 1 [Source:HGNC Symbol%3BAcc:HGNC:12010]	42.4261	42.3027	39.5777	55.1568	27.1826	20.5637	19.836	31.725
ENSG00000173917	0.705493	1.35968e-05	0.00184829	no	17:-:48540894-48545109	ENSG00000173917	3212	D3DTV2,P14652	HOXB2	homeobox B2 [Source:HGNC Symbol%3BAcc:HGNC:5113]	8.37037	8.61119	8.45099	8.04885	13.9117	13.7926	12.1496	12.3688
ENSG00000171680	0.81577	1.33495e-05	0.00184429	no	1:-:6467122-6520074	ENSG00000171680	57449	A0A6Q8PHJ1,A0A6Q8PHD3,A0A6Q8PHR5,A0A6Q8PHS0,A0A6Q8PGZ5,Q5SY18,A0A7I2PMD6,A0A5F9ZHW8,A0A6Q8PF22,O94827,A0A6Q8PG76	PLEKHG5	pleckstrin homology and RhoGEF domain containing G5 [Source:HGNC Symbol%3BAcc:HGNC:29105]	3.5025	4.76229	3.90094	3.54892	6.77537	7.26536	6.99195	5.85725
ENSG00000125740	1.35087	1.47481e-05	0.00194051	up	19:+:45467995-45475179	ENSG00000125740	2354	K7ERZ8,K7EJ89,Q6FGK6,K7EKC1,A1L186,K7EKA0,A0A024R0P6,P53539	FOSB	FosB proto-oncogene%2C AP-1 transcription factor subunit [Source:HGNC Symbol%3BAcc:HGNC:3797]	0.51785	1.1022	0.76375	0.58938	1.93285	1.99683	1.47983	1.57199
ENSG00000213793	-0.73152821559704	1.33752e-05	0.00184429	no	19:-:52904417-52923481	ENSG00000213793	388559	P0CJ79	ZNF888	zinc finger protein 888 [Source:HGNC Symbol%3BAcc:HGNC:38695]	9.81633	10.6635	11.3219	9.92753	6.01115	5.37415	6.63587	6.39044
ENSG00000184557	0.913462	1.3337e-05	0.00184429	no	17:-:78356778-78360077	ENSG00000184557	9021	O14543,Q6FI39,K7EIF6	SOCS3	suppressor of cytokine signaling 3 [Source:HGNC Symbol%3BAcc:HGNC:19391]	11.1446	12.8335	10.6236	13.3356	27.3061	23.5323	19.9526	17.9225
ENSG00000139291	-1.47019805001776	1.44606e-05	0.00191976	down	12:+:71686082-71705047	ENSG00000139291	55266	A0A024RBE1,Q96HH6,H0YHY1,A0A024RBA1,F8VRE8,H0YIS8,F8VS20	TMEM19	transmembrane protein 19 [Source:HGNC Symbol%3BAcc:HGNC:25605]	6.67986	5.27232	6.22403	6.02759	2.14861	1.87636	1.31027	3.71896
ENSG00000188643	0.605786	1.16678e-05	0.00172703	no	1:-:153606886-153613145	ENSG00000188643	140576	Q96FQ6	S100A16	S100 calcium binding protein A16 [Source:HGNC Symbol%3BAcc:HGNC:20441]	70.5713	65.6579	67.0166	70.267	101.764	97.1726	91.7889	124.293
ENSG00000162105	-1.00291604680202	1.47529e-05	0.00194051	down	11:-:70467854-71252577	ENSG00000162105	22941	H0Y7S5,I7D9N1,A6NHU9,H7C1X5,Q9UPX8,B7ZKU9,I7C337,E7EX50,H7BZV1,A0A2R8Y2H5,L8E8F5,C9JFP8,A0A590UJ45,E7EUA2,A0A087X158,Q24JS4,A0A0A0MSQ6,A0A590UJF3	SHANK2	SH3 and multiple ankyrin repeat domains 2 [Source:HGNC Symbol%3BAcc:HGNC:14295]	1.25607	1.91781	1.55181	1.61797	0.6722	0.67737	0.84988	0.8366
ENSG00000189266	0.553961	1.09627e-05	0.00170058	no	1:+:23956839-23963462	ENSG00000189266	55629	J3KS97,Q9NPJ4	PNRC2	proline rich nuclear receptor coactivator 2 [Source:HGNC Symbol%3BAcc:HGNC:23158]	69.7088	66.784	67.2823	72.9431	114.531	103.306	100.298	91.2837
ENSG00000168495	0.804557	1.39927e-05	0.00188393	no	8:+:22245133-22254601	ENSG00000168495	661	E7EQ68,D3DSR2,P05423,E5RHT4	POLR3D	RNA polymerase III subunit D [Source:HGNC Symbol%3BAcc:HGNC:1080]	5.23834	5.39454	5.36354	6.61251	9.6764	10.6289	10.084	8.08871
ENSG00000099804	0.610821	1.25213e-05	0.00179596	no	19:+:531760-542092	ENSG00000099804	997	P49427,U3KQP9,A0A024R1Z1,U3KQ77,U3KPV8	CDC34	cell division cycle 34%2C ubiqiutin conjugating enzyme [Source:HGNC Symbol%3BAcc:HGNC:1734]	42.9318	47.737	41.9345	44.6862	66.6806	70.7043	69.6656	60.7452
ENSG00000188529	-0.726600709613058	1.16777e-05	0.00172703	no	1:-:23964347-23980927	ENSG00000188529	10772	R4GMP8,O75494,Q6IQ42,A0A0S2Z504,Q5JRI1	SRSF10	serine and arginine rich splicing factor 10 [Source:HGNC Symbol%3BAcc:HGNC:16713]	20.0626	19.3498	19.3373	20.8513	12.519	9.92477	10.2507	15.8441
ENSG00000286546	-2.93914271494511	1.61894e-05	0.0020815	down	20:-:15892355-15985876	ENSG00000286546	-	-	-	novel transcript%2C antisense to MACROD2	8.81659	8.73239	8.25266	8.43502	1.4018	0.58353	0.32984	4.05363
ENSG00000198142	0.653534	1.41744e-05	0.00189943	no	2:+:109614364-109618990	ENSG00000198142	65124	Q53LP3	SOWAHC	sosondowah ankyrin repeat domain family member C [Source:HGNC Symbol%3BAcc:HGNC:26149]	8.54214	8.55223	8.86042	10.1573	14.8846	12.6933	13.2255	14.6651
ENSG00000213463	-0.747300150023054	1.49607e-05	0.00195882	no	14:-:70366499-70417090	ENSG00000213463	55333	A0A024R670,P57105	SYNJ2BP	synaptojanin 2 binding protein [Source:HGNC Symbol%3BAcc:HGNC:18955]	7.04862	7.02424	7.26634	7.65225	4.36841	3.63463	3.79066	5.12102
ENSG00000067167	-0.647877470732385	1.28099e-05	0.00182126	no	8:-:70573218-70608416	ENSG00000067167	23471	Q6FHL3,Q15629,Q9Y6Q9,E5RFP8,G3XAN4,Q6FHU7	TRAM1	translocation associated membrane protein 1 [Source:HGNC Symbol%3BAcc:HGNC:20568]	45.1285	38.111	45.8103	37.2681	25.1014	25.8538	25.0559	28.8087
ENSG00000120129	1.68002	1.66249e-05	0.00210403	up	5:-:172768096-172771195	ENSG00000120129	1843	P28562	DUSP1	dual specificity phosphatase 1 [Source:HGNC Symbol%3BAcc:HGNC:3064]	5.22779	5.59932	4.72445	4.74749	14.6331	19.4307	22.4957	9.10651
ENSG00000160298	-1.11499937277739	1.64527e-05	0.00210403	down	21:-:46300181-46323875	ENSG00000160298	54058	H7C1T9,Q0VAL7,C9JH41,H0YCB6,D3DSN3,Q0VAL8,P58505	C21orf58	chromosome 21 open reading frame 58 [Source:HGNC Symbol%3BAcc:HGNC:1300]	5.46794	5.9744	5.80325	5.4065	2.56913	1.94869	2.07243	3.79937
ENSG00000196526	0.775772	1.66787e-05	0.00210403	no	4:-:7758714-7939926	ENSG00000196526	60312	A0A087X177,Q8N556	AFAP1	actin filament associated protein 1 [Source:HGNC Symbol%3BAcc:HGNC:24017]	1.21548	1.50031	1.49469	1.29385	2.23822	2.37206	2.23998	2.13213
ENSG00000171790	1.45912	1.52997e-05	0.00198499	up	1:-:41015597-41023237	ENSG00000171790	200172	Q499Z3	SLFNL1	schlafen like 1 [Source:HGNC Symbol%3BAcc:HGNC:26313]	7.32497	7.719	6.20225	9.06676	17.847	24.4974	28.0043	13.0162
ENSG00000116285	1.8258	1.15749e-05	0.00172703	up	1:-:8004404-8026309	ENSG00000116285	54206	K7EMD2,K7EJB4,K7ENN7,I6S2Y9,K7ENI4,Q9UJM3	ERRFI1	ERBB receptor feedback inhibitor 1 [Source:HGNC Symbol%3BAcc:HGNC:18185]	60.0561	85.497	76.0681	49.5743	306.646	317.558	319.795	129.187
ENSG00000006327	0.714495	1.39053e-05	0.00188104	no	16:+:3018445-3022383	ENSG00000006327	51330	I3L0S4,I3L539,I3L1J9,I3L3P4,Q9NP84	TNFRSF12A	TNF receptor superfamily member 12A [Source:HGNC Symbol%3BAcc:HGNC:18152]	71.1032	59.2868	61.69	72.9075	111.178	119.55	110.509	90.4429
ENSG00000122729	-0.483440694652828	1.34793e-05	0.00184829	no	9:+:32384603-32454769	ENSG00000122729	48	P21399	ACO1	aconitase 1 [Source:HGNC Symbol%3BAcc:HGNC:117]	28.3687	31.0655	31.4788	29.6657	21.7283	20.9106	21.2679	22.0224
ENSG00000162419	0.721249	1.7748e-05	0.00216706	no	1:+:28668778-28719353	ENSG00000162419	10691	B1AT47,Q9Y692	GMEB1	glucocorticoid modulatory element binding protein 1 [Source:HGNC Symbol%3BAcc:HGNC:4370]	2.94802	2.95767	3.06615	2.92938	4.94657	4.73114	4.89834	4.13798
ENSG00000196878	1.19213	1.20818e-05	0.00176846	up	1:-:209614870-209652425	ENSG00000196878	3914	Q5THA1,A0A0S2Z3R6,X1WI29,A0A0S2Z3Z3,Q13751	LAMB3	laminin subunit beta 3 [Source:HGNC Symbol%3BAcc:HGNC:6490]	60.7358	72.1008	67.1628	48.8356	157.765	167.882	174.427	97.4424
ENSG00000064666	-0.668674685719849	1.22381e-05	0.00177316	no	19:+:1026586-1039068	ENSG00000064666	1265	H3BVI6,A0A087WV51,B4DUT8,A0A087X1X5,H3BQH0,K7ES69,U3KPS3,B2RWM5,A0A087X271,B4DDF4,Q6FHE4,Q6FHC3,Q99439	CNN2	calponin 2 [Source:HGNC Symbol%3BAcc:HGNC:2156]	140.016	142.608	138.227	158.733	101.663	84.4419	80.4716	117.253
ENSG00000136492	-0.715940728613887	1.67332e-05	0.00210403	no	17:-:61679139-61863559	ENSG00000136492	83990	Q9P0J6,J3QKX0,J3QQP5,J3KS24,Q9BX63	BRIP1	BRCA1 interacting protein C-terminal helicase 1 [Source:HGNC Symbol%3BAcc:HGNC:20473]	3.03752	2.88817	3.16076	3.12302	1.98569	1.68453	1.51643	2.14242
ENSG00000142871	1.00707	1.14857e-05	0.00172703	up	1:+:85580761-85584589	ENSG00000142871	3491	A0A6Q8PGQ1,O00622,P20248	CCN1	cellular communication network factor 1 [Source:HGNC Symbol%3BAcc:HGNC:2654]	155.424	130.08	131.037	133.675	358.109	331.778	327.665	190.731
ENSG00000112414	-0.616192791405612	1.23607e-05	0.00178187	no	6:+:142301854-142446266	ENSG00000112414	57211	H0YGP2,H0YFM8,F5H2L1,F5H054,Q86SQ4	ADGRG6	adhesion G protein-coupled receptor G6 [Source:HGNC Symbol%3BAcc:HGNC:13841]	64.3679	67.4865	72.2145	58.3727	42.5696	47.0476	48.3961	37.5764
ENSG00000173193	-0.650157917276295	1.72706e-05	0.00214075	no	3:+:122680839-122730840	ENSG00000173193	54625	D3DN94,H7C4Y3,H7C5R8,Q8N546,A0A3B3ITD5,Q460N5	PARP14	poly(ADP-ribose) polymerase family member 14 [Source:HGNC Symbol%3BAcc:HGNC:29232]	5.48471	6.66507	5.62906	6.09079	3.47649	3.70035	3.93678	3.71578
ENSG00000144655	1.03735	1.99701e-05	0.0023554	up	3:-:39141855-39154562	ENSG00000144655	64651	L8E921,Q96S65	CSRNP1	cysteine and serine rich nuclear protein 1 [Source:HGNC Symbol%3BAcc:HGNC:14300]	3.65585	3.50837	2.74543	3.95173	8.6212	6.69613	5.80999	5.9276
ENSG00000153551	0.720306	1.79461e-05	0.00216706	no	3:+:32391698-32483067	ENSG00000153551	112616	H0YFU6,F8WDZ3,Q96FZ5,H0YGW1	CMTM7	CKLF like MARVEL transmembrane domain containing 7 [Source:HGNC Symbol%3BAcc:HGNC:19178]	9.23337	8.5431	8.86924	8.66548	14.5869	16.1475	13.9128	12.2828
ENSG00000108106	0.608051	1.3223e-05	0.00184429	no	19:-:55399745-55407788	ENSG00000108106	27338	K7EPJ1,Q16763,Q6NXQ4,K7EM75	UBE2S	ubiquitin conjugating enzyme E2 S [Source:HGNC Symbol%3BAcc:HGNC:17895]	109.055	103.402	105.445	146.606	176.393	184.67	170.26	195.168
ENSG00000109572	-0.91981849766453	1.78808e-05	0.00216706	no	4:+:169612633-169723673	ENSG00000109572	1182	D6RDZ6,D6RIX3,H0Y8Z8,A0A0A0MTB7,E9PE15,Q7Z4M4,P51790,A0A087WU31	CLCN3	chloride voltage-gated channel 3 [Source:HGNC Symbol%3BAcc:HGNC:2021]	9.69227	8.45759	10.314	8.7808	4.29695	4.66809	3.94135	6.67399
ENSG00000109099	1.01865	2.00949e-05	0.00236037	up	17:-:15229773-15272292	ENSG00000109099	5376	A0A6Q8PF08,Q6FH25,A8MU75,J3KQW0,D3DTS7,Q01453,Q9NR77,J3KT36,A0A2R8Y5L5,A0A6Q8PF92,A0A6Q8PFD5,A0A6Q8PFS0	PMP22	peripheral myelin protein 22 [Source:HGNC Symbol%3BAcc:HGNC:9118]	2.11829	1.63766	1.95286	1.61156	3.4637	4.10739	4.01875	2.69203
ENSG00000152558	-0.486404669037051	1.35985e-05	0.00184829	no	11:-:102396332-102470384	ENSG00000152558	114908	E9PKT4,Q8N131,L8EBC6,E9PJW0,E9PSB1,A0A024R3A5	TMEM123	transmembrane protein 123 [Source:HGNC Symbol%3BAcc:HGNC:30138]	131.279	106.819	115.845	121.38	86.8384	85.8606	84.4684	93.6464
ENSG00000157110	-0.586730408760662	1.80232e-05	0.00216706	no	8:+:30384511-30572256	ENSG00000157110	11030	E5RJ31,E5RFP4,Q569H2,H0YC46,B4E3T4,H0YBU9,Q93062,E5RJD7	RBPMS	RNA binding protein%2C mRNA processing factor [Source:HGNC Symbol%3BAcc:HGNC:19097]	8.08303	8.93928	8.64106	9.95027	5.77914	5.71989	5.74677	5.88231
ENSG00000196209	2.06537	2.02614e-05	0.00236285	up	20:-:1470741-1491587	ENSG00000196209	284759	F2Z2Y9,Q9P1W8,V9GYW8,Q5JXA9	SIRPB2	signal regulatory protein beta 2 [Source:HGNC Symbol%3BAcc:HGNC:16247]	0.31519	0.45626	0.40743	0.38908	2.11482	1.7021	1.89379	0.79561
ENSG00000204564	0.725241	2.11399e-05	0.00241359	no	6:+:30647039-30653210	ENSG00000204564	221545	H7C4Z6,H7C5B5,F8WC77,Q0P5T2,F8WEV2,H7C4U4,H7C5D3,F8WBB4,A0A1U9X7F4,Q5SQH8,A0A140T9G8	C6orf136	chromosome 6 open reading frame 136 [Source:HGNC Symbol%3BAcc:HGNC:21301]	7.3085	7.72509	6.91739	8.12802	11.5428	12.3404	11.8597	11.595
ENSG00000170485	1.05732	2.2265e-05	0.00248246	up	2:+:100820139-100996829	ENSG00000170485	4862	H7BZA3,H7C080,Q99743,H7BZY5,A0PJF9,D3DVJ3,X5DR62,H7C0J4,A2I2P5,H7C0Z2	NPAS2	neuronal PAS domain protein 2 [Source:HGNC Symbol%3BAcc:HGNC:7895]	0.72907	0.98866	1.01754	0.69624	1.61184	1.88565	1.94827	1.30315
ENSG00000166165	1.04655	1.98511e-05	0.00235108	up	14:-:103519667-103522833	ENSG00000166165	1152	H0YJG0,H0YJJ7,G3V4N7,G3V2I1,V9HWH2,H0YJK0,A0A0S2Z471,P12277,G3V461	CKB	creatine kinase B [Source:HGNC Symbol%3BAcc:HGNC:1991]	12.3497	18.2585	14.3996	9.97098	29.5515	29.2483	28.2475	21.8567
ENSG00000137845	-0.574630000305978	1.66293e-05	0.00210403	no	15:-:58588809-58749791	ENSG00000137845	102	H0YNC5,A0A024R5U5,H3BS53,C9J9B4,L8E9R5,A0A087WYG1,B5MC71,A0AV88,H0YK32,O14672,H0YK87	ADAM10	ADAM metallopeptidase domain 10 [Source:HGNC Symbol%3BAcc:HGNC:188]	12.9956	12.6174	14.2882	11.5314	8.22834	8.63608	8.45445	8.84269
ENSG00000154133	4.61498	3.5458e-06	0.000887788	up	11:-:124883691-124898500	ENSG00000154133	54538	Q8WZ75,B4DYV8	ROBO4	roundabout guidance receptor 4 [Source:HGNC Symbol%3BAcc:HGNC:17985]	0.02773	0.01831	0.05824	0.02966	0.68456	1.09518	1.15328	0.43954
ENSG00000144791	0.70097	1.89706e-05	0.0022656	no	3:+:45555394-45686341	ENSG00000144791	8994	C9JRJ5,Q9UGP4	LIMD1	LIM domains containing 1 [Source:HGNC Symbol%3BAcc:HGNC:6612]	4.95221	4.89535	4.21262	5.47367	7.64877	8.04584	8.57009	6.79002
ENSG00000175182	1.29387	2.25455e-05	0.0024878	up	3:+:184335926-184348421	ENSG00000175182	131408	C9JP51,C9JY59,Q6UXB0,C9JPT9,A0A1W2PQP7	FAM131A	family with sequence similarity 131 member A [Source:HGNC Symbol%3BAcc:HGNC:28308]	1.50816	1.80609	1.45437	1.2688	4.10885	3.95247	4.25103	2.22347
ENSG00000085063	0.660178	1.52757e-05	0.00198499	no	11:-:33703010-33736479	ENSG00000085063	966	Q6FHM9,A0A3G2LMJ8,A0A2U3TZL5,A0A494C059,A0A3Q8TLE1,A0A494C0W4,E9PI80,A0A499FJN7,P13987	CD59	CD59 molecule (CD59 blood group) [Source:HGNC Symbol%3BAcc:HGNC:1689]	33.0519	22.1341	26.7882	31.1815	45.3327	47.6172	44.9537	44.6067
ENSG00000075213	-0.84444385229662	2.26518e-05	0.0024878	no	7:-:83955777-84492724	ENSG00000075213	10371	Q86UJ2,Q14563,C9JD25,Q75MQ2,C9J9C4,A0A0C4DG50	SEMA3A	semaphorin 3A [Source:HGNC Symbol%3BAcc:HGNC:10723]	3.56832	2.93211	3.28269	2.8773	1.45545	1.82269	1.8128	1.6593
ENSG00000198853	0.849206	1.79475e-05	0.00216706	no	9:+:35490111-35561898	ENSG00000198853	9853	Q8N2Y8	RUSC2	RUN and SH3 domain containing 2 [Source:HGNC Symbol%3BAcc:HGNC:23625]	20.1547	21.1959	19.228	21.8726	36.721	41.5721	42.6823	28.1476
ENSG00000173805	-1.07806565102503	2.50167e-05	0.0026815	down	17:-:41717742-41734644	ENSG00000173805	9001	H7BZC9,H7C295,H7C0W9,P27695,P54257	HAP1	huntingtin associated protein 1 [Source:HGNC Symbol%3BAcc:HGNC:4812]	2.04502	2.45396	2.15814	1.76711	0.94861	0.8126	0.83351	1.1783
ENSG00000130956	0.6668	2.17115e-05	0.00244351	no	9:+:96450169-96491336	ENSG00000130956	22927	Q5JVS0	HABP4	hyaluronan binding protein 4 [Source:HGNC Symbol%3BAcc:HGNC:17062]	8.83029	9.0276	8.78687	8.19812	13.5944	14.3669	14.4132	11.8013
ENSG00000127528	1.42025	2.4787e-05	0.00267598	up	19:+:16324826-16328685	ENSG00000127528	10365	K7EJ60,Q9Y5W3	KLF2	Kruppel like factor 2 [Source:HGNC Symbol%3BAcc:HGNC:6347]	3.88363	4.27632	2.9395	4.61912	10.805	11.7098	12.1107	6.1084
ENSG00000050405	-0.864418674231618	2.53202e-05	0.0026815	no	12:-:50175788-50283546	ENSG00000050405	51474	F8VS07,Q9UHB6,F8VQE1,F8VRN8,F8VTU2,L8E8R7,F8VVQ7	LIMA1	LIM domain and actin binding 1 [Source:HGNC Symbol%3BAcc:HGNC:24636]	3.26402	4.04825	3.48912	2.90136	1.79348	1.77462	1.59609	1.9254
ENSG00000155090	-0.922559142285964	2.13751e-05	0.00243071	no	8:-:102648784-102655725	ENSG00000155090	7071	Q13118	KLF10	Kruppel like factor 10 [Source:HGNC Symbol%3BAcc:HGNC:11810]	22.5295	23.1707	21.8961	27.3922	13.4519	10.5396	9.16683	16.7229
ENSG00000263528	-0.988054102386198	2.53264e-05	0.0026815	no	1:+:206470476-206496889	ENSG00000263528	9641	A0A075B7B4,Q14164,A0A075B7D5,A0A075B7C7	IKBKE	inhibitor of nuclear factor kappa B kinase subunit epsilon [Source:HGNC Symbol%3BAcc:HGNC:14552]	6.63318	8.90363	5.67838	6.49216	3.80641	2.78029	3.02855	3.60744
ENSG00000197702	-0.669961206581071	2.26615e-05	0.0024878	no	11:+:12377563-12535356	ENSG00000197702	55742	Q9NVD7,E9PS97	PARVA	parvin alpha [Source:HGNC Symbol%3BAcc:HGNC:14652]	5.20532	4.67455	4.51889	5.99929	3.08398	3.0045	2.93014	3.45315
ENSG00000143061	-0.809481801659683	2.02816e-05	0.00236285	no	1:-:116574399-116667755	ENSG00000143061	3321	O75054	IGSF3	immunoglobulin superfamily member 3 [Source:HGNC Symbol%3BAcc:HGNC:5950]	19.8102	23.7401	23.8713	17.3195	13.1344	10.7772	10.5692	13.3455
ENSG00000273373	-0.993906976310984	2.7208e-05	0.00281376	no	1:+:110370154-110373003	ENSG00000273373	-	-	-	novel transcript%2C antisense to SLC16A4	6.46183	6.82537	4.8476	4.82314	2.97096	2.86456	2.39256	2.59325
ENSG00000089159	0.51759	1.90995e-05	0.00227148	no	12:-:120210439-120265771	ENSG00000089159	5829	F5H836,F8VZ39,P49023,A0A1B0GU60,A0A1B0GTU4,F8W0K8,F8W0G0,Q9BTK0,F5GZ78,A0A140VJQ8,A0A1B0GWE7,Q7Z7K5,F8W1E0,A0A1B0GV30	PXN	paxillin [Source:HGNC Symbol%3BAcc:HGNC:9718]	21.1599	20.4623	19.4413	25.3316	31.5727	29.1315	28.5464	33.6454
ENSG00000100284	0.856733	2.2853e-05	0.00249921	no	22:+:35299275-35347992	ENSG00000100284	10043	F8WB30,V9GYF4,O60784,F8WAW7,V9GZ68,H7BYN7,B3KUU1,B0QY01,F8WE29,F8WBB0,B0QY02	TOM1	target of myb1 membrane trafficking protein [Source:HGNC Symbol%3BAcc:HGNC:11982]	6.10896	8.21892	6.61311	6.63602	11.5416	13.1733	14.22	9.90573
ENSG00000204528	-2.03013195837861	2.76048e-05	0.00284449	down	6:-:31173735-31177899	ENSG00000204528	100130889	-	PSORS1C3	psoriasis susceptibility 1 candidate 3 [Source:HGNC Symbol%3BAcc:HGNC:17203]	13.6192	18.2921	17.4463	19.8689	4.32382	2.15756	2.65357	8.53787
ENSG00000138347	1.59143	2.8557e-05	0.00289043	up	10:+:68106117-68212017	ENSG00000138347	84665	A5PKT7,A0A087WX60,L8EAK0,Q86TC9,L8ECL4	MYPN	myopalladin [Source:HGNC Symbol%3BAcc:HGNC:23246]	0.73092	0.78574	0.64596	0.73429	2.38027	2.38766	2.59816	1.14457
ENSG00000148634	0.576367	2.04682e-05	0.0023749	no	10:-:67921899-68075301	ENSG00000148634	26091	H0Y6K7,D6RFK9,A0A024QZN8,D6RCL5,Q5GLZ8	HERC4	HECT and RLD domain containing E3 ubiquitin protein ligase 4 [Source:HGNC Symbol%3BAcc:HGNC:24521]	8.5347	7.26422	6.97087	8.01225	11.6577	11.5874	11.8073	10.3793
ENSG00000143162	-0.773118713053412	2.53654e-05	0.0026815	no	1:-:167529117-167553805	ENSG00000143162	8804	A0A3B3IRL2,O75629	CREG1	cellular repressor of E1A stimulated genes 1 [Source:HGNC Symbol%3BAcc:HGNC:2351]	14.3928	10.9174	13.2585	12.7288	7.04073	6.58202	7.28947	8.07574
ENSG00000111145	0.463757	2.10813e-05	0.00241359	no	12:+:96194375-96269824	ENSG00000111145	2004	A0A024RBE2,F8VZQ0,G3V1Z7,P41970,H0YIH6,F8VUJ0	ELK3	ETS transcription factor ELK3 [Source:HGNC Symbol%3BAcc:HGNC:3325]	26.7052	25.0539	24.3946	27.7106	36.1443	35.2249	34.0345	36.5911
ENSG00000196199	-0.697825669167964	2.54676e-05	0.00268237	no	13:+:19633659-19673441	ENSG00000196199	54737	H0Y6J1,A0A0A0MT47,Q99549	MPHOSPH8	M-phase phosphoprotein 8 [Source:HGNC Symbol%3BAcc:HGNC:29810]	9.62184	9.59166	9.76515	9.34717	5.58751	5.49805	5.16438	6.98244
ENSG00000106617	0.611282	2.15635e-05	0.00244241	no	7:-:151556124-151877125	ENSG00000106617	51422	A0A494C0H7,F8WDB5,A0A7R6M8E2,A0A494C1R6,F8WAY3,A0A494C1K7,F8WDA1,A0A7R6M8M9,A0A494C026,A0A494C188,A0A494C094,A0A090N8Q6,A0A494C155,A0A494C068,E9PGP6,A0A384MDZ2,Q9UGJ0,L8E9N3	PRKAG2	protein kinase AMP-activated non-catalytic subunit gamma 2 [Source:HGNC Symbol%3BAcc:HGNC:9386]	6.71911	6.51107	6.53659	7.86184	10.9805	10.6926	11.0409	9.10813
ENSG00000116062	-0.851807783243225	2.18596e-05	0.00244682	no	2:+:47695530-47810063	ENSG00000116062	2956	A0A494C0M1,A0A087WYT6,C9JH55,P52701,C9J8Y8,Q3SWU9,A0A087WWJ1,C9J7Y7,F8WAX8,F8W7G9	MSH6	mutS homolog 6 [Source:HGNC Symbol%3BAcc:HGNC:7329]	16.8052	16.7885	16.16	16.7182	9.80835	7.36888	7.36816	13.1901
ENSG00000100116	0.726318	2.77541e-05	0.00284959	no	22:+:37807905-37817176	ENSG00000100116	23464	H7BZ75,C9IZC9,F2Z340,O75600	GCAT	glycine C-acetyltransferase [Source:HGNC Symbol%3BAcc:HGNC:4188]	12.8363	11.5029	13.1758	12.0824	20.4246	21.5065	20.9609	17.0266
ENSG00000140199	-0.839230211489366	2.99535e-05	0.00293358	no	15:-:34229784-34338060	ENSG00000140199	9990	A0A024R9I5,Q3ZCQ6,B3KXX3,A0A024R9K8,A7E2U9,H0YKL8,Q9UHW9,H0YKJ2,H0YMQ9,Q6NSI7,A0A6Q8PH21,H0YKE6,H0YKQ8	SLC12A6	solute carrier family 12 member 6 [Source:HGNC Symbol%3BAcc:HGNC:10914]	2.18928	2.74507	2.57451	1.95598	1.3846	1.27556	1.18136	1.17409
ENSG00000061656	0.96071	2.9537e-05	0.00293358	no	20:+:35615829-35621094	ENSG00000061656	6676	Q9NPE6,A0A7P0Z4G5,Q5JX49,C9JJZ6	SPAG4	sperm associated antigen 4 [Source:HGNC Symbol%3BAcc:HGNC:11214]	5.36788	9.29117	7.00608	5.6313	12.2152	14.2972	12.7581	11.2028
ENSG00000174996	0.512665	2.46392e-05	0.00267406	no	11:+:66257294-66267860	ENSG00000174996	64837	L8EAC5,E9PI24,A8MZ87,C9JHT2,E9PQ02,E9PP09,A8MX29,Q6P597,Q9H0B6,E9PM83	KLC2	kinesin light chain 2 [Source:HGNC Symbol%3BAcc:HGNC:20716]	13.3891	14.1571	13.7806	14.5632	19.1434	18.1475	19.2424	21.6784
ENSG00000184897	1.23156	2.31826e-05	0.00252557	up	3:-:129314771-129316286	ENSG00000184897	8971	Q92522	H1-10	H1.10 linker histone [Source:HGNC Symbol%3BAcc:HGNC:4722]	57.0265	75.1892	63.0297	55.3102	145.098	182.053	187.912	96.2366
ENSG00000124942	-0.440758365999883	1.4271e-05	0.00190345	no	11:-:62433542-62556235	ENSG00000124942	79026	E9PQE3,E9PJZ0,E9PJC6,E9PLK4,Q9BVU3,Q09666,Q96EC4,E9PKR9	AHNAK	AHNAK nucleoprotein [Source:HGNC Symbol%3BAcc:HGNC:347]	176.742	189.729	176.826	195.97	132.073	126.11	132.707	131.613
ENSG00000135919	1.11576	2.81347e-05	0.00286803	up	2:-:223975045-224039318	ENSG00000135919	5270	A0A024R451,C9K031,A0A024R498,C9JN98,C9JRK5,P07093	SERPINE2	serpin family E member 2 [Source:HGNC Symbol%3BAcc:HGNC:8951]	3.29244	2.80094	2.28138	3.39087	5.67858	7.23051	7.39158	4.52851
ENSG00000197063	0.893559	2.60528e-05	0.0027239	no	17:-:81918270-81927735	ENSG00000197063	4097	I3L2F8,O15525	MAFG	MAF bZIP transcription factor G [Source:HGNC Symbol%3BAcc:HGNC:6781]	10.2031	12.7534	11.1451	9.70425	18.7725	22.1568	23.708	15.7896
ENSG00000175970	-0.706364756022513	2.78665e-05	0.00285087	no	12:+:120710458-120723640	ENSG00000175970	84747	A6NIH7,Q9BST3	UNC119B	unc-119 lipid binding chaperone B [Source:HGNC Symbol%3BAcc:HGNC:16488]	11.6878	11.5527	12.6729	13.2255	7.59767	6.59671	6.32159	9.1028
ENSG00000120458	-1.11378426347832	3.29766e-05	0.00316919	down	11:-:124766498-124800706	ENSG00000120458	79684	Q6P1R3,A0A6I8PS01,B4E1M0,E9PPE2	MSANTD2	Myb/SANT DNA binding domain containing 2 [Source:HGNC Symbol%3BAcc:HGNC:26266]	4.69604	4.70465	4.15259	4.64868	1.72283	1.63937	1.83813	3.05478
ENSG00000100596	-0.634381702626446	2.63807e-05	0.00274812	no	14:-:77505997-77616637	ENSG00000100596	9517	H0YJV2,A0A024R6H1,L8E997,H0YJ96,O15270	SPTLC2	serine palmitoyltransferase long chain base subunit 2 [Source:HGNC Symbol%3BAcc:HGNC:11278]	12.6687	11.848	14.4256	11.4679	8.0502	8.35382	7.0529	8.3671
ENSG00000142892	-0.660846972943843	2.85446e-05	0.00289043	no	1:-:77088989-77219430	ENSG00000142892	10026	B1AK81,S4R3M5,A6NEM5,Q92643	PIGK	phosphatidylinositol glycan anchor biosynthesis class K [Source:HGNC Symbol%3BAcc:HGNC:8965]	12.6606	11.2758	14.1943	11.693	7.96992	8.25376	6.98645	7.57779
ENSG00000160216	-0.599572181739676	2.51958e-05	0.0026815	no	21:+:43865223-43987592	ENSG00000160216	56894	C9JL26,C9J184,Q9NRZ7,C9JK35,Q8TEB0,C9JQX8	AGPAT3	1-acylglycerol-3-phosphate O-acyltransferase 3 [Source:HGNC Symbol%3BAcc:HGNC:326]	14.0302	13.9602	13.3944	14.9198	9.46598	8.33611	7.7991	11.5303
ENSG00000137834	-1.37239689333502	3.56395e-05	0.00331354	down	15:+:66702236-66782849	ENSG00000137834	4091	H0YK80,H0YM33,O43541,L8E6S0	SMAD6	SMAD family member 6 [Source:HGNC Symbol%3BAcc:HGNC:6772]	0.99398	2.0398	1.65229	1.46888	0.60632	0.50558	0.44957	0.61215
ENSG00000130768	-1.40790943129353	3.52642e-05	0.00330345	down	1:+:27935000-27959157	ENSG00000130768	27293	Q5T0Y8,F8VWW8,F8VXS3,Q92485	SMPDL3B	sphingomyelin phosphodiesterase acid like 3B [Source:HGNC Symbol%3BAcc:HGNC:21416]	2.50432	2.77622	3.16106	1.69603	0.7837	0.93802	0.85352	0.89598
ENSG00000132471	0.864935	2.56247e-05	0.002689	no	17:-:75845699-75856507	ENSG00000132471	23558	K7ENL2,A6NG10,K7EIK1,K7EJ75,K7ESN4,A0A024R8L1,K7EIJ0,K7EIN1,K7EMC9,Q969T9,L0R5E7	WBP2	WW domain binding protein 2 [Source:HGNC Symbol%3BAcc:HGNC:12738]	22.1208	23.3799	24.292	19.6892	40.8199	46.8084	45.9852	30.9245
ENSG00000111674	0.778415	2.87731e-05	0.00290202	no	12:+:6913745-6923698	ENSG00000111674	2026	U3KQQ1,F5H0C8,F5H1C3,P09104,U3KQP4,Q6FHV6	ENO2	enolase 2 [Source:HGNC Symbol%3BAcc:HGNC:3353]	13.3343	16.1229	12.5786	10.015	20.6144	20.2942	22.1495	23.8707
ENSG00000108175	1.61774	3.65591e-05	0.00333388	up	10:+:79068966-79316519	ENSG00000108175	57178	A0JLS3,A0A087WYE6,Q9ULJ6,Q149N7	ZMIZ1	zinc finger MIZ-type containing 1 [Source:HGNC Symbol%3BAcc:HGNC:16493]	0.64559	0.99839	0.73751	0.43016	1.93169	2.57145	2.52454	1.1904
ENSG00000105429	-0.865436175534688	2.98374e-05	0.00293358	no	19:+:42325609-42378769	ENSG00000105429	1954	M0R0Q0,Q7Z7M0,Q05BT0,F5GZG7,M0QZL2	MEGF8	multiple EGF like domains 8 [Source:HGNC Symbol%3BAcc:HGNC:3233]	7.17716	10.3752	9.23877	6.99926	4.30487	3.98597	4.65853	5.13274
ENSG00000145545	-0.914115715740213	3.21669e-05	0.00310183	no	5:+:6633427-6674386	ENSG00000145545	6715	D6RG03,P18405,D6RDL6	SRD5A1	steroid 5 alpha-reductase 1 [Source:HGNC Symbol%3BAcc:HGNC:11284]	8.17008	8.4097	7.87342	9.38407	4.31331	3.49696	3.77283	6.43645
ENSG00000164930	-0.679642197115708	3.00111e-05	0.00293358	no	8:+:103298433-103332866	ENSG00000164930	8323	A0A024R9E9,E5RGK8,E5RJG0,G5EA13,O60353,E5RJT4	FZD6	frizzled class receptor 6 [Source:HGNC Symbol%3BAcc:HGNC:4044]	26.4752	21.5563	25.7194	25.0878	14.6834	14.3583	13.2475	18.6252
ENSG00000137944	0.755603	3.52995e-05	0.00330345	no	1:-:88935773-88992953	ENSG00000137944	56267	Q6YP21,A0A0A0MRN7	KYAT3	kynurenine aminotransferase 3 [Source:HGNC Symbol%3BAcc:HGNC:33238]	8.55342	8.74768	10.3002	8.31624	14.717	15.5088	15.3132	12.2697
ENSG00000223960	-0.85504423526661	3.70989e-05	0.00335765	no	2:+:178413635-178440243	ENSG00000223960	101927027	-	CHROMR	cholesterol induced regulator of metabolism RNA [Source:HGNC Symbol%3BAcc:HGNC:54059]	2.465	2.85113	2.47737	2.22455	1.5362	1.34697	1.00098	1.478
ENSG00000130725	0.532515	2.91513e-05	0.0029298	no	19:-:58555712-58558954	ENSG00000130725	9040	M0QYI6,M0QX69,A0A024R4T4,P61081	UBE2M	ubiquitin conjugating enzyme E2 M [Source:HGNC Symbol%3BAcc:HGNC:12491]	63.8161	59.4517	57.8072	68.6114	92.4018	82.1077	80.8501	101.833
ENSG00000117620	-0.583055255713609	3.50546e-05	0.00330345	no	1:+:99969351-100035634	ENSG00000117620	23443	A0A1W2PQH2,A0A1C7CYW3,A0A1W2PQ60,A0A1W2PNF0,A0A1W2PPW2,A0A1W2PP85,E9PPQ9,A0A1W2PQL8,A0A1W2PRT7,A0A1W2PRN3,A0A1W2PNY6,A0A1W2PPH4,A0A1W2PSD1,Q9Y2D2,A0A1W2PR66	SLC35A3	solute carrier family 35 member A3 [Source:HGNC Symbol%3BAcc:HGNC:11023]	2.53659	2.31297	2.35751	2.5271	1.59903	1.56365	1.58205	1.58293
ENSG00000103811	-0.922726524290367	4.12242e-05	0.00355596	no	15:-:78921058-78949574	ENSG00000103811	1512	A0A7I2YQE6,A0A7I2V532,E9PKT6,Q6IBC3,A0A7I2YQX6,A0A7I2YQL1,A0A7I2V3T9,A0A087X0D5,A0A7I2YQ92,A0A7I2V314,A0A3B3IRM7,A0A7I2V4X5,A0A7I2V2T8,A0A7I2V563,A0A7I2V2E4,A0A7I2V673,A0A7I2YQH4,A0A7I2YQL6,A0A7I2V4N9,A0A7I2V3E8,A0A7I2V439,A0A0B4J217,P09668,A0A7I2V2L7,A0A7I2V4H2,E9PN60,E9PN84,A0A7I2V4W0	CTSH	cathepsin H [Source:HGNC Symbol%3BAcc:HGNC:2535]	1.06739	1.23339	1.00894	0.91831	0.51579	0.6023	0.44059	0.55839
ENSG00000101191	-0.860101741952204	2.98894e-05	0.00293358	no	20:-:62877738-62937952	ENSG00000101191	11083	Q9BTC0	DIDO1	death inducer-obliterator 1 [Source:HGNC Symbol%3BAcc:HGNC:2680]	13.2473	14.6126	12.8972	14.2218	7.23191	6.16455	6.31373	11.4261
ENSG00000156162	-0.698080497852546	3.58135e-05	0.00331891	no	8:+:94719703-94793836	ENSG00000156162	286148	H0YBV9,H0YBI1,H0YBL6,E5RGB7,E5RGH1,A0A024R9F2,H0YAT0,H0YBK6,Q7Z388	DPY19L4	dpy-19 like 4 [Source:HGNC Symbol%3BAcc:HGNC:27829]	6.17321	6.4879	7.67217	6.0632	3.9691	4.32864	3.62618	3.86553
ENSG00000151208	-0.551419133174264	2.99922e-05	0.00293358	no	10:-:77790791-77926755	ENSG00000151208	9231	A0A0J9YYG8,R4GMQ2,A0A0A0MSL1,L8EAB8,Q8TDM6	DLG5	discs large MAGUK scaffold protein 5 [Source:HGNC Symbol%3BAcc:HGNC:2904]	14.4509	17.164	15.465	18.2905	10.3129	10.3167	10.5737	12.8638
ENSG00000232803	1.05739	4.05338e-05	0.00352731	up	20:-:62663019-62666724	ENSG00000232803	100127888	-	SLCO4A1-AS1	SLCO4A1 antisense RNA 1 [Source:HGNC Symbol%3BAcc:HGNC:40537]	6.14227	9.59946	6.66047	6.74197	16.1704	17.1973	14.5511	10.3567
ENSG00000185043	0.577352	3.40607e-05	0.00325149	no	15:-:90229975-90234047	ENSG00000185043	10519	A0A3B3ISY8,Q99828	CIB1	calcium and integrin binding 1 [Source:HGNC Symbol%3BAcc:HGNC:16920]	33.0025	35.1573	33.3518	31.3055	46.4227	53.4753	47.5507	46.6113
ENSG00000077044	1.66548	3.0536e-05	0.00296459	up	2:+:233354494-233472104	ENSG00000077044	8527	A0A024R495,A0A096LNI6,H7BZR7,Q53SV4,H7C0L1,C9JY42,Q16760,Q53SE4	DGKD	diacylglycerol kinase delta [Source:HGNC Symbol%3BAcc:HGNC:2851]	8.62971	10.393	8.47897	8.11521	30.0641	38.5142	39.3976	14.7391
ENSG00000005238	0.71093	4.02577e-05	0.00352477	no	9:-:35104112-35116341	ENSG00000005238	80256	Q7L5A3	FAM214B	family with sequence similarity 214 member B [Source:HGNC Symbol%3BAcc:HGNC:25666]	2.30338	2.43347	2.58044	2.23837	3.6198	4.15726	3.75736	3.48713
ENSG00000101457	0.58593	3.61688e-05	0.00331951	no	20:+:45791954-45811427	ENSG00000101457	116092	H7C1M5,F2Z2A4,H0Y501,H7C1J2,Q9H147	DNTTIP1	deoxynucleotidyltransferase terminal interacting protein 1 [Source:HGNC Symbol%3BAcc:HGNC:16160]	21.0175	20.7518	19.9044	22.9415	33.7128	30.1362	31.6075	28.7856
ENSG00000127666	0.782558	3.69388e-05	0.00335765	no	19:-:4815932-4831712	ENSG00000127666	148022	A0A087WVI8,Q8IUC6	TICAM1	toll like receptor adaptor molecule 1 [Source:HGNC Symbol%3BAcc:HGNC:18348]	12.0133	12.9823	11.2046	11.5842	18.9949	23.1534	22.5825	16.3483
ENSG00000173214	-0.789816256863831	4.12368e-05	0.00355596	no	6:+:111259327-111445354	ENSG00000173214	91749	A0A5F9ZH60,A0A5K1VW69,Q5TF39,A0A5F9ZH84,A0A5F9ZH20	MFSD4B	major facilitator superfamily domain containing 4B [Source:HGNC Symbol%3BAcc:HGNC:21053]	1.3743	1.35112	1.39361	1.56807	0.78515	0.68425	0.73193	0.95623
ENSG00000155755	-0.665345209625197	3.77758e-05	0.00339068	no	2:-:201620184-201643570	ENSG00000155755	65062	L0R6S1,F8WE96,F2Z329,A0A087WWU1,Q96Q45	TMEM237	transmembrane protein 237 [Source:HGNC Symbol%3BAcc:HGNC:14432]	6.6088	5.7136	6.36118	6.53969	3.96899	3.56932	3.49057	4.47478
ENSG00000136840	0.575123	3.61312e-05	0.00331951	no	9:-:127907886-127917041	ENSG00000136840	27090	Q9H4F1,A6NJX0,A0A024R881,A8K7N4	ST6GALNAC4	ST6 N-acetylgalactosaminide alpha-2%2C6-sialyltransferase 4 [Source:HGNC Symbol%3BAcc:HGNC:17846]	21.0993	18.159	18.67	21.4543	28.5347	30.6362	28.9299	27.4951
ENSG00000159216	1.05484	3.73949e-05	0.00336707	up	21:-:34787801-36004667	ENSG00000159216	861	A0A0C4DG58,X5CR15,A8MZI9,Q01196,X5C9T4,X5CC24,X5CT71,X5C3Z9,X5CR12,U5P039,X5CT67,V9GYT5,Q2TAM6,H9KVB1,A0A6M6RJQ2,A0A023PPR2,X5CC30,C9JWM1,X5C404,X5C9T0,A0A7D4XPZ8,V9GYT3,X5CR08	RUNX1	RUNX family transcription factor 1 [Source:HGNC Symbol%3BAcc:HGNC:10471]	2.28642	2.09727	2.00113	3.34135	5.35255	5.50417	5.15669	3.49379
ENSG00000105699	-0.539016495870193	3.20264e-05	0.00309874	no	19:+:35248330-35267964	ENSG00000105699	51599	M0QZL9,Q86X29,M0R0W1,M0R1W9,S4R3V8,Q9BWS2	LSR	lipolysis stimulated lipoprotein receptor [Source:HGNC Symbol%3BAcc:HGNC:29572]	67.0164	70.8236	67.961	58.992	44.067	45.4642	41.6516	50.0924
ENSG00000285517	0.73186	4.3646e-05	0.00371877	no	12:+:30795458-30879268	ENSG00000285517	-	-	-	long intergenic non-protein coding RNA 941	0.75695	0.74011	0.71346	0.7233	1.33355	1.18217	1.03225	1.07381
ENSG00000189227	1.11863	4.73198e-05	0.00390361	up	15:+:67521131-67530146	ENSG00000189227	145853	H0YN13,A6NNL5	C15orf61	chromosome 15 open reading frame 61 [Source:HGNC Symbol%3BAcc:HGNC:34453]	0.79844	0.63775	0.83857	0.6751	1.39313	1.69273	1.4843	1.40863
ENSG00000173153	0.536851	3.80329e-05	0.00340305	no	11:+:64305497-64316743	ENSG00000173153	2101	H0YGT3,Q6GMQ8,A0A6E1WCP9,Q569H8,F5H0E9,P11474,A8CGI6,F5GWT5,Q96I02	ESRRA	estrogen related receptor alpha [Source:HGNC Symbol%3BAcc:HGNC:3471]	15.3107	17.529	16.619	17.7732	24.9782	23.4192	23.9624	22.9514
ENSG00000155957	-0.885553063474942	4.78195e-05	0.00393347	no	12:-:66135846-66170072	ENSG00000155957	51643	G3XAA5,F5GXT9,L7MUG5,Q7Z782,A0A087WXH1,F5H1S4,Q9HC24,G3V1M2,E7EWY5,G3V1R8	TMBIM4	transmembrane BAX inhibitor motif containing 4 [Source:HGNC Symbol%3BAcc:HGNC:24257]	3.83043	3.67667	3.324	4.33531	1.75844	2.06177	1.8173	2.05377
ENSG00000125652	0.678232	4.39954e-05	0.00373738	no	19:+:6372794-6375250	ENSG00000125652	84266	M0QZI0,M0QZH2,Q9BT30	ALKBH7	alkB homolog 7 [Source:HGNC Symbol%3BAcc:HGNC:21306]	16.1215	18.0189	19.3423	14.9119	27.3865	26.9231	24.9544	25.0776
ENSG00000135477	-1.98427422413527	2.92567e-05	0.00293009	down	12:-:52250466-52258867	ENSG00000135477	85349	A6NCN2	KRT87P	keratin 87 pseudogene [Source:HGNC Symbol%3BAcc:HGNC:30198]	1.10116	1.60189	1.66249	1.36215	0.26829	0.3084	0.49168	0.22911
ENSG00000275216	0.775019	2.66117e-05	0.00276211	no	13:+:109269634-109278512	ENSG00000275216	-	-	-	novel transcript	124.844	102.543	112.412	105.475	202.727	224.491	245.036	143.72
ENSG00000169710	0.886821	2.06843e-05	0.00239025	no	17:-:82078338-82098294	ENSG00000169710	2194	A0A1B0GTR5,J3KTF0,Q6PJJ3,A0A1B0GVK4,A0A1B0GWG8,A0A0U1RRG3,P49327,A0A0U1RQF0	FASN	fatty acid synthase [Source:HGNC Symbol%3BAcc:HGNC:3594]	247.287	295.876	342.238	184.622	552.598	498.77	471.613	322.466
ENSG00000163704	-1.18502636692052	4.97784e-05	0.0039986	down	3:-:9945542-9952408	ENSG00000163704	285368	Q5FWE3	PRRT3	proline rich transmembrane protein 3 [Source:HGNC Symbol%3BAcc:HGNC:26591]	2.73956	4.39968	4.1127	3.14617	1.59894	1.52583	1.07626	1.73716
ENSG00000128512	0.7536	3.55413e-05	0.00331354	no	7:-:111726110-112206407	ENSG00000128512	9732	A0A590UJ51,H0Y599,C9J637,Q149N6,A0A024R749,Q75MU6,Q149N2,C9JDB3,A0A590UJM5,F5GXW1,A0A2X0SFR8,C9J7D9,F8WES4,A4D0S8,Q8N1I0,H0Y7H7,Q149N5	DOCK4	dedicator of cytokinesis 4 [Source:HGNC Symbol%3BAcc:HGNC:19192]	8.52577	9.0642	8.51254	6.97541	13.4785	14.9057	15.9102	11.4907
ENSG00000165476	-0.592806259822512	3.88822e-05	0.00344663	no	10:+:63521401-63625128	ENSG00000165476	221035	Q6NUK4,A0A0U1RR85,X5D7U8,X5DR89,Q8WV73,X5DP57	REEP3	receptor accessory protein 3 [Source:HGNC Symbol%3BAcc:HGNC:23711]	17.1877	15.0713	15.9323	15.9406	10.3821	9.59151	9.63329	12.2193
ENSG00000170381	-1.31464025611571	4.90276e-05	0.00397468	down	7:-:83363238-83649139	ENSG00000170381	9723	A0A2R8YCX5,O15041,F8WCZ5	SEMA3E	semaphorin 3E [Source:HGNC Symbol%3BAcc:HGNC:10727]	0.70958	0.70281	0.60076	0.58872	0.17642	0.23793	0.26209	0.28925
ENSG00000177606	0.991208	3.6025e-05	0.00331951	no	1:-:58776845-58784048	ENSG00000177606	3725	Q6FHK0,P05412	JUN	Jun proto-oncogene%2C AP-1 transcription factor subunit [Source:HGNC Symbol%3BAcc:HGNC:6204]	25.8645	29.012	20.5862	24.745	55.8112	55.2262	54.4528	34.7499
ENSG00000094916	-0.458741784349942	3.38433e-05	0.00324157	no	12:-:54230942-54280133	ENSG00000094916	23468	V9HWG0,Q6I9T7,P45973,F8VNY3	CBX5	chromobox 5 [Source:HGNC Symbol%3BAcc:HGNC:1555]	15.1392	15.0309	13.4175	15.3957	10.5712	10.2339	10.0841	12.0159
ENSG00000272574	1.62313	4.86704e-05	0.00395987	up	1:+:162593103-162593754	ENSG00000272574	-	-	-	novel transcript%2C sense intronic to UAP1	3.39235	4.91992	2.41766	3.88853	10.0365	12.1851	13.1563	6.79901
ENSG00000182831	0.694748	4.0206e-05	0.00352477	no	16:+:9091644-9121635	ENSG00000182831	29035	A0A087X1J2,Q14CZ0	C16orf72	chromosome 16 open reading frame 72 [Source:HGNC Symbol%3BAcc:HGNC:30103]	3.16054	3.34413	3.04009	3.43902	4.7255	5.66881	5.8853	4.38093
ENSG00000129245	0.50985	3.90063e-05	0.00344692	no	17:-:7591230-7614897	ENSG00000129245	9513	L0R4Y0,I3L1Z2,P51116	FXR2	FMR1 autosomal homolog 2 [Source:HGNC Symbol%3BAcc:HGNC:4024]	16.0225	16.7736	16.0315	16.9914	24.9216	21.0729	21.6026	24.3492
ENSG00000114988	-0.681475822509313	4.4941e-05	0.00378393	no	2:-:96705929-96740064	ENSG00000114988	81562	F2Z2L5,F8WCX4,F8WB07,F8WEK5,Q9H0V9	LMAN2L	lectin%2C mannose binding 2 like [Source:HGNC Symbol%3BAcc:HGNC:19263]	14.7256	13.5336	15.11	14.4252	8.98058	8.05141	7.63732	10.2255
ENSG00000110917	-0.706964431408793	3.47751e-05	0.00330345	no	12:+:120687149-120701859	ENSG00000110917	9761	F5GX14,H0YG07,F5H1S8,Q14165	MLEC	malectin [Source:HGNC Symbol%3BAcc:HGNC:28973]	41.7678	36.1542	38.5573	40.6487	25.4796	21.0655	19.291	32.433
ENSG00000139668	0.89452	4.33234e-05	0.00371345	no	13:+:51584455-51767709	ENSG00000139668	115825	Q96P53,A0A087WZX3	WDFY2	WD repeat and FYVE domain containing 2 [Source:HGNC Symbol%3BAcc:HGNC:20482]	2.30396	2.15103	2.20556	1.86685	3.90185	4.12964	4.6879	2.88119
ENSG00000181788	0.927728	4.91561e-05	0.00397468	no	3:-:150741125-150763477	ENSG00000181788	6478	O43255,C9J9D7	SIAH2	siah E3 ubiquitin protein ligase 2 [Source:HGNC Symbol%3BAcc:HGNC:10858]	4.92925	6.82578	6.20752	5.52347	12.0441	11.5151	11.9498	7.84376
ENSG00000169760	-1.2937177609606	5.24195e-05	0.0040992	down	3:+:173396284-174286644	ENSG00000169760	22871	J3KQ19,A0A1D5RMP7,C9JWG7,C9J4D3,Q8N2Q7	NLGN1	neuroligin 1 [Source:HGNC Symbol%3BAcc:HGNC:14291]	0.52453	0.47175	0.58889	0.42571	0.1939	0.22214	0.1608	0.17777
ENSG00000125730	-1.42261390345104	3.01361e-05	0.00293575	down	19:-:6677704-6730562	ENSG00000125730	718	M0QYC8,M0R0Q9,M0QXZ3,M0R1Q1,P01024	C3	complement C3 [Source:HGNC Symbol%3BAcc:HGNC:1318]	92.0627	158.766	166.441	77.6629	46.4248	49.2411	47.5389	42.4046
ENSG00000167987	0.704502	4.60672e-05	0.00383351	no	11:-:61130257-61161615	ENSG00000167987	55048	A5D8V6,F5H4Q5	VPS37C	VPS37C subunit of ESCRT-I [Source:HGNC Symbol%3BAcc:HGNC:26097]	7.53003	6.86085	7.29144	8.53569	11.8142	13.2413	12.6664	10.3242
ENSG00000196312	-0.612819025706741	4.44574e-05	0.00376542	no	9:-:96887373-97013708	ENSG00000196312	84278	Q5VZR4	MFSD14C	major facilitator superfamily domain containing 14C [Source:HGNC Symbol%3BAcc:HGNC:23672]	4.97811	5.75898	5.47706	4.75981	3.43736	3.09067	3.10527	3.72854
ENSG00000122483	-0.785417887959226	5.00668e-05	0.00400296	no	1:+:93179919-93278730	ENSG00000122483	343099	Q5T9S2,H7C0C9,J3KP97,Q6PH87,H0YDP2,E9PFB9,Q5T9S5,H0YCD6	CCDC18	coiled-coil domain containing 18 [Source:HGNC Symbol%3BAcc:HGNC:30370]	5.07237	5.3359	5.01933	5.42666	3.01688	2.58497	2.44171	3.72952
ENSG00000170525	0.761384	3.49564e-05	0.00330345	no	10:+:6144934-6254644	ENSG00000170525	5209	Q9BQU2,Q9H178,H0Y483,Q5VX20,Q5W015,Q9BQU1,H0YDV0,F2Z2I2,A0A1W2PR17,Q16875,A0A1W2PNV9,Q9BQU3	PFKFB3	6-phosphofructo-2-kinase/fructose-2%2C6-biphosphatase 3 [Source:HGNC Symbol%3BAcc:HGNC:8874]	35.4351	31.1222	27.0741	46.7641	52.4016	59.1715	62.0932	65.4193
ENSG00000270069	1.04367	5.4596e-05	0.00419082	up	X:-:45745211-45770274	ENSG00000270069	104457406	-	MIR222HG	miR222/221 cluster host gene [Source:HGNC Symbol%3BAcc:HGNC:49555]	3.77865	2.41526	3.16103	3.21996	6.25189	5.53469	7.07316	5.24486
ENSG00000167962	0.580106	4.16668e-05	0.00358221	no	16:-:1997654-2009821	ENSG00000167962	90850	H3BQQ2,L8E9B0,H3BPG6,H3BPF3,Q86UK7,H3BR87	ZNF598	zinc finger protein 598%2C E3 ubiquitin ligase [Source:HGNC Symbol%3BAcc:HGNC:28079]	15.0778	16.3523	15.4664	18.5686	23.6915	24.2457	25.748	21.6482
ENSG00000166263	-0.771037417609399	5.3503e-05	0.0041686	no	17:+:54968727-55173632	ENSG00000166263	252983	Q6ZWJ1,E7EPP7,Q08AL9,B5MCT9,K7ESN8	STXBP4	syntaxin binding protein 4 [Source:HGNC Symbol%3BAcc:HGNC:19694]	1.28772	1.12102	1.07484	1.23627	0.61759	0.64452	0.61331	0.73489
ENSG00000112964	-1.2534401772838	5.83665e-05	0.00433843	down	5:+:42423439-42721878	ENSG00000112964	2690	A0A087X0H5,Q9NRZ8,A0A087X162,E7ES05,B9EGJ3,Q9HCW9,E9PCN7,P10912	GHR	growth hormone receptor [Source:HGNC Symbol%3BAcc:HGNC:4263]	1.06551	0.99429	1.04509	0.84789	0.32612	0.35952	0.3523	0.52767
ENSG00000132669	0.953017	4.54576e-05	0.00379385	no	20:+:19757606-20002457	ENSG00000132669	54453	Q8WYP3,A1A4T0,E7EPJ1	RIN2	Ras and Rab interactor 2 [Source:HGNC Symbol%3BAcc:HGNC:18750]	5.43705	6.26432	5.36073	5.74558	13.4166	12.1689	11.0769	7.46522
ENSG00000046604	-0.6137334995625	3.71726e-05	0.00335765	no	18:+:31498177-31549008	ENSG00000046604	1829	Q8WWR7,J3KSI6,Q14126	DSG2	desmoglein 2 [Source:HGNC Symbol%3BAcc:HGNC:3049]	31.9131	34.2322	37.9176	27.1702	20.7242	22.4459	21.4836	21.8691
ENSG00000125458	0.898902	5.46189e-05	0.00419082	no	17:-:75130225-75131757	ENSG00000125458	30833	J3KSF0,Q8TCD5,J3KSX6,J3KSY6,J3KRC4,J3QQX8	NT5C	5'%2C 3'-nucleotidase%2C cytosolic [Source:HGNC Symbol%3BAcc:HGNC:17144]	8.82031	11.8194	7.62891	9.13749	15.9865	18.4008	18.8945	13.5902
ENSG00000166265	0.994832	5.71268e-05	0.00430772	no	21:-:26466209-26573286	ENSG00000166265	116159	D3DSD4,Q96J86	CYYR1	cysteine and tyrosine rich 1 [Source:HGNC Symbol%3BAcc:HGNC:16274]	3.38557	3.01976	3.47717	2.62148	5.86987	6.96609	6.62802	4.30546
ENSG00000164128	-2.15156403562621	5.17473e-05	0.00409148	down	4:-:163323962-163344832	ENSG00000164128	4886	B4DKL9,D6R9D0,D6RC44,D6REY0,D6RHH6,P25929,D6RI97	NPY1R	neuropeptide Y receptor Y1 [Source:HGNC Symbol%3BAcc:HGNC:7956]	1.1837	1.61394	1.53382	0.57563	0.22473	0.199	0.3368	0.19008
ENSG00000197705	-3.0621575776005	2.23938e-05	0.0024871	down	18:-:32672673-32773023	ENSG00000197705	57565	J3QQM3,Q9P2G3	KLHL14	kelch like family member 14 [Source:HGNC Symbol%3BAcc:HGNC:29266]	0.35838	0.94246	0.66193	0.34374	0.06022	0.06153	0.05886	0.03526
ENSG00000152926	-1.40483285128118	6.13486e-05	0.00445566	down	7:-:64971772-65006684	ENSG00000152926	51351	Q03924,A0A087X2A5	ZNF117	zinc finger protein 117 [Source:HGNC Symbol%3BAcc:HGNC:12897]	0.53775	0.67993	0.73301	0.4529	0.20629	0.13672	0.25067	0.24486
ENSG00000155016	-1.28148839842854	6.04857e-05	0.00443064	down	4:+:107931549-107953461	ENSG00000155016	113612	E9PGH5,Q7Z449	CYP2U1	cytochrome P450 family 2 subfamily U member 1 [Source:HGNC Symbol%3BAcc:HGNC:20582]	0.93015	0.96221	0.93349	0.7187	0.42304	0.24699	0.32487	0.35389
ENSG00000143164	-0.511954253859905	4.86955e-05	0.00395987	no	1:+:167935783-168075843	ENSG00000143164	55827	F2Z305,Q58WW2	DCAF6	DDB1 and CUL4 associated factor 6 [Source:HGNC Symbol%3BAcc:HGNC:30002]	11.4391	10.6764	11.6065	11.8956	7.78214	7.68089	7.58771	8.0934
ENSG00000272933	1.37343	6.3478e-05	0.00454828	up	10:-:102642792-102644140	ENSG00000272933	-	-	-	novel transcript	4.58082	4.8066	3.76312	1.98942	9.63603	11.4263	8.3381	6.42776
ENSG00000174567	2.05928	6.38027e-05	0.0045528	up	1:-:204198163-204213988	ENSG00000174567	127845	Q6ZVE7	GOLT1A	golgi transport 1A [Source:HGNC Symbol%3BAcc:HGNC:24766]	4.9351	3.41569	5.24562	2.79893	17.6741	22.9136	19.2569	7.35213
ENSG00000115520	0.771082	5.57751e-05	0.00425948	no	2:+:197453423-197475308	ENSG00000115520	80219	B8ZZX2,B8ZZV9,Q9H8M1	COQ10B	coenzyme Q10B [Source:HGNC Symbol%3BAcc:HGNC:25819]	6.72073	6.58976	7.67235	8.41657	12.1798	13.1386	12.4397	9.85594
ENSG00000008294	0.620083	4.03941e-05	0.0035259	no	17:-:50962174-51120868	ENSG00000008294	9043	H0YBE9,D6RHI8,H0Y981,A0A060L980,H0YBS5,A0A087X2D8,O60271	SPAG9	sperm associated antigen 9 [Source:HGNC Symbol%3BAcc:HGNC:14524]	15.5489	16.6209	15.5572	16.3451	23.4956	27.9475	28.4291	20.7179
ENSG00000173402	-0.955779668220583	4.00492e-05	0.00352477	no	3:+:49468703-49535618	ENSG00000173402	1605	C9J6Z6,C9JYS1,Q9UMK9,A0A669KB80,C9J196,C9JEH2,A0A1D5RMP6,A0A024R2W4,C9JQL4,Q14118,C9JY76,C9JEN1	DAG1	dystroglycan 1 [Source:HGNC Symbol%3BAcc:HGNC:2666]	48.533	49.7506	55.8934	44.4229	29.0345	20.9599	19.2162	38.9816
ENSG00000008283	-0.684272157652611	5.58121e-05	0.00425948	no	17:-:63432304-63446354	ENSG00000008283	1534	J3KSL5,J3QRH5,J3QS09,J3QKN3,J3QRF9,F5H757,J3QR25,J3QLS0,P49447,J3QS47	CYB561	cytochrome b561 [Source:HGNC Symbol%3BAcc:HGNC:2571]	6.74681	6.77391	6.27301	5.80905	3.79433	3.62377	3.40042	4.47231
ENSG00000156030	-0.534808020815834	4.66359e-05	0.00386956	no	14:-:73715122-73790285	ENSG00000156030	91748	H7C1L3,C9JYU7,A0A1C7CYX1,A0A0A0MSU2,Q6PJG2	MIDEAS	mitotic deacetylase associated SANT domain protein [Source:HGNC Symbol%3BAcc:HGNC:19853]	8.63029	10.8399	9.12606	9.39328	6.39002	6.25791	6.46598	6.63778
ENSG00000173559	0.896643	4.98722e-05	0.0039986	no	2:+:191678068-191741097	ENSG00000173559	64859	Q96AH0,F8WAF5,H7C0W4	NABP1	nucleic acid binding protein 1 [Source:HGNC Symbol%3BAcc:HGNC:26232]	2.84394	3.03239	2.78408	3.01629	5.12245	6.1289	6.4715	3.87053
ENSG00000123689	1.85389	6.13434e-05	0.00445566	up	1:+:209675412-209676390	ENSG00000123689	50486	P27469	G0S2	G0/G1 switch 2 [Source:HGNC Symbol%3BAcc:HGNC:30229]	1.81595	1.45272	2.86084	1.12084	8.10021	5.07711	4.25792	6.31109
ENSG00000163072	-1.74405874601736	6.26067e-05	0.00451395	down	2:+:168786539-168865514	ENSG00000163072	115677	D3DPB9,Q53TH8,A0A0G2JPW3,E9PDM0,A0A0G2JNL9,H7BZA6,Q8IVI9,F8WCW8,A0A0G2JM79	NOSTRIN	nitric oxide synthase trafficking [Source:HGNC Symbol%3BAcc:HGNC:20203]	1.02594	1.02769	1.02853	1.07265	0.27269	0.17414	0.2221	0.56554
ENSG00000186260	-0.527590584541244	5.19854e-05	0.00409764	no	16:+:14071319-14266773	ENSG00000186260	57496	Q9ULH7,I3L0U1,I3L3Z7,I3L2A0,I3L2S3	MRTFB	myocardin related transcription factor B [Source:HGNC Symbol%3BAcc:HGNC:29819]	3.95958	4.37132	3.9687	3.97163	2.99221	2.61634	2.6539	2.77637
ENSG00000132780	-0.518171607999497	4.07215e-05	0.00353287	no	1:+:45583846-45618904	ENSG00000132780	4678	Q9P1N1,E9PKR5,E9PRH9,E9PI86,Q5T626,P49321,E9PQG5,E9PNB5,E9PAU3,H0YDS9,E9PPR5,Q5T624,E9PJQ2,Q6PJY7,E9PPQ8,H0YF33	NASP	nuclear autoantigenic sperm protein [Source:HGNC Symbol%3BAcc:HGNC:7644]	41.4889	40.7424	38.5213	42.2979	28.773	25.5617	25.9678	35.1875
ENSG00000138448	-0.63477579509204	3.8585e-05	0.00344166	no	2:+:186590056-186680901	ENSG00000138448	3685	L7RXH0,A5YM53,P06756,H7BZG1	ITGAV	integrin subunit alpha V [Source:HGNC Symbol%3BAcc:HGNC:6150]	53.5988	69.6078	72.9284	53.3131	39.7015	43.1814	43.1501	37.4232
ENSG00000261326	-0.891116063942985	6.358e-05	0.00454828	no	1:-:23281307-23287488	ENSG00000261326	100996511	-	LINC01355	long intergenic non-protein coding RNA 1355 [Source:HGNC Symbol%3BAcc:HGNC:50584]	2.74148	3.75436	3.38861	2.49884	1.45647	1.51771	1.81949	1.47794
ENSG00000162688	-0.546237690345738	5.16061e-05	0.00409148	no	1:+:99850361-99924023	ENSG00000162688	178	A0A0S2A4E4,A0A1C7CYW1,A0A0M4G3H8,G1UI17,P35573	AGL	amylo-alpha-1%2C 6-glucosidase%2C 4-alpha-glucanotransferase [Source:HGNC Symbol%3BAcc:HGNC:321]	9.13588	10.5047	9.3509	9.33264	6.11855	6.09478	6.38032	7.07728
ENSG00000173281	1.34636	6.22629e-05	0.00451058	up	8:-:9136255-9151574	ENSG00000173281	79660	Q86XI6	PPP1R3B	protein phosphatase 1 regulatory subunit 3B [Source:HGNC Symbol%3BAcc:HGNC:14942]	1.70606	2.23893	2.11658	2.099	4.85299	6.05219	6.68324	2.93104
ENSG00000196352	1.3997	5.72252e-05	0.00430772	up	1:+:207321532-207386804	ENSG00000196352	1604	B1AP15,H3BLV0,A0A2R8Y4B4,A0A2R8YEC5,A0A2R8YDY3,A0A7G9ZDP2,B1AP13,A0A172WBW8,D3DT85,D3DT86,A0A223PIC2,H7BY55,A0A2H4ZEU7,P08174	CD55	CD55 molecule (Cromer blood group) [Source:HGNC Symbol%3BAcc:HGNC:2665]	4.74405	4.77249	4.60269	3.12946	9.47503	14.4581	15.0361	6.95061
ENSG00000279348	-2.82275855240667	3.88606e-05	0.00344663	down	2:+:216211404-216213519	ENSG00000279348	-	-	-	TEC	1.21442	1.77559	1.36656	2.04166	0.19726	0.11517	0.08263	0.57755
ENSG00000176692	0.91938	5.35989e-05	0.0041686	no	16:+:86566829-86569728	ENSG00000176692	2303	I6YRR3,I6Z262,I6ZVX6,I6ZZU0,I6ZMK0,I6ZZT5,Q99958	FOXC2	forkhead box C2 [Source:HGNC Symbol%3BAcc:HGNC:3801]	14.4308	16.5498	13.8489	18.6213	34.3583	32.1224	31.3106	20.6492
ENSG00000253368	-1.06243678077581	5.21966e-05	0.00409764	down	1:+:26993692-27000886	ENSG00000253368	388610	H0YES3,Q6NT89	TRNP1	TMF1 regulated nuclear protein 1 [Source:HGNC Symbol%3BAcc:HGNC:34348]	56.4841	67.7031	53.5112	69.3598	33.9572	23.2126	19.9078	44.8445
ENSG00000113249	-0.781071703298878	5.43463e-05	0.00419082	no	5:-:157029413-157059119	ENSG00000113249	26762	E9PFX0,F1CME7,F1CME8,E5RIF6,F1CME6,Q96D42,D3DQJ1	HAVCR1	hepatitis A virus cellular receptor 1 [Source:HGNC Symbol%3BAcc:HGNC:17866]	39.3098	42.0334	51.7118	36.5475	28.6361	24.1889	23.9786	20.1559
ENSG00000171206	1.01897	5.61388e-05	0.00426153	up	10:+:102644479-102658318	ENSG00000171206	81603	A0A2R8YFP1,A0A2R8YCF6,A0A2R8YD00,R4GN03,A0A2U3TZI0,A0A2R8Y580,A0A2R8Y5K0,Q9BZR9,A0A2R8Y500	TRIM8	tripartite motif containing 8 [Source:HGNC Symbol%3BAcc:HGNC:15579]	7.24042	9.73503	7.74543	7.2367	17.9802	18.5171	17.1549	10.6263
ENSG00000113734	0.898071	7.05574e-05	0.00488816	no	5:+:173144442-173164387	ENSG00000113734	662	Q12981,H0YBK7	BNIP1	BCL2 interacting protein 1 [Source:HGNC Symbol%3BAcc:HGNC:1082]	3.25977	3.27831	3.81866	3.99716	6.57379	6.54199	6.92676	4.98473
ENSG00000204852	-1.03835198562764	7.40272e-05	0.00498339	down	12:+:110614027-110663431	ENSG00000204852	79600	S4R3G2,E9PR69,S4R2Y1,A0A087X1J4,A0A0A0MRU7,S4R3M8,F8VSB8,A0A7P0T8R0,F8VQ12,Q2MV58,S4R339,E9PIB8,A0A7P0TA68,E9PNE4,Q8NEI8,B4DIB9,A0A7P0T8M6,J3KPW2,A0A7P0T9A6,Q05BR9,A0A7P0TAW1	TCTN1	tectonic family member 1 [Source:HGNC Symbol%3BAcc:HGNC:26113]	0.84287	1.04232	0.91594	0.65155	0.47008	0.3202	0.35271	0.4217
ENSG00000213064	-0.770735045585761	5.38816e-05	0.00417919	no	1:+:168225938-168253021	ENSG00000213064	375035	O95562,Q5TIH2	SFT2D2	SFT2 domain containing 2 [Source:HGNC Symbol%3BAcc:HGNC:25140]	10.9309	8.82757	10.5867	10.358	5.61891	5.14908	4.88916	8.16607
ENSG00000104783	1.05545	5.62869e-05	0.00426153	up	19:-:43766533-43781257	ENSG00000104783	3783	O15554,A0A7R6V2A8,M0QZ70,D1MQ08,M0R2E8,A0A7R6V286,M0R1J0,D1MQ09,D1MQ10,M0R2F1,A0A7R6V2A9	KCNN4	potassium calcium-activated channel subfamily N member 4 [Source:HGNC Symbol%3BAcc:HGNC:6293]	14.7387	17.1436	17.8203	9.6147	33.5804	33.1295	29.2942	22.9942
ENSG00000179598	1.17572	7.24103e-05	0.00495941	up	17:-:17200995-17206333	ENSG00000179598	201164	Q8N2A8	PLD6	phospholipase D family member 6 [Source:HGNC Symbol%3BAcc:HGNC:30447]	2.89541	2.51517	2.81662	4.21483	5.29671	7.06621	8.0028	5.64342
ENSG00000046889	-0.901466438579568	7.34902e-05	0.00496027	no	8:+:67952046-68237032	ENSG00000046889	80243	A0A2X0SZ31,Q70Z35,Q56UR8	PREX2	phosphatidylinositol-3%2C4%2C5-trisphosphate dependent Rac exchange factor 2 [Source:HGNC Symbol%3BAcc:HGNC:22950]	1.15992	1.34864	1.20763	0.88484	0.50624	0.62773	0.6293	0.53724
ENSG00000139324	-0.808819731593716	5.97548e-05	0.00440719	no	12:+:88142296-88199887	ENSG00000139324	160418	L8ECP4,F8VR71,F8W044,F8VRY4,Q6ZXV5	TMTC3	transmembrane O-mannosyltransferase targeting cadherins 3 [Source:HGNC Symbol%3BAcc:HGNC:26899]	9.48606	8.17967	10.3488	8.46017	5.31423	4.48188	4.05663	6.71144
ENSG00000165527	0.567742	4.50995e-05	0.00378611	no	14:+:49893082-49897054	ENSG00000165527	382	Q6FH17,P62330	ARF6	ADP ribosylation factor 6 [Source:HGNC Symbol%3BAcc:HGNC:659]	70.9885	72.3279	67.3765	72.5346	116.749	118.895	112.861	87.7955
ENSG00000188396	2.55875	4.95028e-05	0.00399141	up	1:-:44805893-44807351	ENSG00000188396	343521	Q5JR98	DYNLT4	dynein light chain Tctex-type 4 [Source:HGNC Symbol%3BAcc:HGNC:32315]	0.40638	0.67084	0.33196	0.33815	2.72839	2.60788	3.65596	1.1596
ENSG00000173950	-1.61677814736729	7.60237e-05	0.00504638	down	3:-:195068284-195271159	ENSG00000173950	152002	H7C2F4,A0A140T9D0,Q8NBI6,F8WEN6	XXYLT1	xyloside xylosyltransferase 1 [Source:HGNC Symbol%3BAcc:HGNC:26639]	1.08851	1.19042	1.03605	1.3465	0.36467	0.31614	0.20521	0.60395
ENSG00000115561	-0.702199734241043	6.0975e-05	0.00445118	no	2:-:86503430-86563479	ENSG00000115561	51652	Q9Y3E7	CHMP3	charged multivesicular body protein 3 [Source:HGNC Symbol%3BAcc:HGNC:29865]	8.49891	8.97028	8.05639	9.52151	5.52194	4.47891	4.52525	6.75721
ENSG00000275410	-0.781735739400864	6.05385e-05	0.00443064	no	17:-:37686431-37745059	ENSG00000275410	6928	A0A0C4DGS8,E0YMJ6,A0A087WXS2,E0YMJ8,P35680,A0A087WZC2,E0YMJ7	HNF1B	HNF1 homeobox B [Source:HGNC Symbol%3BAcc:HGNC:11630]	10.9672	11.7231	10.35	13.6038	6.84684	5.59239	5.53128	8.80886
ENSG00000134755	-0.698482259780315	5.79507e-05	0.00431876	no	18:-:31058840-31102522	ENSG00000134755	1824	A9X9K9,A0A3B3ISU0,A9X9L0,A9X9L1,Q02487	DSC2	desmocollin 2 [Source:HGNC Symbol%3BAcc:HGNC:3036]	7.88958	7.99359	8.67169	6.12104	4.79851	4.37653	4.20051	5.09747
ENSG00000088367	-0.542033229571568	5.97415e-05	0.00440719	no	20:+:36091504-36232799	ENSG00000088367	2036	Q4VXN1,H0Y482,Q4VXN0,Q4VXN8,Q4VXN6,Q29RW3,Q4VXN5,H7C2K6,A0A0C4DH22,Q4VXN7,Q4VXN2,X6RC15,L8E750,Q9H4G0,A0A1B0GTW6	EPB41L1	erythrocyte membrane protein band 4.1 like 1 [Source:HGNC Symbol%3BAcc:HGNC:3378]	7.71432	8.0853	7.56417	7.36018	5.79276	5.20095	4.61376	5.08213
ENSG00000196365	0.572242	5.41089e-05	0.00418545	no	19:-:5691834-5720572	ENSG00000196365	9361	K7ERR6,K7ER27,B4DPX0,K7ERS1,P36776,A4VCH6,K7EQF8,K7EJE8,Q2VPA0,K7ER56,B3KU28,K7EKE6,B3KXS5,E5KMI6	LONP1	lon peptidase 1%2C mitochondrial [Source:HGNC Symbol%3BAcc:HGNC:9479]	19.0773	21.0266	19.6914	20.1105	27.0888	31.6976	32.7884	26.6457
ENSG00000225383	1.8164	7.12574e-05	0.00491661	up	10:-:10784437-10795047	ENSG00000225383	207107	-	SFTA1P	surfactant associated 1%2C lncRNA [Source:HGNC Symbol%3BAcc:HGNC:18383]	4.30707	3.63747	3.25131	3.66163	13.7921	16.3706	18.2057	5.83412
ENSG00000152495	-0.734850548783649	7.351e-05	0.00496027	no	5:+:111223653-111494886	ENSG00000152495	814	D6RCD6,D6REY7,D6RE65,Q16566	CAMK4	calcium/calmodulin dependent protein kinase IV [Source:HGNC Symbol%3BAcc:HGNC:1464]	1.51453	1.62915	1.79362	1.72609	0.98111	0.86819	0.8519	1.10286
ENSG00000077097	-0.546104108701057	5.10937e-05	0.00407365	no	3:-:25597984-25664907	ENSG00000077097	7155	H7BZ82,Q02880,L8E8K5,Q71UH4,E9PCY5	TOP2B	DNA topoisomerase II beta [Source:HGNC Symbol%3BAcc:HGNC:11990]	38.7112	44.8018	42.8764	37.8021	29.7437	27.2968	24.0621	31.1578
ENSG00000087448	-0.729060635466442	6.85806e-05	0.00479991	no	12:+:27780048-27803040	ENSG00000087448	57542	F5H523,H0YGN2,Q9P2K6	KLHL42	kelch like family member 42 [Source:HGNC Symbol%3BAcc:HGNC:29252]	5.0919	5.40237	5.1617	5.24069	3.4706	2.40685	2.71678	3.6937
ENSG00000184599	1.57676	7.49466e-05	0.00501817	up	1:+:112718905-112727235	ENSG00000184599	284467	Q7Z5A8	TAFA3	TAFA chemokine like family member 3 [Source:HGNC Symbol%3BAcc:HGNC:21590]	0.65671	1.37315	0.6514	0.74161	2.52452	2.5431	2.74546	1.52688
ENSG00000274422	-1.13480068232032	8.4099e-05	0.00541859	down	22:-:22283928-22287220	ENSG00000274422	-	-	-	novel transcript	1.63503	2.15308	1.79527	1.45106	0.81484	0.75856	0.60174	0.77758
ENSG00000056487	0.869606	7.57943e-05	0.00504288	no	22:-:44881162-45010005	ENSG00000056487	112885	B1AHC5,Q96EK2,A0A0S2Z615,A0A0S2Z6R3,A0A0S2Z665,B0QYW2,B1AHC6	PHF21B	PHD finger protein 21B [Source:HGNC Symbol%3BAcc:HGNC:25161]	2.25096	3.03651	2.54597	2.46267	4.20883	5.27404	5.21971	3.51669
ENSG00000153234	1.97327	8.45039e-05	0.00542191	up	2:-:156324437-156342348	ENSG00000153234	4929	C9JWQ1,P43354,F1DAL2,C9J8W4,C0KWD1,C9IYM5,H7BZ00,E9PBQ4,F1D8N6,C0KWD2,F8W6I3,A0A0S2Z418	NR4A2	nuclear receptor subfamily 4 group A member 2 [Source:HGNC Symbol%3BAcc:HGNC:7981]	0.83369	2.18664	1.73497	0.85888	4.75463	6.67212	6.69128	2.48169
ENSG00000225663	0.627199	6.27363e-05	0.00451395	no	17:-:81822361-81833302	ENSG00000225663	348262	I3L2L5,I3L317,I3L4Q0,I3L3A7,C9JLW8,I3L3C1	MCRIP1	MAPK regulated corepressor interacting protein 1 [Source:HGNC Symbol%3BAcc:HGNC:28007]	16.864	18.6871	15.6594	19.2541	25.0932	30.1847	27.9357	23.4904
ENSG00000166598	-0.501692355709242	4.46248e-05	0.00376842	no	12:+:103930107-103953931	ENSG00000166598	7184	A0A7P0T823,H0YIV0,F8W026,A0A7P0TAG4,A0A7P0T8R3,A0A7P0Z405,A0A7P0TAE1,A0A7P0T917,V9HWP2,A0A087WT78,A0A7P0TAC2,A0A7P0T885,A0A7P0TAT8,A0A7P0T8C8,Q96GW1,A0A7P0TAY2,A0A7P0Z4B4,P14625,A0A7P0TBC2	HSP90B1	heat shock protein 90 beta family member 1 [Source:HGNC Symbol%3BAcc:HGNC:12028]	67.2494	60.6361	67.7634	52.9125	43.7831	47.2902	46.3188	45.3931
ENSG00000171224	0.798539	7.6914e-05	0.0050701	no	10:+:69630247-69633596	ENSG00000171224	219738	Q5VVH9,Q96D05	FAM241B	family with sequence similarity 241 member B [Source:HGNC Symbol%3BAcc:HGNC:23519]	12.5539	11.222	10.9478	14.0126	22.1288	22.2942	20.247	15.9497
ENSG00000157399	-1.59625807519474	7.63529e-05	0.00505648	down	X:-:2934045-2968475	ENSG00000157399	415	A0A5F9ZHX8,F5H324,A0A5F9ZHU0,A0A5F9ZHZ5,C9J5G7,F5GYY5,P51690	ARSL	arylsulfatase L [Source:HGNC Symbol%3BAcc:HGNC:719]	0.64867	0.99813	0.66911	0.44613	0.24836	0.19609	0.20964	0.15425
ENSG00000066279	-0.595819392115073	5.2256e-05	0.00409764	no	1:-:197084121-197146694	ENSG00000066279	259266	A0A7P0Z491,A0A7P0T8U9,A0A7P0Z4R7,Q4G1H2,Q4G1H0,Q8IZT6	ASPM	assembly factor for spindle microtubules [Source:HGNC Symbol%3BAcc:HGNC:19048]	27.0005	28.8444	31.074	30.3599	19.6325	16.9254	17.3859	25.3517
ENSG00000136854	0.548261	6.27839e-05	0.00451395	no	9:+:127579370-127696027	ENSG00000136854	6812	P61764,A0A0D9SEP9,A0A1B0GW76,A0A1B0GVQ5,A0A096LP52,A0A0D9SG72,A0A2R8Y5D4,A0A096LP33,A0A1B0GVV9,A0A1B0GTD8,A0A0D9SFW6,A0A1B0GUQ2,A0A1B0GTP9,A0A0D9SFQ7,A0A1B0GWF2,A0A0D9SEH5	STXBP1	syntaxin binding protein 1 [Source:HGNC Symbol%3BAcc:HGNC:11444]	8.34914	8.56728	8.87869	7.00174	12.2851	11.3869	11.5776	11.7223
ENSG00000107738	-0.672923247371783	7.71046e-05	0.00507096	no	10:-:71747556-71773520	ENSG00000107738	64115	Q9H7M9	VSIR	V-set immunoregulatory receptor [Source:HGNC Symbol%3BAcc:HGNC:30085]	6.35225	5.33902	5.11278	5.48755	3.18219	3.36963	3.54002	3.19603
ENSG00000112773	-1.73389647448055	7.32833e-05	0.00496027	down	6:-:81491439-81752774	ENSG00000112773	55603	Q5TF85,Q96IP4,H0Y6D7,H0Y5Y3	TENT5A	terminal nucleotidyltransferase 5A [Source:HGNC Symbol%3BAcc:HGNC:18345]	0.5054	0.57065	0.64758	0.41093	0.24628	0.10065	0.10591	0.14421
ENSG00000138131	-2.07401903909526	8.10753e-05	0.00525939	down	10:-:98247690-98268194	ENSG00000138131	84171	Q96JB6	LOXL4	lysyl oxidase like 4 [Source:HGNC Symbol%3BAcc:HGNC:17171]	0.98655	1.81949	2.17948	0.7461	0.31497	0.32182	0.27544	0.2265
ENSG00000100558	0.638702	7.19137e-05	0.0049461	no	14:-:67386984-67412167	ENSG00000100558	26499	G3V337,H0YJ64,H0YIZ5,Q9NYT0,H0YJD0	PLEK2	pleckstrin 2 [Source:HGNC Symbol%3BAcc:HGNC:19238]	23.7871	22.5171	19.6176	27.4927	37.434	34.1322	31.276	38.2773
ENSG00000136156	-0.58414084986483	6.41196e-05	0.004564	no	13:+:48232612-48270357	ENSG00000136156	9445	U3KQL7,A0A3B3ISG3,A0A3B3ITP9,A0A3B3IUC0,A0A3B3IU60,Q9Y287,U3KQ52	ITM2B	integral membrane protein 2B [Source:HGNC Symbol%3BAcc:HGNC:6174]	12.5799	11.158	12.7119	10.2597	6.99142	7.73782	7.59322	8.53737
ENSG00000184489	1.31541	9.00656e-05	0.00555089	up	8:+:141391995-141432454	ENSG00000184489	11156	O75365,E5RGR3,E5RFQ4	PTP4A3	protein tyrosine phosphatase 4A3 [Source:HGNC Symbol%3BAcc:HGNC:9636]	1.77319	2.62618	1.75789	1.22333	4.53835	5.14862	4.87774	2.63233
ENSG00000116604	0.983896	6.54898e-05	0.00463801	no	1:-:156463727-156500779	ENSG00000116604	4209	Q14814,A0A0G2JLL8,Q4LE66,Q05BX2	MEF2D	myocyte enhancer factor 2D [Source:HGNC Symbol%3BAcc:HGNC:6997]	10.8571	11.6885	10.4822	9.81183	21.9229	24.0689	25.5751	14.0012
ENSG00000235897	1.77115	9.29282e-05	0.00566763	up	3:+:196318330-196325570	ENSG00000235897	100874214	-	TM4SF19-AS1	TM4SF19 antisense RNA 1 [Source:HGNC Symbol%3BAcc:HGNC:41085]	2.23423	2.298	1.83511	2.51286	5.55527	9.15592	11.7325	4.1957
ENSG00000102024	-0.39951220086202	6.04931e-05	0.00443064	no	X:+:115561174-115650861	ENSG00000102024	5358	P13797,A7E2S2,U3KQI3,H7C4N2,A0A0A0MSQ0,F2Z2Z9	PLS3	plastin 3 [Source:HGNC Symbol%3BAcc:HGNC:9091]	48.5407	45.5934	45.9328	48.8651	35.5094	33.6806	34.863	37.8075
ENSG00000111530	-0.501984738637214	5.73497e-05	0.00430772	no	12:+:67269358-67319953	ENSG00000111530	55832	A0A0C4DGH5,H0YH27,F5H6I6,Q86VP6	CAND1	cullin associated and neddylation dissociated 1 [Source:HGNC Symbol%3BAcc:HGNC:30688]	21.0267	20.0807	20.0111	21.3289	14.8456	13.1362	13.1882	18.1013
ENSG00000166897	-0.93248514424572	7.27666e-05	0.00496027	no	22:-:37367960-37427479	ENSG00000166897	114794	Q5R3F8	ELFN2	extracellular leucine rich repeat and fibronectin type III domain containing 2 [Source:HGNC Symbol%3BAcc:HGNC:29396]	8.42829	7.92041	6.24973	9.48607	4.01547	3.2573	3.48714	5.93137
ENSG00000081041	1.96675	6.4842e-05	0.00460394	up	4:-:74097040-74099196	ENSG00000081041	2920	A0A024RDD9,P19875	CXCL2	C-X-C motif chemokine ligand 2 [Source:HGNC Symbol%3BAcc:HGNC:4603]	37.5503	60.5991	42.9312	41.5309	217.187	244.878	250.547	75.8033
ENSG00000164741	0.972085	5.7946e-05	0.00431876	no	8:-:13083361-13604610	ENSG00000164741	10395	Q96QB1,A0A0J9YWS8,E5RI70,Q45XF9,R4GMP5,Q9Y238,A0A2X0SYX6,P63167	DLC1	DLC1 Rho GTPase activating protein [Source:HGNC Symbol%3BAcc:HGNC:2897]	12.8259	13.9538	12.9984	14.7398	31.9022	30.796	31.3449	17.4121
ENSG00000081181	1.77851	9.63481e-05	0.00578585	up	14:+:67619920-67651708	ENSG00000081181	384	A0A024R6A0,P78540	ARG2	arginase 2 [Source:HGNC Symbol%3BAcc:HGNC:664]	1.01794	1.53886	1.26605	1.00306	4.33377	4.74812	5.40955	1.88548
ENSG00000109265	0.927825	8.39039e-05	0.00541826	no	4:+:56049098-56330609	ENSG00000109265	57482	F5H1N7,A0A0D9SFJ2,A0A1B0GWF1,A0A2R8Y5Y4,R4GNI9,A0A2R8Y6P1,Q6ZU35	CRACD	capping protein inhibiting regulator of actin dynamics [Source:HGNC Symbol%3BAcc:HGNC:29219]	1.6519	1.99119	1.77923	1.60935	3.58291	3.43685	3.79652	2.23981
ENSG00000000003	-0.935014171436581	8.52902e-05	0.00542191	no	X:-:100627108-100639991	ENSG00000000003	7105	A0A087WYV6,A0A087WZU5,A0A024RCI0,O43657	TSPAN6	tetraspanin 6 [Source:HGNC Symbol%3BAcc:HGNC:11858]	6.24513	5.30375	5.96406	5.36816	2.66856	2.41767	2.46689	4.22093
ENSG00000100644	1.27768	5.59775e-05	0.00426071	up	14:+:61695513-61748259	ENSG00000100644	3091	A8MYV6,D0VY79,Q16665	HIF1A	hypoxia inducible factor 1 subunit alpha [Source:HGNC Symbol%3BAcc:HGNC:4910]	40.3732	36.5759	42.9016	41.0201	99.7049	129.941	134.935	55.8676
ENSG00000182010	-0.720678132503132	8.99837e-05	0.00555089	no	10:-:62183035-62268844	ENSG00000182010	219790	Q5SVY4,Q8IZC4	RTKN2	rhotekin 2 [Source:HGNC Symbol%3BAcc:HGNC:19364]	1.85556	2.02348	1.61418	1.78464	0.98031	1.08873	1.01171	1.07559
ENSG00000145284	-1.10876172966305	9.09479e-05	0.00558264	down	4:-:82629539-82798796	ENSG00000145284	79966	Q86SK9,Q86UC8,Q9BSN4	SCD5	stearoyl-CoA desaturase 5 [Source:HGNC Symbol%3BAcc:HGNC:21088]	5.29263	4.59757	5.08786	3.88317	2.38176	1.95837	1.39123	2.86092
ENSG00000226137	-1.13600106723267	9.02362e-05	0.00555089	down	17:-:81029130-81034881	ENSG00000226137	440465	-	BAIAP2-DT	BAIAP2 divergent transcript [Source:HGNC Symbol%3BAcc:HGNC:44342]	4.30707	5.726	5.27749	3.44221	2.37364	1.67216	1.51409	2.70674
ENSG00000164294	-0.795043367355933	8.51451e-05	0.00542191	no	5:+:55160167-55167297	ENSG00000164294	493869	E7ETY7,J3KNB5,Q8TED1	GPX8	glutathione peroxidase 8 (putative) [Source:HGNC Symbol%3BAcc:HGNC:33100]	6.89731	6.51683	8.83262	6.40814	3.90644	4.26252	4.22154	3.28021
ENSG00000130669	0.482011	6.737e-05	0.004748	no	19:+:39125770-39182816	ENSG00000130669	10298	M0R2X4,A0A024R0J1,O96013,M0R0L9,B4DUG0,M0R3G6,A0A024R0L8,M0R1R1	PAK4	p21 (RAC1) activated kinase 4 [Source:HGNC Symbol%3BAcc:HGNC:16059]	12.6838	14.445	11.9215	14.2782	18.7308	18.984	16.923	18.943
ENSG00000099992	0.872461	8.66552e-05	0.00546004	no	22:-:30291990-30326947	ENSG00000099992	83874	F8W9Y7,Q9BXI6,F8WDN6,A7E244,B5MD46,B7ZVY9,F8WCD1	TBC1D10A	TBC1 domain family member 10A [Source:HGNC Symbol%3BAcc:HGNC:23609]	2.47446	2.67759	2.49711	2.19508	4.47986	4.77021	5.17544	3.12417
ENSG00000170017	-0.612465711154024	7.52471e-05	0.00501817	no	3:+:105366909-105576900	ENSG00000170017	214	F5GXJ9,Q13740,H7C543	ALCAM	activated leukocyte cell adhesion molecule [Source:HGNC Symbol%3BAcc:HGNC:400]	10.585	11.3449	10.9291	9.13606	6.84411	6.96751	7.2414	5.96622
ENSG00000175322	-1.13538999354764	0.000100559	0.00592659	down	18:-:14057457-14132490	ENSG00000175322	162655	K7EJG2,Q8TB69,K7ERG6	ZNF519	zinc finger protein 519 [Source:HGNC Symbol%3BAcc:HGNC:30574]	0.87588	0.79842	0.82628	0.63852	0.39281	0.2084	0.37286	0.39443
ENSG00000111077	-0.689364556137281	8.45625e-05	0.00542191	no	12:+:53046969-53064379	ENSG00000111077	23371	R4GMX1,Q63HR2,H0YID7,F8VV64	TNS2	tensin 2 [Source:HGNC Symbol%3BAcc:HGNC:19737]	4.34061	5.61553	4.79279	4.36434	3.32434	2.81524	2.84669	2.46985
ENSG00000234771	-0.973329396445264	9.57729e-05	0.00578585	no	9:-:128108581-128118693	ENSG00000234771	100289019	-	SLC25A25-AS1	SLC25A25 antisense RNA 1 [Source:HGNC Symbol%3BAcc:HGNC:27844]	2.68054	3.39453	2.93594	3.48229	1.25956	1.31555	1.44082	2.14896
ENSG00000230623	1.33954	0.000102284	0.00597032	up	1:+:200333193-200478669	ENSG00000230623	-	-	-	novel transcript%2C antisense to ZNF281	1.382	1.85978	1.54613	0.8839	3.6307	3.88917	4.03512	2.00032
ENSG00000146955	-1.4514381164777	0.00010352	0.00601786	down	7:+:140404058-140427974	ENSG00000146955	401409	A4D1S5	RAB19	RAB19%2C member RAS oncogene family [Source:HGNC Symbol%3BAcc:HGNC:19982]	1.60533	1.72436	2.04223	2.70923	0.66107	0.74299	0.5169	0.75271
ENSG00000160961	0.921873	0.000103835	0.00602394	no	19:+:14689801-14733746	ENSG00000160961	84449	M0R1P1,M0R0S8,B3KSN8,M0R113,Q96JL9	ZNF333	zinc finger protein 333 [Source:HGNC Symbol%3BAcc:HGNC:15624]	0.36911	0.59017	0.55381	0.52465	0.93017	0.93465	0.95434	0.74731
ENSG00000076351	-0.906388312421452	9.9675e-05	0.00590254	no	17:-:28394642-28407197	ENSG00000076351	113235	J3KTE6,Q96NT5,J3QRF7,J3QL21,K7EPJ7	SLC46A1	solute carrier family 46 member 1 [Source:HGNC Symbol%3BAcc:HGNC:30521]	2.0615	2.06467	1.88236	1.87631	0.91459	0.93449	0.84995	1.35354
ENSG00000159479	0.821891	8.55438e-05	0.00542595	no	1:-:43383917-43389808	ENSG00000159479	112950	Q96G25,L8E9D9	MED8	mediator complex subunit 8 [Source:HGNC Symbol%3BAcc:HGNC:19971]	9.61648	9.59186	9.45822	11.3533	17.002	19.7827	19.6782	12.6979
ENSG00000170144	-0.386283521957055	5.77177e-05	0.00431876	no	2:+:177212563-177223958	ENSG00000170144	220988	A0A7I2V402,A0A7I2V5D8,A0A7I2V4J6,H7C1J8,A0A7I2V4G0,P51991,A0A7I2V2R3	HNRNPA3	heterogeneous nuclear ribonucleoprotein A3 [Source:HGNC Symbol%3BAcc:HGNC:24941]	78.1875	72.5263	70.9439	83.4523	63.8563	57.5736	57.6687	62.295
ENSG00000189212	-0.833975372067304	0.000101753	0.00595153	no	7:-:35079989-35186041	ENSG00000189212	554236	Q6NXN4	DPY19L2P1	DPY19L2 pseudogene 1 [Source:HGNC Symbol%3BAcc:HGNC:22305]	1.64201	1.60435	1.74785	1.78835	0.98035	0.73653	0.88069	0.99899
ENSG00000155363	-0.430072494867933	6.8611e-05	0.00479991	no	1:+:112673141-112700746	ENSG00000155363	4343	Q9HCE1,Q5JR04	MOV10	Mov10 RISC complex RNA helicase [Source:HGNC Symbol%3BAcc:HGNC:7200]	27.3629	29.9504	28.4816	29.0126	22.2702	21.285	19.1343	22.0477
ENSG00000132535	0.700186	8.13005e-05	0.00526204	no	17:-:7187187-7219841	ENSG00000132535	1742	O14909,A0A3B3ISL1,A0A3B3IU19,A0A3B3ITD1,K7EKP9,K7EKU8,C9JWP9,B7Z647,A0A3B3ISQ5,B9EGL1,A0A3B3ISR0,A0A3B3IS17,A0A3B3ITI9,A0A3B3IRP2,P78352,Q15334,B7Z3U2,Q3ZCU5,C9JYG3	DLG4	discs large MAGUK scaffold protein 4 [Source:HGNC Symbol%3BAcc:HGNC:2903]	3.82024	4.75622	4.10602	4.65366	6.90117	7.57864	7.60671	5.50707
ENSG00000146112	0.88851	7.0429e-05	0.00488816	no	6:-:30676389-30687895	ENSG00000146112	170954	A0A0G2JKF1,Q6NYC8,A0A0G2JHC2	PPP1R18	protein phosphatase 1 regulatory subunit 18 [Source:HGNC Symbol%3BAcc:HGNC:29413]	23.7736	25.9842	22.3278	22.6445	41.0489	51.4269	53.2747	31.6472
ENSG00000142188	-0.760267418591663	8.70343e-05	0.00547185	no	21:-:33432485-33479974	ENSG00000142188	757	C9K0I4,F8WBF4,P56557,F8WDH1	TMEM50B	transmembrane protein 50B [Source:HGNC Symbol%3BAcc:HGNC:1280]	11.1991	9.31143	11.1278	9.99913	6.36679	5.22061	4.91552	7.66272
ENSG00000076003	-0.623380558484322	7.13126e-05	0.00491661	no	2:-:135839626-135876443	ENSG00000076003	4175	Q4ZG57,Q53T61,Q14566	MCM6	minichromosome maintenance complex component 6 [Source:HGNC Symbol%3BAcc:HGNC:6949]	42.8802	40.6387	41.0573	42.0127	31.1625	23.383	21.7476	32.9607
ENSG00000215788	0.787584	0.000100704	0.00592659	no	1:-:6460786-6466175	ENSG00000215788	8718	A0A0C4DGF3,A5LIN1,A0A3B3ISD9,K7EJY9,Q93038	TNFRSF25	TNF receptor superfamily member 25 [Source:HGNC Symbol%3BAcc:HGNC:11910]	2.54034	3.04204	2.12538	2.25713	3.7906	4.57333	4.2244	3.60391
ENSG00000215244	1.57736	9.68941e-05	0.005798	up	10:+:6271169-6353827	ENSG00000215244	399715	-	LINC02649	long intergenic non-protein coding RNA 2649 [Source:HGNC Symbol%3BAcc:HGNC:54134]	0.20834	0.32099	0.24313	0.12383	0.55274	0.63392	0.74973	0.48441
ENSG00000143815	-0.826035097875729	7.04964e-05	0.00488816	no	1:-:225401502-225428925	ENSG00000143815	3930	C9JES9,A0A494C1L1,A0A024R3R5,Q14739,C9JXK0	LBR	lamin B receptor [Source:HGNC Symbol%3BAcc:HGNC:6518]	39.3781	33.8973	43.2932	36.5687	22.1388	18.2456	16.4022	31.0543
ENSG00000100263	-0.534184878888245	8.93791e-05	0.00555089	no	22:-:29259872-29268209	ENSG00000100263	25807	B0QYJ2,F8WFA9,Q9Y3P4,B0QYJ1,A0A024R1J2	RHBDD3	rhomboid domain containing 3 [Source:HGNC Symbol%3BAcc:HGNC:1308]	13.2697	13.9922	13.3363	13.6505	9.39093	8.96499	8.53689	9.55352
ENSG00000075426	1.09318	7.29398e-05	0.00496027	up	2:+:28392448-28417317	ENSG00000075426	2355	Q9H5M2,C9JCN8,P15408	FOSL2	FOS like 2%2C AP-1 transcription factor subunit [Source:HGNC Symbol%3BAcc:HGNC:3798]	12.8056	14.2233	10.7935	15.3543	30.3387	33.9334	33.1682	17.8355
ENSG00000185122	0.463687	7.01766e-05	0.00488816	no	8:+:144291591-144314720	ENSG00000185122	3297	Q00613,A0A087WWQ3,A0A087WXG6,E9PI02,A0A087X1F9,E9PMQ6	HSF1	heat shock transcription factor 1 [Source:HGNC Symbol%3BAcc:HGNC:5224]	26.9991	28.0321	24.7466	31.1429	37.6654	39.4952	38.5496	36.0139
ENSG00000226380	1.83656	0.000112799	0.00631297	up	7:-:130876809-130913310	ENSG00000226380	-	-	-	novel transcript	0.3605	0.47608	0.33008	0.30657	1.3513	1.68444	1.60251	0.58028
ENSG00000088826	1.32155	7.95023e-05	0.00519276	up	20:+:4120980-4187747	ENSG00000088826	54498	Q5TE25,Q9NWM0	SMOX	spermine oxidase [Source:HGNC Symbol%3BAcc:HGNC:15862]	17.3623	23.3263	18.3659	21.0191	47.5651	64.6272	65.5999	28.4456
ENSG00000113712	0.684424	7.49798e-05	0.00501817	no	5:-:149492982-149551471	ENSG00000113712	1452	Q6PJ06,U3KQ83,A0A590UK94,E7ETM0,A0A590UJQ7,A0A5F9W493,D6REM4,Q05DL3,U3KPX3,H0Y9X2,A0A590UJ43,P48729,U3KQK7,E5RG27,D6RGE5	CSNK1A1	casein kinase 1 alpha 1 [Source:HGNC Symbol%3BAcc:HGNC:2451]	13.028	12.6328	12.3229	13.9072	19.9533	24.1481	22.7845	16.4903
ENSG00000105321	0.67508	8.57786e-05	0.00542878	no	19:+:47255980-47273701	ENSG00000105321	26093	A0A2R8Y4Z8,M0QZR0,M0R2W0,M0QYB4,Q9Y3X0	CCDC9	coiled-coil domain containing 9 [Source:HGNC Symbol%3BAcc:HGNC:24560]	12.6542	13.8956	12.2365	13.0706	21.6372	23.2357	20.9784	15.9917
ENSG00000284606	-1.261794628219	0.000110783	0.0062384	down	8:+:8059572-8199973	ENSG00000284606	-	-	-	novel transcript	0.39301	0.62943	0.53571	0.53675	0.20373	0.19151	0.20709	0.18293
ENSG00000226328	1.1431	0.000120702	0.00650958	up	22:-:45133020-45163781	ENSG00000226328	100506714	-	NUP50-DT	NUP50 divergent transcript [Source:HGNC Symbol%3BAcc:HGNC:50502]	0.89603	1.15758	0.71603	0.83358	1.91737	1.86209	2.30078	1.37104
ENSG00000204568	0.504595	8.85914e-05	0.00553318	no	6:+:30617840-30626395	ENSG00000204568	28973	A0A0G2JIC6,Q9Y676	MRPS18B	mitochondrial ribosomal protein S18B [Source:HGNC Symbol%3BAcc:HGNC:14516]	29.4251	28.0749	27.8687	33.3804	42.1506	41.9924	37.6483	42.2965
ENSG00000145730	-0.541176012922596	7.79449e-05	0.00510271	no	5:+:102753981-103029730	ENSG00000145730	5066	D6RDU2,H0Y9I4,D6RCD5,D6RG20,H7BYD9,D6RAQ2,D6R961,F8W8D9,D6RF09,P19021,O75592,Q7KYY0	PAM	peptidylglycine alpha-amidating monooxygenase [Source:HGNC Symbol%3BAcc:HGNC:8596]	24.244	23.6983	25.4114	20.0382	16.5498	14.9904	15.122	16.4923
ENSG00000234155	2.21867	8.9739e-05	0.00555089	up	6:-:85387219-85390186	ENSG00000234155	101928820	-	LINC02535	long intergenic non-protein coding RNA 2535 [Source:HGNC Symbol%3BAcc:HGNC:53569]	0.31651	0.14469	0.20456	0.4949	1.32877	1.2122	1.46107	0.69473
ENSG00000005156	0.536646	9.20367e-05	0.00563735	no	17:+:34980512-35009743	ENSG00000005156	3980	C4B7Q3,K7ERZ5,K7ELY6,K7EJR4,K7ENR9,P49916,Q6UXM1,K7EQB6	LIG3	DNA ligase 3 [Source:HGNC Symbol%3BAcc:HGNC:6600]	3.24863	3.33504	3.25254	3.73938	4.76528	5.01533	5.04153	4.38007
ENSG00000108509	0.595615	8.51471e-05	0.00542191	no	17:-:4967992-4987675	ENSG00000108509	23125	I3L2A1,I3L3V0,I3L3W6,A5PL10,I3L146,B7ZM30,B2RZG4,O94983	CAMTA2	calmodulin binding transcription activator 2 [Source:HGNC Symbol%3BAcc:HGNC:18807]	11.4706	13.2831	10.9054	13.3914	16.932	19.435	19.8203	16.293
ENSG00000166479	-0.50346291711728	7.79022e-05	0.00510271	no	18:-:68673688-68715108	ENSG00000166479	54495	B4DIE3,Q96JJ7,H3BPB3,H3BT89,H3BVI1,Q3B7X1,H3BRY0	TMX3	thioredoxin related transmembrane protein 3 [Source:HGNC Symbol%3BAcc:HGNC:24718]	27.7203	24.2006	30.0283	24.9715	19.0407	17.7614	17.3503	20.4585
ENSG00000242193	-1.05984474654448	0.000125238	0.00659533	down	1:-:178006136-178037950	ENSG00000242193	730102	-	CRYZL2P	crystallin zeta like 2%2C pseudogene [Source:HGNC Symbol%3BAcc:HGNC:52164]	1.5243	1.42158	1.28541	1.20224	0.63977	0.50965	0.54052	0.75138
ENSG00000134259	2.41734	0.000121979	0.00650958	up	1:-:115285904-115338770	ENSG00000134259	4803	A0A346FYQ1,P01138,A0A7P0TAZ6	NGF	nerve growth factor [Source:HGNC Symbol%3BAcc:HGNC:7808]	0.41682	0.22116	0.32833	0.63705	2.04565	2.66826	2.62332	0.84956
ENSG00000129355	0.826123	0.000122231	0.00650958	no	19:-:10566460-10569059	ENSG00000129355	1032	A0A024R796,P55273	CDKN2D	cyclin dependent kinase inhibitor 2D [Source:HGNC Symbol%3BAcc:HGNC:1790]	3.69946	4.34864	4.78206	3.47943	6.37886	6.76049	7.00912	6.65085
ENSG00000187479	4.07973	7.24547e-05	0.00495941	up	11:+:43925342-43943878	ENSG00000187479	387763	A0A087WW59,Q7Z7L8	C11orf96	chromosome 11 open reading frame 96 [Source:HGNC Symbol%3BAcc:HGNC:38675]	0.12793	0.31678	0.13436	0.2053	2.11957	5.19124	5.51424	1.42978
ENSG00000091640	0.603843	9.52619e-05	0.00578524	no	17:-:4959226-4967817	ENSG00000091640	9552	I3L4C3,I3L0Q5,O75391,I3L0X5	SPAG7	sperm associated antigen 7 [Source:HGNC Symbol%3BAcc:HGNC:11216]	12.6951	13.578	14.2129	14.808	17.8713	23.2421	20.8474	20.146
ENSG00000143315	-0.692897493440899	0.000108532	0.00615873	no	1:-:160024953-160031990	ENSG00000143315	93183	Q9H3S5	PIGM	phosphatidylinositol glycan anchor biosynthesis class M [Source:HGNC Symbol%3BAcc:HGNC:18858]	3.41646	3.91767	3.6795	3.14357	2.15198	1.80058	2.12817	2.3483
ENSG00000066651	0.614712	0.000101199	0.00594059	no	6:+:125986479-126203817	ENSG00000066651	60487	K7EJQ4,K7EPZ4,K7ENP1,Q7Z4G4,V9GXZ6,Q5JY01,Q5JY02	TRMT11	tRNA methyltransferase 11 homolog [Source:HGNC Symbol%3BAcc:HGNC:21080]	4.10598	4.29976	4.87388	4.79315	6.75275	7.08063	6.94637	5.98019
ENSG00000282849	0.857783	0.000122698	0.00650958	no	1:-:200478020-200483604	ENSG00000282849	-	-	-	novel transcript	11.2202	10.6381	8.15826	8.82334	19.1596	15.9475	16.5341	14.2295
ENSG00000104976	0.661777	0.000107528	0.00611391	no	19:+:7920338-7923250	ENSG00000104976	6618	Q13487,M0QXY9,M0R1L8	SNAPC2	small nuclear RNA activating complex polypeptide 2 [Source:HGNC Symbol%3BAcc:HGNC:11135]	9.21772	10.2326	9.32371	8.53785	13.0833	16.14	14.7321	12.8276
ENSG00000242779	-0.570568416148044	9.60475e-05	0.00578585	no	19:-:52966896-53037898	ENSG00000242779	79986	Q9H963	ZNF702P	zinc finger protein 702%2C pseudogene [Source:HGNC Symbol%3BAcc:HGNC:25775]	8.88042	8.31967	8.30775	10.5882	6.15107	5.64993	5.36062	6.50419
ENSG00000172260	-1.01121070532429	0.000128017	0.00666788	down	1:-:71395943-72282539	ENSG00000172260	257194	Q7Z3B1,L8E9Q9	NEGR1	neuronal growth regulator 1 [Source:HGNC Symbol%3BAcc:HGNC:17302]	0.69948	0.58727	0.57895	0.54514	0.26636	0.31828	0.23386	0.2952
ENSG00000189057	-1.92070639286353	9.90761e-05	0.00589152	down	11:+:59107185-59127412	ENSG00000189057	374393	E9PS27,Q6SJ93	FAM111B	FAM111 trypsin like peptidase B [Source:HGNC Symbol%3BAcc:HGNC:24200]	26.5788	20.3199	21.7965	22.694	6.95794	3.56252	2.78961	16.924
ENSG00000109472	-1.04805872592633	0.00012868	0.0066902	down	4:+:165361194-165498547	ENSG00000109472	1363	A0A7S9TQK2,C9JE88,D6R930,D6RF88,H0YAM0,P16870	CPE	carboxypeptidase E [Source:HGNC Symbol%3BAcc:HGNC:2303]	1.94202	2.09833	2.20446	1.51103	0.93677	0.93761	0.76611	0.8023
ENSG00000134531	1.83395	0.000122519	0.00650958	up	12:+:13196723-13219941	ENSG00000134531	2012	J3KQX4,A0A024RAT0,F5GYV0,F5H397,F5H2P5,Q8WWD6,P54849	EMP1	epithelial membrane protein 1 [Source:HGNC Symbol%3BAcc:HGNC:3333]	0.18746	0.17794	0.17228	0.20891	0.62422	0.46668	0.48362	1.06241
ENSG00000104689	0.584995	9.81229e-05	0.00585925	no	8:-:23190452-23225102	ENSG00000104689	8797	E5RFH1,L8EA63,C1K3N4,F8U8C0,O00220	TNFRSF10A	TNF receptor superfamily member 10a [Source:HGNC Symbol%3BAcc:HGNC:11904]	13.6288	11.2213	13.6553	11.5841	18.6199	18.5461	18.4179	17.2776
ENSG00000130600	-4.49788198753423	2.9492e-05	0.00293358	down	11:-:1995176-2001470	ENSG00000130600	283120	-	H19	H19 imprinted maternally expressed transcript [Source:HGNC Symbol%3BAcc:HGNC:4713]	0.73919	1.04589	1.08688	0.4067	0	0.12618	0.06035	0
ENSG00000132170	1.02611	0.000126248	0.00661648	up	3:+:12287368-12434356	ENSG00000132170	5468	Q6L9M1,D2KUA6,A0A494C1F9,Q4W4C7,Q86WD1,E9PFV3,Q4W4C6,A0A494C0T3,A0A3P3ZKM0,E9PFX5,E9PFV2,B6ZGS2,A0A494C012,E7EUD1,A0A0S2Z4K5,A0A494C0D9,A0A499FIV4,P37231,E7EU07,Q53EW1	PPARG	peroxisome proliferator activated receptor gamma [Source:HGNC Symbol%3BAcc:HGNC:9236]	0.71494	0.50074	0.6007	0.448	0.99041	1.16959	1.30366	0.85488
ENSG00000157657	-0.886399492780351	0.000105715	0.00605906	no	9:+:113876282-114056591	ENSG00000157657	114991	B1ALC2,Q5T7W0,B5MDS3	ZNF618	zinc finger protein 618 [Source:HGNC Symbol%3BAcc:HGNC:29416]	4.18338	5.4273	4.60407	3.51112	2.8482	1.77777	1.99805	2.70127
ENSG00000155850	-0.569498585399188	9.90495e-05	0.00589152	no	5:+:149960758-149993455	ENSG00000155850	1836	H0YA38,C9JAN6,P50443	SLC26A2	solute carrier family 26 member 2 [Source:HGNC Symbol%3BAcc:HGNC:10994]	7.8369	7.43716	7.95372	6.38548	5.21923	4.82858	4.5782	4.8428
ENSG00000157570	-0.573400735769827	0.000103151	0.00600863	no	11:+:44726465-44932423	ENSG00000157570	90139	Q8WUV1,E9PL40,E9PPB7,E5RFP3,E5RFV0,E9PKD8,Q96SJ8,H0YB98	TSPAN18	tetraspanin 18 [Source:HGNC Symbol%3BAcc:HGNC:20660]	9.01372	9.48183	8.79366	8.67461	5.62177	6.78749	5.16518	6.1543
ENSG00000123908	0.485868	7.51811e-05	0.00501817	no	8:-:140520156-140635633	ENSG00000123908	27161	E5RJY2,Q9UKV8,E5RGG9	AGO2	argonaute RISC catalytic component 2 [Source:HGNC Symbol%3BAcc:HGNC:3263]	17.0883	19.3571	17.8215	18.6164	25.741	28.1232	28.5572	22.3459
ENSG00000165752	0.519084	0.000104545	0.00602995	no	10:-:132207492-132331847	ENSG00000165752	282974	A0A140VJW0,H0Y431,I6L972,A0A0A0MRK9,Q86UX6,H0Y349	STK32C	serine/threonine kinase 32C [Source:HGNC Symbol%3BAcc:HGNC:21332]	9.83274	10.3358	9.56739	9.32203	13.5771	14.524	13.1553	13.2671
ENSG00000100345	-0.348387439431254	4.844e-05	0.00395987	no	22:-:36281280-36387967	ENSG00000100345	4627	Q5BKV1,B1AH99,P35579,Q2PS10,Q86XU5,A0A024R1N1,A0A0U4BW16	MYH9	myosin heavy chain 9 [Source:HGNC Symbol%3BAcc:HGNC:7579]	549.93	600.25	555.869	519.753	396.865	392.066	383.117	401.806
ENSG00000118508	0.778073	0.000105022	0.00604363	no	6:+:146543833-146554953	ENSG00000118508	10981	Q13637	RAB32	RAB32%2C member RAS oncogene family [Source:HGNC Symbol%3BAcc:HGNC:9772]	30.9651	31.5798	31.6769	29.5631	45.4632	58.9803	63.0959	41.9113
ENSG00000119969	-0.691498569175782	9.64715e-05	0.00578585	no	10:+:94501434-94613905	ENSG00000119969	3070	Q76H82,A0A0B4J1V9,Q9NW36,A0A087WSW7,Q6I7N8,F6XU50,Q0VGL2,B1ALG6,Q9NRZ9	HELLS	helicase%2C lymphoid specific [Source:HGNC Symbol%3BAcc:HGNC:4861]	10.7357	8.83612	9.12286	9.78951	6.87343	4.68795	5.04713	7.06939
ENSG00000198727	-0.680244634503731	5.16164e-05	0.00409148	no	MT:+:14747-15887	ENSG00000198727	-	P00156	MT-CYB	mitochondrially encoded cytochrome b [Source:HGNC Symbol%3BAcc:HGNC:7427]	4206.86	3827.35	4449.52	3024.9	2124.15	2034.41	2340.15	2668.5
ENSG00000095752	1.78958	0.000120373	0.00650958	up	19:-:55364382-55370463	ENSG00000095752	3589	A8K3F7,K7ESD5,P20809	IL11	interleukin 11 [Source:HGNC Symbol%3BAcc:HGNC:5966]	0.29701	0.36206	0.4799	0.36664	0.80158	1.66077	1.50162	1.04308
ENSG00000140931	-0.406572248559409	8.61119e-05	0.00543782	no	16:+:66603874-66613892	ENSG00000140931	123920	J3KSM1,H3BUD5,H3BU39,J3KSR6,A0A024R6Y8,I3L3C2,H3BN06,B3KQJ8,Q96MX0	CMTM3	CKLF like MARVEL transmembrane domain containing 3 [Source:HGNC Symbol%3BAcc:HGNC:19174]	70.4305	66.8084	65.7609	64.4718	49.1653	49.8835	51.4875	50.5362
ENSG00000109586	-0.618536070299388	0.000101358	0.00594059	no	4:+:173168811-173323967	ENSG00000109586	51809	Q4W5F7,Q86SF2,H0YAH3,H0YAK0,Q68VJ4,E9PBY3	GALNT7	polypeptide N-acetylgalactosaminyltransferase 7 [Source:HGNC Symbol%3BAcc:HGNC:4129]	11.9814	10.5939	12.697	11.1355	7.95396	6.36373	6.66966	8.75446
ENSG00000101160	-0.481716995266765	8.97838e-05	0.00555089	no	20:-:58985686-59008238	ENSG00000101160	1522	A0A7P0TAT6,A0A7P0T8X2,A0A7P0TBB5,A0A7P0T926,A0A7P0TBM7,A0A7P0Z469,A0A7P0T9U1,A0A7P0Z4A7,A0A7P0TAD4,A0A7P0Z4R9,A0A7P0T9X4,A0A7P0T9U4,A0A7P0T8I6,A0A7P0T9G9,A0A7P0T989,A0A7P0T900,A0A7P0Z4Q4,A0A7P0Z4L1,Q9UBR2,A0A7P0TB41,A0A7P0TA25,A0A7P0Z4L7	CTSZ	cathepsin Z [Source:HGNC Symbol%3BAcc:HGNC:2547]	9.14721	9.04734	8.22463	7.91196	6.04467	5.69525	5.64643	6.92311
ENSG00000165240	-0.620361911159317	0.000116827	0.00644992	no	X:+:77910656-78050395	ENSG00000165240	538	Q762B6,A0A2R8YD60,Q04656	ATP7A	ATPase copper transporting alpha [Source:HGNC Symbol%3BAcc:HGNC:869]	2.61494	2.72384	2.80645	2.38601	1.67197	1.85328	1.55493	1.47848
ENSG00000151693	0.633707	0.000105522	0.00605906	no	2:+:9206765-9405683	ENSG00000151693	8853	A0A286YFG8,O43150	ASAP2	ArfGAP with SH3 domain%2C ankyrin repeat and PH domain 2 [Source:HGNC Symbol%3BAcc:HGNC:2721]	5.37052	6.12086	5.73787	5.16836	8.92331	9.2937	8.81794	6.96864
ENSG00000116514	1.09713	0.000110011	0.0062179	up	1:-:32936445-32964809	ENSG00000116514	127544	Q6ZMZ0	RNF19B	ring finger protein 19B [Source:HGNC Symbol%3BAcc:HGNC:26886]	10.0928	10.4175	10.2476	9.45701	19.3018	26.8081	27.2856	13.5589
ENSG00000128283	0.687446	9.00941e-05	0.00555089	no	22:+:37560480-37569405	ENSG00000128283	11135	A0A024R1J3,B0QYC6,B0QYC7,Q00587,B0QYC8	CDC42EP1	CDC42 effector protein 1 [Source:HGNC Symbol%3BAcc:HGNC:17014]	43.1897	50.698	44.197	52.649	77.2822	83.5685	85.1489	60.0049
ENSG00000277701	-2.12151368129684	0.000130881	0.0067586	down	2:+:97281356-97291849	ENSG00000277701	-	-	-	novel transcript	1.30641	1.10365	0.49771	1.17842	0.16227	0.25508	0.1342	0.26801
ENSG00000135315	-0.886138200519517	0.000127185	0.00664881	no	6:-:84124241-84227643	ENSG00000135315	22832	Q5TB80,F6V2J0	CEP162	centrosomal protein 162 [Source:HGNC Symbol%3BAcc:HGNC:21107]	3.88395	4.72014	3.95025	4.21493	2.54525	2.37833	1.45648	2.47344
ENSG00000272374	-1.31256822570477	0.000138583	0.00697634	down	6:-:35220370-35224630	ENSG00000272374	-	-	-	novel transcript%2C antisense to SCUBE3	0.83282	1.19463	0.88976	0.72201	0.44781	0.25737	0.30091	0.34144
ENSG00000281207	1.48464	0.000106363	0.00607182	up	1:+:41014590-41043890	ENSG00000281207	100507178	-	SLFNL1-AS1	SLFNL1 antisense RNA 1 [Source:HGNC Symbol%3BAcc:HGNC:44126]	7.13806	7.90313	5.91717	9.01395	20.7457	26.0075	29.0916	10.56
ENSG00000172375	0.773574	0.000121478	0.00650958	no	11:+:119102198-119118544	ENSG00000172375	9854	Q9BTM2,E9PK05,Q6DHX1,O14523	C2CD2L	C2CD2 like [Source:HGNC Symbol%3BAcc:HGNC:29000]	1.94518	2.24222	1.94534	1.82535	3.24152	3.36491	3.984	2.56371
ENSG00000189060	1.53577	7.68847e-05	0.0050701	up	22:+:37805229-37807432	ENSG00000189060	3005	P07305	H1-0	H1.0 linker histone [Source:HGNC Symbol%3BAcc:HGNC:4714]	119.369	146.521	126.04	108.728	366.969	528.923	558.343	187.153
ENSG00000163734	1.07852	0.000130033	0.006736	up	4:-:74036589-74038807	ENSG00000163734	2921	P19876	CXCL3	C-X-C motif chemokine ligand 3 [Source:HGNC Symbol%3BAcc:HGNC:4604]	4.96305	6.2538	4.40169	4.36576	15.8812	8.1545	8.85104	8.47092
ENSG00000273230	-1.43765668149081	0.000126335	0.00661648	down	7:-:1464497-1467522	ENSG00000273230	-	-	-	novel transcript	0.88965	1.02133	0.74325	0.95179	0.29558	0.24161	0.34668	0.30771
ENSG00000274276	0.776466	0.000124853	0.00659533	no	21:-:6444869-6468040	ENSG00000274276	875	P0DN79	CBSL	cystathionine beta-synthase like [Source:HGNC Symbol%3BAcc:HGNC:51829]	3.28532	5.13064	4.09241	3.72731	5.95689	7.33417	7.3942	6.01716
ENSG00000213949	-0.88589998161869	0.000137009	0.00693807	no	5:+:52787916-52959209	ENSG00000213949	3672	A0A494C0F7,P56199	ITGA1	integrin subunit alpha 1 [Source:HGNC Symbol%3BAcc:HGNC:6134]	0.83469	0.91168	1.14346	0.75534	0.41799	0.48622	0.40854	0.55229
ENSG00000257732	2.54077	0.000126067	0.00661648	up	12:-:104262314-104280722	ENSG00000257732	-	-	-	novel transcript%2C antisense to TXNRD1	1.48376	1.21025	0.82501	1.02714	7.06014	8.43047	9.14527	2.49051
ENSG00000198648	0.738234	0.000115783	0.00642957	no	2:-:167954020-168247595	ENSG00000198648	27347	X5D2Y0,X5DP03,X5D9L8,X5D7P8,X5D2U3,Q9UEW8	STK39	serine/threonine kinase 39 [Source:HGNC Symbol%3BAcc:HGNC:17717]	8.81134	8.66169	8.10832	6.80921	13.5175	14.2395	14.8023	10.315
ENSG00000105556	0.556635	0.00011841	0.00648709	no	19:-:305573-344815	ENSG00000105556	54531	A0A1B0GUC1,A0A087WZA4,Q8N344	MIER2	MIER family member 2 [Source:HGNC Symbol%3BAcc:HGNC:29210]	7.46727	7.90492	7.5053	7.79985	11.1745	10.9857	11.9314	9.82135
ENSG00000151882	-0.841416244511767	0.000139997	0.00703511	no	5:-:43376645-43412391	ENSG00000151882	56477	A0N0Q3,D6RC73,Q9NRJ3	CCL28	C-C motif chemokine ligand 28 [Source:HGNC Symbol%3BAcc:HGNC:17700]	3.16466	4.33999	3.76406	2.98057	1.99025	1.91233	1.5459	2.12249
ENSG00000067141	-0.812839845780566	0.000142238	0.00711307	no	15:+:73051710-73305205	ENSG00000067141	4756	Q59FP8,Q92859,A0A024R610	NEO1	neogenin 1 [Source:HGNC Symbol%3BAcc:HGNC:7754]	1.70685	1.95865	2.01377	1.45603	0.90868	1.1306	1.02422	0.77956
ENSG00000009724	-1.32151082366515	0.000150315	0.00731108	down	1:-:11026523-11047239	ENSG00000009724	10747	O00187	MASP2	mannan binding lectin serine peptidase 2 [Source:HGNC Symbol%3BAcc:HGNC:6902]	0.84797	1.12458	1.14721	1.2301	0.33617	0.44367	0.31488	0.50581
ENSG00000234420	-0.598273577734301	0.000109052	0.00617594	no	10:-:42513510-42552822	ENSG00000234420	100129482	-	ZNF37BP	zinc finger protein 37B%2C pseudogene [Source:HGNC Symbol%3BAcc:HGNC:13103]	8.65612	8.31937	7.43714	6.561	5.19191	4.75237	4.58582	5.50968
ENSG00000064115	-0.478132345956644	0.000104573	0.00602995	no	12:-:26971579-27014434	ENSG00000064115	51768	F5GY59,H0YFT0,Q9NS93,F5H3K5,F5H587,F5H7C5,F5GXE1,H0YFM3,H0YFW7,F5GY35,F5GWC3,F5H4T1,H0YH23,H0YGR1	TM7SF3	transmembrane 7 superfamily member 3 [Source:HGNC Symbol%3BAcc:HGNC:23049]	19.8868	19.2235	18.6566	16.9826	13.6612	13.3496	12.0923	13.5971
ENSG00000178295	-0.756417041421673	0.000118015	0.00647788	no	2:+:17753858-17788946	ENSG00000178295	348654	E9PM30,A0A087WXY3,E9PLG0,Q17RS7	GEN1	GEN1 Holliday junction 5' flap endonuclease [Source:HGNC Symbol%3BAcc:HGNC:26881]	4.53498	4.10754	4.32303	5.11174	2.61051	2.27595	2.14266	3.62489
ENSG00000115392	-0.64123289673007	0.000120025	0.00650958	no	2:-:58159243-58241372	ENSG00000115392	55120	C9JPN7,H7C1M0,C9JZA9,B5MC31,B5MCZ6,C9J512,A0A087X0C0,Q9NW38	FANCL	FA complementation group L [Source:HGNC Symbol%3BAcc:HGNC:20748]	17.2744	21.4308	18.4092	19.4037	13.8194	10.0785	10.8007	13.3424
ENSG00000256268	1.74132	0.000137205	0.00693807	up	12:+:65589111-65613000	ENSG00000256268	105369807	-	LINC02454	long intergenic non-protein coding RNA 2454 [Source:HGNC Symbol%3BAcc:HGNC:53387]	0.39494	0.74975	1.03699	0.28169	1.76416	1.80253	1.97507	1.31479
ENSG00000136997	0.896006	9.57985e-05	0.00578585	no	8:+:127735434-127742951	ENSG00000136997	4609	A0A087WUS5,A0A0B4J1R1,B3CJB0,B3CJC7,B3CJ91,B3CJ92,H0YBT0,B3CJ73,B3CJC0,P01106,B3CJC8,B3CJB8,B3CJ71,A0A224B085,B3CJ88,A0A024R9L7,B3CJ90,B3CJD2,B3CJ87,B3CJ74,B3CJ64,B3CJD3,B3CJ75,B3CJ86,A0A494C1T8,B3CJ93,B3CJ72,B3CJD9,B3CJ77,B3CJA7,B3CJB9,B3CJ78,B3CJB1,Q16591,B3CJ63,B3CJD7,B3CJ82,B3CJA1,H0YBG3,B3CJB3,B3CJ81,B3CJA4,B3CJA3,Q14899,B3CJ94,B3CJD6,B3CJA8,B0B0N9,Q14901,B3CJD5,B3CJC6,B3CJA9,B3CJB2,B3CJE0,B…	MYC	MYC proto-oncogene%2C bHLH transcription factor [Source:HGNC Symbol%3BAcc:HGNC:7553]	23.3976	33.3533	26.368	27.3737	57.313	56.1539	57.225	35.5086
ENSG00000007968	-0.611591339559253	0.0001237	0.0065506	no	1:-:23506438-23531233	ENSG00000007968	1870	Q14209	E2F2	E2F transcription factor 2 [Source:HGNC Symbol%3BAcc:HGNC:3114]	7.41549	8.59837	6.76471	7.63384	5.65499	4.28329	4.63084	4.75191
ENSG00000246763	1.71584	0.000155837	0.00742582	up	5:-:98769618-98773469	ENSG00000246763	503569	-	RGMB-AS1	RGMB antisense RNA 1 [Source:HGNC Symbol%3BAcc:HGNC:48666]	1.8682	1.61906	1.68959	1.66557	5.99319	6.82116	7.43951	2.4433
ENSG00000126391	-0.49096845191983	9.64882e-05	0.00578585	no	11:+:65386621-65413525	ENSG00000126391	83786	Q8N4M4,E9PS62,E9PRP1,E9PRA3,Q9BZ67	FRMD8	FERM domain containing 8 [Source:HGNC Symbol%3BAcc:HGNC:25462]	45.6658	57.0844	48.2139	53.8262	39.9623	35.4113	32.0978	38.3437
ENSG00000157881	0.527812	0.000120702	0.00650958	no	1:-:2508537-2526597	ENSG00000157881	55229	Q7RTX2,H0YA02,H0YA26,H0YA31,E9PHT6,H0Y9E4,D6RJF3,Q9NVE7	PANK4	pantothenate kinase 4 (inactive) [Source:HGNC Symbol%3BAcc:HGNC:19366]	7.57555	7.96916	7.6016	9.07259	10.7924	11.1953	10.7322	12.5179
ENSG00000204387	0.807128	0.00012796	0.00666788	no	6:+:31834608-31839766	ENSG00000204387	50854	A0A024RCN7	SNHG32	small nucleolar RNA host gene 32 [Source:HGNC Symbol%3BAcc:HGNC:19078]	14.7438	13.5599	12.8803	17.2274	22.878	28.4837	28.6386	19.0644
ENSG00000205060	-0.642634930460397	0.000121131	0.00650958	no	7:-:134289332-134316930	ENSG00000205060	84912	A0A024R779,F8WAW0,Q969S0	SLC35B4	solute carrier family 35 member B4 [Source:HGNC Symbol%3BAcc:HGNC:20584]	9.33336	8.35969	9.38871	8.25236	5.40137	4.95215	4.83723	7.02037
ENSG00000074660	2.12582	0.000164589	0.00768351	up	17:-:1633858-1645744	ENSG00000074660	8578	I3L4R9,Q14162,D3DTI2,A0A0A0MR54,L8EAP7	SCARF1	scavenger receptor class F member 1 [Source:HGNC Symbol%3BAcc:HGNC:16820]	0.32085	0.42779	0.37586	0.51489	1.44321	2.43308	2.65658	0.77468
ENSG00000180776	-0.45018640187029	0.000112379	0.00630362	no	13:-:21372571-21459370	ENSG00000180776	253832	B4DRN8,A0A0D9SEN4,Q5W0Z9,L0R6T2	ZDHHC20	zinc finger DHHC-type palmitoyltransferase 20 [Source:HGNC Symbol%3BAcc:HGNC:20749]	18.1926	17.0842	16.4105	17.0686	12.5438	11.724	11.6435	13.4842
ENSG00000228716	-0.889586741335033	0.000120378	0.00650958	no	5:-:80626226-80654983	ENSG00000228716	1719	B0YJ76,A0A024RAQ3,P00374,B4DM58	DHFR	dihydrofolate reductase [Source:HGNC Symbol%3BAcc:HGNC:2861]	18.1844	15.0845	15.0486	20.7456	9.59787	7.22375	7.20081	13.1008
ENSG00000099999	1.19873	0.000112411	0.00630362	up	22:-:30368811-30421771	ENSG00000099999	200312	A0A0D9SFN2,A0A0D9SGK3,H0Y2L4,A0A0D9SF05,Q9Y6U7,H7C0R1,C9JDL7	RNF215	ring finger protein 215 [Source:HGNC Symbol%3BAcc:HGNC:33434]	5.35204	6.68452	5.83842	4.53272	12.8019	15.9655	15.9678	7.58399
ENSG00000165655	0.844824	0.000154095	0.0074171	no	10:-:75397830-75401764	ENSG00000165655	84858	Q96F45	ZNF503	zinc finger protein 503 [Source:HGNC Symbol%3BAcc:HGNC:23589]	2.65351	2.9685	2.20545	2.55292	3.62794	4.71435	5.10975	4.26702
ENSG00000124216	0.839748	0.000155702	0.00742582	no	20:+:49982980-49988886	ENSG00000124216	6615	O95863	SNAI1	snail family transcriptional repressor 1 [Source:HGNC Symbol%3BAcc:HGNC:11128]	4.16262	4.69154	5.12564	4.68372	7.62405	8.50454	9.26332	6.21201
ENSG00000186577	1.09725	0.000132612	0.0067713	up	6:-:34246381-34249108	ENSG00000186577	221491	Q86T20,A0A2U3TZT1,G8JLJ3	SMIM29	small integral membrane protein 29 [Source:HGNC Symbol%3BAcc:HGNC:1340]	9.86935	13.5422	11.6052	11.4707	22.9439	29.8097	30.8892	15.0009
ENSG00000147065	0.317028	8.50417e-05	0.00542191	no	X:+:65588377-65741931	ENSG00000147065	4478	V9HWC0,Q6PJT4,P26038,V9GZ54	MSN	moesin [Source:HGNC Symbol%3BAcc:HGNC:7373]	75.8278	72.7553	75.3247	74.1925	99.2679	95.6773	92.3315	99.3114
ENSG00000121454	-0.980960525950231	0.000168656	0.00776443	no	1:+:180230264-180278984	ENSG00000121454	89884	Q5RLJ1,Q5RLJ2,Q969G2,H0YKF4,Q5RLJ3,A0A0S2Z5S4,A0A0S2Z5S9	LHX4	LIM homeobox 4 [Source:HGNC Symbol%3BAcc:HGNC:21734]	0.94515	1.26476	1.25667	1.24782	0.64675	0.49061	0.52677	0.55469
ENSG00000153162	2.36374	0.000170321	0.00779821	up	6:+:7726099-7881728	ENSG00000153162	654	Q4JCQ2,A1L1B5,Q4VBA3,A4FU97,A4FU96,P22004	BMP6	bone morphogenetic protein 6 [Source:HGNC Symbol%3BAcc:HGNC:1073]	1.03481	0.51247	0.96796	0.76113	2.78917	6.31151	6.39173	1.86088
ENSG00000137404	-0.69309453344036	0.000143437	0.00714505	no	6:-:30688047-30691420	ENSG00000137404	11270	H0Y6T6,Q8IXM6	NRM	nurim [Source:HGNC Symbol%3BAcc:HGNC:8003]	14.644	12.2519	14.8069	12.1312	8.27352	8.12137	6.81573	8.73789
ENSG00000183250	-1.20302786038242	0.000173244	0.00784906	down	21:-:44932814-44939937	ENSG00000183250	84536	P58512	LINC01547	long intergenic non-protein coding RNA 1547 [Source:HGNC Symbol%3BAcc:HGNC:15707]	1.27414	1.35999	0.93543	0.99257	0.55457	0.38186	0.3535	0.54124
ENSG00000068323	0.628708	9.95826e-05	0.00590254	no	X:-:49028726-49043410	ENSG00000068323	7030	A0A024QZ23,P19532	TFE3	transcription factor binding to IGHM enhancer 3 [Source:HGNC Symbol%3BAcc:HGNC:11752]	43.1207	49.2917	42.8596	46.0081	73.8729	80.3311	78.2288	54.9995
ENSG00000155366	0.394921	0.000104122	0.00602833	no	1:-:112701127-112707434	ENSG00000155366	389	Q5JR05,Q5JR07,P08134,E9PLA2,Q5JR06,E9PN11,E9PQH6,Q5JR08	RHOC	ras homolog family member C [Source:HGNC Symbol%3BAcc:HGNC:669]	40.112	39.245	37.9908	39.4179	53.1254	48.9288	47.5609	55.726
ENSG00000175832	0.596474	0.000122414	0.00650958	no	17:-:43527844-43579620	ENSG00000175832	2118	B7Z5F4,D3DX44,P43268,K7EMW0	ETV4	ETS variant transcription factor 4 [Source:HGNC Symbol%3BAcc:HGNC:3493]	14.778	16.516	16.2521	12.2906	22.5282	22.8968	22.8644	20.4138
ENSG00000059758	0.765141	0.000131417	0.0067586	no	12:-:96278261-96400480	ENSG00000059758	5128	F8W1S5,F5H6Z0,F8VUX2,Q00537,F8VZY6,F8VQZ9	CDK17	cyclin dependent kinase 17 [Source:HGNC Symbol%3BAcc:HGNC:8750]	5.4873	5.09756	5.65383	5.70862	9.39561	10.071	10.4449	6.74906
ENSG00000166130	-0.668321818609631	0.000125088	0.00659533	no	12:-:98613405-98645113	ENSG00000166130	121457	Q70UQ0	IKBIP	IKBKB interacting protein [Source:HGNC Symbol%3BAcc:HGNC:26430]	21.6192	16.347	20.5604	18.7267	11.9314	10.8591	10.2197	14.6361
ENSG00000126749	0.648174	0.000131291	0.0067586	no	12:+:6970913-6997428	ENSG00000126749	10436	A0A0U3B3H7,A0A087WVM7,Q92979,B4DP65,V9GYP5,A0A087WWQ2	EMG1	EMG1 N1-specific pseudouridine methyltransferase [Source:HGNC Symbol%3BAcc:HGNC:16912]	6.47801	4.92131	6.11401	7.37084	8.7776	9.52477	9.58735	9.64789
ENSG00000174791	0.678858	0.000146508	0.00722492	no	11:-:66330241-66336840	ENSG00000174791	9610	A0A0S2Z4U0,H0YCG8,Q13671,A0A0S2Z4T5,A0A0S2Z4T3,E9PMB8,E9PNR2	RIN1	Ras and Rab interactor 1 [Source:HGNC Symbol%3BAcc:HGNC:18749]	3.29983	3.92198	2.88012	4.30942	5.76656	5.28012	5.37605	5.45476
ENSG00000152518	0.509902	0.00012188	0.00650958	no	2:-:43222402-43226606	ENSG00000152518	678	P47974	ZFP36L2	ZFP36 ring finger protein like 2 [Source:HGNC Symbol%3BAcc:HGNC:1108]	18.075	17.6891	17.8526	23.3433	27.2066	26.4125	25.8655	27.1198
ENSG00000150687	-0.855148955068452	0.000110811	0.0062384	no	11:+:86791059-86952910	ENSG00000150687	11098	O95084,E9PMX2,E9PRR2,E9PIB7	PRSS23	serine protease 23 [Source:HGNC Symbol%3BAcc:HGNC:14370]	22.2354	15.1392	19.2765	17.9943	9.64976	8.90669	7.8987	15.2251
ENSG00000164976	-0.966966146649306	0.000135948	0.00691689	no	9:-:34366666-34376898	ENSG00000164976	57462	Q6NSJ0,X6RA92	MYORG	myogenesis regulating glycosidase (putative) [Source:HGNC Symbol%3BAcc:HGNC:19918]	9.42378	10.1421	10.7846	7.12746	4.90198	3.75172	3.63404	6.87832
ENSG00000223768	-0.723687189392146	0.000147065	0.00722492	no	21:+:45288050-45297806	ENSG00000223768	642852	-	LINC00205	long intergenic non-protein coding RNA 205 [Source:HGNC Symbol%3BAcc:HGNC:16420]	4.21595	5.78232	4.00616	4.58774	3.05225	2.35897	2.37129	3.00942
ENSG00000261324	-1.0054727451994	0.000185165	0.00806425	down	12:-:14762504-14767931	ENSG00000261324	-	-	-	novel transcript%2C overlapping HIST4H4	1.03701	1.35086	1.39693	0.94061	0.54927	0.57244	0.4939	0.54678
ENSG00000176170	0.732737	0.000132251	0.0067713	no	17:+:76376584-76387860	ENSG00000176170	8877	Q53ZR5,K7EJ32,Q9NYA1,K7EMA4,Q9BTG7	SPHK1	sphingosine kinase 1 [Source:HGNC Symbol%3BAcc:HGNC:11240]	10.8484	9.35882	8.52711	11.2208	16.3654	13.9483	13.9102	21.6254
ENSG00000136158	0.715186	0.000142296	0.00711307	no	13:-:80335976-80341126	ENSG00000136158	10253	O43597	SPRY2	sprouty RTK signaling antagonist 2 [Source:HGNC Symbol%3BAcc:HGNC:11270]	8.3406	9.73206	9.49984	7.19149	13.956	15.6058	14.8195	11.2115
ENSG00000105656	0.778634	0.000144224	0.00715927	no	19:-:18442663-18522116	ENSG00000105656	8178	U3KQA3,Q75MS0,P55199,U3KQ90	ELL	elongation factor for RNA polymerase II [Source:HGNC Symbol%3BAcc:HGNC:23114]	4.92652	5.42163	5.17416	5.25731	8.64479	10.5052	9.53958	6.36618
ENSG00000131037	1.19976	0.000178589	0.00791338	up	19:+:55072020-55087923	ENSG00000131037	54869	K7ELW3,B4DKV7,K7EN83,K7EKX9,Q8TE68	EPS8L1	EPS8 like 1 [Source:HGNC Symbol%3BAcc:HGNC:21295]	1.00808	1.40691	1.155	0.80887	2.33334	2.80615	3.06623	1.44915
ENSG00000185818	0.87151	0.000148068	0.00726172	no	4:+:2059327-2069089	ENSG00000185818	339983	Q8N9F0	NAT8L	N-acetyltransferase 8 like [Source:HGNC Symbol%3BAcc:HGNC:26742]	4.01087	4.24274	3.97904	2.55083	6.1834	7.57543	7.24654	5.16028
ENSG00000197448	-0.507347023944284	0.000132436	0.0067713	no	7:+:143244093-143270854	ENSG00000197448	373156	Q2NLC8,E9PFN5,Q9Y2Q3,Q6FII1,C9JNT3	GSTK1	glutathione S-transferase kappa 1 [Source:HGNC Symbol%3BAcc:HGNC:16906]	18.3521	17.6879	16.1943	16.139	11.5323	11.4506	10.9258	13.2575
ENSG00000170348	-0.761339239967119	0.000113713	0.00633927	no	14:-:75131469-75176612	ENSG00000170348	10972	G3V2K7,P49755,A0A024R6I3	TMED10	transmembrane p24 trafficking protein 10 [Source:HGNC Symbol%3BAcc:HGNC:16998]	47.0604	38.1006	46.5216	39.5303	25.7476	21.9189	19.0975	35.2974
ENSG00000281490	-1.46864007637298	0.000175062	0.00787539	down	7:-:128655962-128658791	ENSG00000281490	100130600	-	CICP14	capicua transcriptional repressor pseudogene 14 [Source:HGNC Symbol%3BAcc:HGNC:38542]	6.31542	8.34013	6.16246	5.82211	2.50998	1.73945	1.32261	4.75017
ENSG00000144579	-0.469764122312608	0.000128986	0.00669388	no	2:+:218398256-218405941	ENSG00000144579	58190	H7C3E0,H7C1Z7,A0A024R414,H7C270,Q9GZU7	CTDSP1	CTD small phosphatase 1 [Source:HGNC Symbol%3BAcc:HGNC:21614]	19.1347	21.605	18.5368	20.7266	14.3837	13.3761	13.5785	15.7154
ENSG00000155367	1.1214	0.000184816	0.00806425	up	1:-:112709994-112715477	ENSG00000155367	333926	S4R3C3,B5BU91,L8E868,S4R3I3,Q5JR12	PPM1J	protein phosphatase%2C Mg2+/Mn2+ dependent 1J [Source:HGNC Symbol%3BAcc:HGNC:20785]	1.95855	1.89767	2.34766	1.45763	3.96278	4.43055	4.78572	2.47035
ENSG00000244038	-0.463964594987685	0.000106237	0.00607182	no	1:-:20651767-20661544	ENSG00000244038	1650	A0A024RAD5,U3KQ84,A0A0C4DGS1,P39656	DDOST	dolichyl-diphosphooligosaccharide--protein glycosyltransferase non-catalytic subunit [Source:HGNC Symbol%3BAcc:HGNC:2728]	130.776	114.138	129.84	109.624	84.3695	87.2345	80.877	99.7077
ENSG00000099821	0.506456	0.000116318	0.00644674	no	19:-:617221-633537	ENSG00000099821	5442	Q4G0F4,O00411,K7ESD1,R4GN79,K7EMH3	POLRMT	RNA polymerase mitochondrial [Source:HGNC Symbol%3BAcc:HGNC:9200]	26.8433	31.9762	27.9767	26.6484	42.7534	42.9488	39.4832	36.5271
ENSG00000075223	-0.496067474882825	0.000119824	0.00650958	no	7:-:80742538-80922359	ENSG00000075223	10512	F8WEP9,Q75MX0,F2Z2Y0,Q75L25,Q99985	SEMA3C	semaphorin 3C [Source:HGNC Symbol%3BAcc:HGNC:10725]	26.8605	26.7232	31.845	25.217	19.6481	19.1765	18.8408	19.6241
ENSG00000139641	-0.39870712748549	0.000100506	0.00592659	no	12:+:56118250-56144674	ENSG00000139641	23344	F8VZB1,Q9BSJ8	ESYT1	extended synaptotagmin 1 [Source:HGNC Symbol%3BAcc:HGNC:29534]	92.1745	87.0746	94.8138	79.8115	66.3416	69.0065	70.9178	72.0692
ENSG00000136068	0.473131	9.26363e-05	0.00566192	no	3:+:58008398-58172251	ENSG00000136068	2317	A0A024R321,H7C5L4,A0A0C4DGA1,A0A0A0MT44,E7EN95,O75369	FLNB	filamin B [Source:HGNC Symbol%3BAcc:HGNC:3755]	19.3329	21.5228	20.265	18.1363	27.7948	31.2445	32.5037	23.8618
ENSG00000160813	0.877215	0.000168581	0.00776443	no	7:-:100435282-100436497	ENSG00000160813	221908	Q8TAP8	PPP1R35	protein phosphatase 1 regulatory subunit 35 [Source:HGNC Symbol%3BAcc:HGNC:28320]	9.6778	15.2716	11.3702	9.06686	19.4499	22.3774	22.2913	15.1858
ENSG00000247828	-0.643683268410295	0.000153975	0.0074171	no	5:+:88268891-88439337	ENSG00000247828	100505894	-	TMEM161B-AS1	TMEM161B antisense RNA 1 [Source:HGNC Symbol%3BAcc:HGNC:43839]	0.94808	1.20781	1.05603	0.95475	0.76462	0.62361	0.63631	0.55926
ENSG00000112186	-0.524056670961472	0.000153079	0.00740567	no	6:+:17393505-17557790	ENSG00000112186	10486	B7Z385,A0A087WZ15,E9PDI2,A0A087X0J3,P40123,F8WDB9,F8WEW0	CAP2	cyclase associated actin cytoskeleton regulatory protein 2 [Source:HGNC Symbol%3BAcc:HGNC:20039]	12.2696	11.8626	11.1579	12.8527	8.3045	8.15737	7.50711	8.53966
ENSG00000213417	3.83534	4.72417e-05	0.00390361	up	17:-:41065116-41065879	ENSG00000213417	85294	Q9BYR9	KRTAP2-4	keratin associated protein 2-4 [Source:HGNC Symbol%3BAcc:HGNC:18891]	0	0.07932	0	0.34271	1.17072	0.63796	1.3731	1.52343
ENSG00000171234	-1.13166654997169	0.000199919	0.00834253	down	4:+:69051363-69112987	ENSG00000171234	7364	D6RH08,A0A024RDC9,Q5QKR3,A0A087X084,E9PBP8,Q99912,P16662,Q9HCT7	UGT2B7	UDP glucuronosyltransferase family 2 member B7 [Source:HGNC Symbol%3BAcc:HGNC:12554]	3.41111	3.3249	2.90018	3.82314	1.29283	0.99745	1.72778	1.72525
ENSG00000143952	-0.719181807702999	0.000148734	0.00726939	no	2:-:63892146-64019428	ENSG00000143952	51542	A0A0A0MT48,Q9P1Q0	VPS54	VPS54 subunit of GARP complex [Source:HGNC Symbol%3BAcc:HGNC:18652]	10.0868	9.66781	10.2871	10.0943	6.77621	4.96619	4.79339	7.92742
ENSG00000286388	-1.01206023098632	0.000198266	0.00832673	down	5:+:1345197-1350786	ENSG00000286388	-	-	-	novel transcript	2.64968	2.4592	2.82179	2.61669	1.58913	0.941	1.059	1.35706
ENSG00000067704	-0.435953595839246	0.000117255	0.00646101	no	1:+:220094132-220148041	ENSG00000067704	55699	L8EA13,L8E8E9,Q9NSE4	IARS2	isoleucyl-tRNA synthetase 2%2C mitochondrial [Source:HGNC Symbol%3BAcc:HGNC:29685]	59.8665	54.4292	59.2705	50.9566	41.8481	41.7269	39.126	43.0516
ENSG00000169429	2.38533	0.000113343	0.00633101	up	4:+:73740541-73743716	ENSG00000169429	3576	A0A024RDA5,C9J4T6,P10145	CXCL8	C-X-C motif chemokine ligand 8 [Source:HGNC Symbol%3BAcc:HGNC:6025]	57.3577	70.7485	68.2769	36.4559	368.397	462.015	489.955	104.876
ENSG00000143067	0.662849	0.000176929	0.00787539	no	1:-:119619377-119648266	ENSG00000143067	90874	Q8N508,Q5TEC3	ZNF697	zinc finger protein 697 [Source:HGNC Symbol%3BAcc:HGNC:32034]	2.32495	2.15067	2.24601	1.9359	3.19572	3.34167	3.41596	2.89984
ENSG00000223482	-0.589554103684838	0.000152071	0.00738189	no	10:-:87201647-87342612	ENSG00000223482	728190	-	NUTM2A-AS1	NUTM2A antisense RNA 1 [Source:HGNC Symbol%3BAcc:HGNC:45161]	2.30541	2.09176	1.97482	2.18948	1.41024	1.25368	1.24597	1.67441
ENSG00000144597	0.702902	0.000160652	0.00755433	no	3:+:15427598-15450635	ENSG00000144597	85403	F8WFA5,Q96JC9	EAF1	ELL associated factor 1 [Source:HGNC Symbol%3BAcc:HGNC:20907]	4.36223	4.23416	4.73859	4.9736	7.77393	7.64515	7.78812	5.53616
ENSG00000167202	-0.555212567660543	0.000146591	0.00722492	no	15:-:77984036-78077724	ENSG00000167202	23102	B7ZMF1,B9A6J8,Q9UPU7,C9JW56,B2RTQ2,H0YL97	TBC1D2B	TBC1 domain family member 2B [Source:HGNC Symbol%3BAcc:HGNC:29183]	6.07886	7.1691	6.70693	6.18163	4.56237	4.00636	3.82645	5.00704
ENSG00000110330	0.533127	0.000122468	0.00650958	no	11:+:102347211-102378670	ENSG00000110330	329	E9PNM6,H0YDY3,E9PMH5,A0A087X2B2,E9PI77,E9PIW1,Q13490,E9PQZ9	BIRC2	baculoviral IAP repeat containing 2 [Source:HGNC Symbol%3BAcc:HGNC:590]	29.5387	30.5001	28.9392	33.9417	49.8921	45.1025	45.5234	37.2001
ENSG00000166920	0.871492	0.00014477	0.00717113	no	15:+:45430579-45448761	ENSG00000166920	84419	A0A024R5U4,H0YKW5,Q9C002	C15orf48	chromosome 15 open reading frame 48 [Source:HGNC Symbol%3BAcc:HGNC:29898]	31.2464	35.6886	28.5964	36.2307	62.3568	69.3785	67.9578	40.2855
ENSG00000183741	-0.534853713958519	0.000116641	0.00644992	no	22:-:38861422-38872249	ENSG00000183741	23466	B0QXZ6,O95503	CBX6	chromobox 6 [Source:HGNC Symbol%3BAcc:HGNC:1556]	34.6831	38.226	36.0889	38.1129	24.4318	22.3944	23.1867	33.3895
ENSG00000185507	1.0993	0.000175227	0.00787539	up	11:-:612553-615983	ENSG00000185507	3665	E9PR03,E9PSE3,M9RSF4,A0A3B3ITQ5,A0A3B3ISS4,B4E1B1,A0A024RCA2,E9PQ11,Q92985,A0A3B3ISC0,E9PIA7	IRF7	interferon regulatory factor 7 [Source:HGNC Symbol%3BAcc:HGNC:6122]	4.09919	7.70248	5.85514	4.08479	11.0262	13.0621	12.919	7.48602
ENSG00000162522	-0.577682963807898	0.000148326	0.00726185	no	1:+:32741830-32774970	ENSG00000162522	57648	Q9P206	KIAA1522	KIAA1522 [Source:HGNC Symbol%3BAcc:HGNC:29301]	10.5089	13.207	11.8164	9.84028	7.56746	7.21591	7.56095	7.3082
ENSG00000143514	0.434637	0.00014335	0.00714505	no	1:-:223779893-223845954	ENSG00000143514	7159	H7C5L8,Q05BL1,H0Y847,F8WBY9,Q13625	TP53BP2	tumor protein p53 binding protein 2 [Source:HGNC Symbol%3BAcc:HGNC:12000]	9.82373	9.98329	9.96287	10.477	13.673	12.8494	13.6562	13.3832
ENSG00000148730	-1.17339943013232	0.000146867	0.00722492	down	10:+:70404145-70428618	ENSG00000148730	1979	A0A024QZM3,Q6FG68,Q13542	EIF4EBP2	eukaryotic translation initiation factor 4E binding protein 2 [Source:HGNC Symbol%3BAcc:HGNC:3289]	12.4311	12.3204	11.8464	13.9896	5.12625	4.00964	3.96004	11.0859
ENSG00000131471	1.37971	0.000181836	0.00798348	up	17:+:42851184-42858130	ENSG00000131471	8639	K7EQZ5,K7EIK5,K7EL47,Q16853	AOC3	amine oxidase copper containing 3 [Source:HGNC Symbol%3BAcc:HGNC:550]	0.22991	0.22772	0.22726	0.15916	0.50086	0.55215	0.50242	0.46309
ENSG00000152990	-0.970853732133591	0.00015255	0.00739258	no	4:-:22345071-22516066	ENSG00000152990	166647	D6RDX4,D6RER4,Q8IWK6	ADGRA3	adhesion G protein-coupled receptor A3 [Source:HGNC Symbol%3BAcc:HGNC:13839]	8.46962	7.28942	8.02109	7.11749	3.97265	2.82884	3.03956	6.34671
ENSG00000117308	0.504809	0.000157399	0.00746285	no	1:-:23795599-23800781	ENSG00000117308	2582	Q5QPP9,Q5QPP1,Q5QPP4,A0A024RAB7,Q5QPP3,Q14376	GALE	UDP-galactose-4-epimerase [Source:HGNC Symbol%3BAcc:HGNC:4116]	9.74603	8.87152	8.14	8.77172	12.8001	11.954	11.7739	12.4483
ENSG00000105472	1.19052	0.000209145	0.00854025	up	19:+:50723364-50725718	ENSG00000105472	6320	V9H0X6,M0R081,Q9Y240	CLEC11A	C-type lectin domain containing 11A [Source:HGNC Symbol%3BAcc:HGNC:10576]	0.89599	1.39454	1.43395	1.09551	2.32859	3.01653	2.60107	2.15086
ENSG00000148339	0.661945	0.00017814	0.0079077	no	9:+:128068201-128109245	ENSG00000148339	114789	Q6KCM7,H7C4Z4,L0R8F1,F8WEY9	SLC25A25	solute carrier family 25 member 25 [Source:HGNC Symbol%3BAcc:HGNC:20663]	2.80828	2.73033	2.30968	2.89398	3.884	4.06101	4.52395	3.67278
ENSG00000112419	-0.67464989805496	0.000161848	0.00758337	no	6:+:143536845-143831185	ENSG00000112419	9749	F6TH74,J3KP75,O75167,H9KVA6,F5H858	PHACTR2	phosphatase and actin regulator 2 [Source:HGNC Symbol%3BAcc:HGNC:20956]	4.23552	3.74155	3.83011	4.37973	2.54473	2.06269	2.21199	3.19388
ENSG00000165914	0.57814	0.000159432	0.00754671	no	14:-:90524564-90816479	ENSG00000165914	145567	Q6PIF1,Q86TV6,H0YJP9,H0YIZ4,A0A0C4DGK5,G3V3E4,G3V3H1,H0YJS2,H0YK02	TTC7B	tetratricopeptide repeat domain 7B [Source:HGNC Symbol%3BAcc:HGNC:19858]	1.55922	1.6583	1.50465	1.48038	2.17845	2.38339	2.51558	1.98106
ENSG00000126458	0.64323	0.00013758	0.00693807	no	19:-:49635292-49640143	ENSG00000126458	6237	P10301,A0A024QZF2	RRAS	RAS related [Source:HGNC Symbol%3BAcc:HGNC:10447]	75.7297	86.8293	73.2388	70.1493	126.075	132.023	122.484	93.735
ENSG00000129911	0.511088	0.000144051	0.00715927	no	19:-:1852399-1863579	ENSG00000129911	83855	A0A087WWX5,Q9BXK1,D6W5Z8	KLF16	Kruppel like factor 16 [Source:HGNC Symbol%3BAcc:HGNC:16857]	21.7628	24.3949	19.737	25.3794	29.0905	31.8184	33.9936	32.5311
ENSG00000172183	1.28003	0.000213372	0.0086021	up	15:+:88635670-88656483	ENSG00000172183	3669	H3BLY5,H0YMM4,Q96AZ6,A0A024RC76	ISG20	interferon stimulated exonuclease gene 20 [Source:HGNC Symbol%3BAcc:HGNC:6130]	0.38325	0.84353	0.60824	0.35535	1.16202	1.42476	1.44403	0.78576
ENSG00000160229	-1.39210911237613	0.000214324	0.00861612	down	19:+:20776304-20809995	ENSG00000160229	7617	Q6ZN08,Q4G0J2,A0A0G2JQ71,I3L137,M0QY27,A0A0G2JMG9	ZNF66	zinc finger protein 66 [Source:HGNC Symbol%3BAcc:HGNC:13135]	1.78748	1.54644	1.43627	1.46304	0.5457	0.39673	0.40002	1.05492
ENSG00000068885	-0.933070615181213	0.000197549	0.00831659	no	3:-:160256986-160399880	ENSG00000068885	57560	H7C5P3,C9IZR2,H7C5M3,H7C4K6,C9JSB1,F8WCB0,C9JUJ1,C9J627,C9JUI1,Q9P2H3,C9J6G8,C9J6I5	IFT80	intraflagellar transport 80 [Source:HGNC Symbol%3BAcc:HGNC:29262]	2.0913	2.5592	2.4324	2.20963	1.40649	0.90355	0.90548	1.54529
ENSG00000178585	0.536049	0.000156578	0.0074487	no	1:-:9848276-9910336	ENSG00000178585	56998	A0A024R4D7,Q9NSA3	CTNNBIP1	catenin beta interacting protein 1 [Source:HGNC Symbol%3BAcc:HGNC:16913]	14.0178	12.4138	12.9519	12.3111	19.7154	18.6845	18.8682	16.2437
ENSG00000154134	1.50727	0.000172565	0.00784906	up	11:+:124865432-124881471	ENSG00000154134	64221	Q96MS0,F5H0K7,A0A024R3M9,Q96HH0,A0A024R3L2,F5GWJ5	ROBO3	roundabout guidance receptor 3 [Source:HGNC Symbol%3BAcc:HGNC:13433]	2.19983	3.92362	2.74304	2.22221	7.55926	10.0015	10.352	3.84298
ENSG00000055163	-0.556644394111803	0.000176318	0.00787539	no	5:+:157266079-157395595	ENSG00000055163	26999	A0A087WTQ3,L0R6F7,H7C229,A0A087WV63,E7EW33,E5RKA3,A0A087WVE1,A0A087WZL7,A0A087WWZ1,E7EVJ5,Q96F07	CYFIP2	cytoplasmic FMR1 interacting protein 2 [Source:HGNC Symbol%3BAcc:HGNC:13760]	2.96068	3.24411	2.9075	2.83077	1.95391	2.11248	1.94305	1.79053
ENSG00000103051	-0.502143410541733	0.000162066	0.00758337	no	16:-:70480568-70523560	ENSG00000103051	25839	J3QLW1,A2VCL3,A0A0A0MS45,J3KRB5,A0A6I8PIQ6,H3BQB2,Q6PIW8,B4DDL2,J3KNI1,A0A024QZ89,H3BSD2,H3BMV9,E9PRT5,Q9H9E3	COG4	component of oligomeric golgi complex 4 [Source:HGNC Symbol%3BAcc:HGNC:18620]	11.3767	11.2047	10.0803	11.966	7.67026	7.11072	7.58217	8.36225
ENSG00000177173	1.32711	0.000206383	0.00850344	up	1:-:116532936-116534092	ENSG00000177173	728589	-	NAP1L4P1	nucleosome assembly protein 1 like 4 pseudogene 1 [Source:HGNC Symbol%3BAcc:HGNC:39740]	1.00474	0.99514	0.77755	0.96177	2.16456	2.05366	2.66971	1.86103
ENSG00000131849	-1.18648528835444	0.000228699	0.00894303	down	19:-:58432814-58440153	ENSG00000131849	7691	P52740,L8ECA3,A0A1W2PPT3	ZNF132	zinc finger protein 132 [Source:HGNC Symbol%3BAcc:HGNC:12916]	1.46854	1.47204	1.65386	1.40075	0.79321	0.44047	0.50561	0.74048
ENSG00000135334	0.53397	0.000165366	0.00768351	no	6:-:87674860-87702233	ENSG00000135334	55122	Q53H80	AKIRIN2	akirin 2 [Source:HGNC Symbol%3BAcc:HGNC:21407]	17.9033	19.5219	17.2507	17.0451	26.0391	26.1693	27.3279	22.3666
ENSG00000188112	1.01838	0.00020892	0.00854025	up	6:-:42101119-42142620	ENSG00000188112	647024	L8E8A3,Q5T0Z8	C6orf132	chromosome 6 open reading frame 132 [Source:HGNC Symbol%3BAcc:HGNC:21288]	1.06258	1.4062	1.35983	1.00306	2.03635	3.02315	2.68777	1.63917
ENSG00000174136	0.871643	0.000173214	0.00784906	no	5:+:98768650-98798643	ENSG00000174136	285704	Q6NW40,A0A024RAS1,J3KNF6	RGMB	repulsive guidance molecule BMP co-receptor b [Source:HGNC Symbol%3BAcc:HGNC:26896]	4.513	4.06852	4.71084	4.11877	7.94388	8.96042	9.4575	5.32629
ENSG00000172725	0.601376	0.000136495	0.00693236	no	11:-:67435510-67443821	ENSG00000172725	57175	A0A024R5K1,F5H390,A0A087WW53,Q9BR76,F5H0D2	CORO1B	coronin 1B [Source:HGNC Symbol%3BAcc:HGNC:2253]	27.014	29.5999	27.1897	24.7967	40.3306	45.817	45.3814	33.8114
ENSG00000188610	0.816973	0.000191755	0.00813262	no	1:-:121167646-121185539	ENSG00000188610	653820	A0A087X1Y7,A0A087WZP4,B2RPQ4,Q5QP12,Q86X60	FAM72B	family with sequence similarity 72 member B [Source:HGNC Symbol%3BAcc:HGNC:24805]	5.14401	4.5754	5.48732	6.86293	8.96491	10.2647	10.1649	7.25278
ENSG00000095015	-0.598469654996282	0.000182038	0.00798348	no	5:+:56815549-56896152	ENSG00000095015	4214	Q13233,L8ECC8	MAP3K1	mitogen-activated protein kinase kinase kinase 1 [Source:HGNC Symbol%3BAcc:HGNC:6848]	4.31548	5.45634	4.93916	4.43087	3.35078	2.95143	3.20726	2.72143
ENSG00000166848	0.678909	0.000176379	0.00787539	no	16:+:75647773-75761872	ENSG00000166848	54386	Q9NYB0,H3BR63,H3BMI8,A0A590UJT3	TERF2IP	TERF2 interacting protein [Source:HGNC Symbol%3BAcc:HGNC:19246]	6.87656	7.11237	6.20501	7.06081	10.9224	11.3667	12.2834	8.2252
ENSG00000159200	0.957905	0.000188631	0.00808804	no	21:-:34513142-34615113	ENSG00000159200	1827	E9PDJ2,V9GYW9,E9PD55,P53805	RCAN1	regulator of calcineurin 1 [Source:HGNC Symbol%3BAcc:HGNC:3040]	2.9432	2.67144	2.56519	2.7446	4.44388	6.22027	6.64482	3.56824
ENSG00000128602	-0.676251884886862	0.000178823	0.00791338	no	7:+:129188633-129213545	ENSG00000128602	6608	H7C5S9,A0A590UJE7,Q9NWM0,Q99835,H7C509,A0A6M5WQP3	SMO	smoothened%2C frizzled class receptor [Source:HGNC Symbol%3BAcc:HGNC:11119]	9.33852	10.3975	9.9838	8.07531	6.66583	5.01512	4.87101	6.61584
ENSG00000116478	-0.561604012892972	0.000137402	0.00693807	no	1:+:32292083-32333635	ENSG00000116478	3065	Q6IT96,B5MGH2,B5BU61,Q5TEE2,Q13547	HDAC1	histone deacetylase 1 [Source:HGNC Symbol%3BAcc:HGNC:4852]	57.3112	58.9336	55.3638	61.3307	40.9852	33.3507	34.1071	51.4892
ENSG00000242498	-0.74386711368003	0.000219103	0.00872224	no	15:-:89895006-89912952	ENSG00000242498	348110	H0YMP5,H0YL03,Q7Z6K5	ARPIN	actin related protein 2/3 complex inhibitor [Source:HGNC Symbol%3BAcc:HGNC:28782]	1.43877	1.86947	1.33904	1.56975	0.88853	0.85111	0.95664	0.77232
ENSG00000151014	0.997888	0.000174639	0.00787477	no	4:+:139015781-139045939	ENSG00000151014	25819	Q8WTX0,Q9UK39	NOCT	nocturnin [Source:HGNC Symbol%3BAcc:HGNC:14254]	11.6911	13.2199	10.9741	15.5304	32.5678	26.6306	26.9129	16.0082
ENSG00000177990	-1.41512914143467	0.000241146	0.00916517	down	12:-:63558913-63668939	ENSG00000177990	283417	F5H1L7,F5H0W1,H0YF77,F5H5T7,F5H4G6,Q6NUT2	DPY19L2	dpy-19 like 2 [Source:HGNC Symbol%3BAcc:HGNC:19414]	1.49387	1.62001	0.97345	1.76154	0.77578	0.31489	0.41547	0.60155
ENSG00000286456	-1.55890163096141	0.000240238	0.00916517	down	7:+:64612535-64614834	ENSG00000286456	-	-	-	novel transcript	3.38056	3.96134	3.30046	4.27889	1.16009	0.94825	0.68031	2.21911
ENSG00000125885	-0.602959504857109	0.000172772	0.00784906	no	20:+:5950652-5998977	ENSG00000125885	84515	A0A0S2Z5Q9,A0A0S2Z5R6,Q9UJA3,A0A0S2Z618	MCM8	minichromosome maintenance 8 homologous recombination repair factor [Source:HGNC Symbol%3BAcc:HGNC:16147]	9.11665	6.98099	7.97074	8.57041	5.29531	4.84805	4.57695	6.21977
ENSG00000147804	0.618756	0.000189352	0.00809084	no	8:-:144409742-144416844	ENSG00000147804	55630	A0A0S2Z5G2,Q6P5W5,E9PQ16,A0A0S2Z5G8	SLC39A4	solute carrier family 39 member 4 [Source:HGNC Symbol%3BAcc:HGNC:17129]	4.58077	5.02357	4.25641	4.79561	7.21717	7.56981	7.10079	5.6653
ENSG00000178202	-0.650229482257948	0.000165402	0.00768351	no	11:-:108472112-108498384	ENSG00000178202	143888	Q7Z4H8,H0YEM3	POGLUT3	protein O-glucosyltransferase 3 [Source:HGNC Symbol%3BAcc:HGNC:28496]	18.474	15.5241	18.778	16.1985	10.6022	10.3516	8.8046	13.7179
ENSG00000183696	1.69174	0.000149691	0.00730363	up	7:+:48088628-48108736	ENSG00000183696	7378	C9K0J2,B4DND0,F8WD51,C9J486,Q16831,C9JIP2	UPP1	uridine phosphorylase 1 [Source:HGNC Symbol%3BAcc:HGNC:12576]	17.5268	18.881	16.5137	18.1221	50.1634	85.5349	94.3683	27.6362
ENSG00000134575	-0.529512255129371	0.00017413	0.00786827	no	11:-:47239302-47248906	ENSG00000134575	53	B7Z7D2,B7Z6U3,A0A5F9ZHR7,E9PHY0,A0A5F9ZI20,A0A5F9ZH82,E9PQY3,P11117,A0A5F9ZH40	ACP2	acid phosphatase 2%2C lysosomal [Source:HGNC Symbol%3BAcc:HGNC:123]	18.8257	18.6633	20.0117	16.5333	12.5624	11.5066	12.0274	13.9641
ENSG00000171033	-1.17789087919596	0.000232015	0.00898564	down	8:+:78516340-78605267	ENSG00000171033	5569	A0A024R7Y9,P61925	PKIA	cAMP-dependent protein kinase inhibitor alpha [Source:HGNC Symbol%3BAcc:HGNC:9017]	3.73348	3.38087	3.28096	3.43995	1.73762	1.13808	0.929	2.3191
ENSG00000142166	-0.537299601759078	0.000165821	0.00768351	no	21:+:33324429-33359864	ENSG00000142166	3454	C9J114,A0A494C0P2,A0A494C0E2,A0A494BZU5,A0A494C0K3,P17181	IFNAR1	interferon alpha and beta receptor subunit 1 [Source:HGNC Symbol%3BAcc:HGNC:5432]	15.0579	12.2801	13.218	12.1988	8.18277	8.78586	8.51456	10.3379
ENSG00000143753	-0.888119261866496	0.000165423	0.00768351	no	1:+:224175756-224193441	ENSG00000143753	8560	A0A024R3P1,E7EMA0,O15121	DEGS1	delta 4-desaturase%2C sphingolipid 1 [Source:HGNC Symbol%3BAcc:HGNC:13709]	49.6271	36.1216	48.9954	41.4524	20.7456	20.2752	18.7993	36.4492
ENSG00000028277	0.72708	0.000222112	0.0087808	no	19:-:42086110-42196585	ENSG00000028277	5452	U3KQN1,A0A1B0GV81,A0A1B0GUT9,H0YKT2,H0YLL6,U3KQ96,H0YNW1,B5ME60,A0A1B0GW97,A0A024R0L3,H0YNG1,M0R1I6,E9PR37,P09086,A0A0D9SF23	POU2F2	POU class 2 homeobox 2 [Source:HGNC Symbol%3BAcc:HGNC:9213]	1.17349	1.00197	1.06248	1.02457	1.7878	1.62521	1.85659	1.39842
ENSG00000180998	-1.20094130364961	0.000241887	0.00916891	down	14:+:52552836-52637713	ENSG00000180998	283554	H0YJZ7,H0YFL6,Q8N3F9	GPR137C	G protein-coupled receptor 137C [Source:HGNC Symbol%3BAcc:HGNC:25445]	1.74944	1.64889	1.85714	1.35844	0.82499	0.42147	0.56444	1.01092
ENSG00000269893	0.773968	0.000215661	0.00862434	no	4:+:118278709-118285316	ENSG00000269893	100093630	-	SNHG8	small nucleolar RNA host gene 8 [Source:HGNC Symbol%3BAcc:HGNC:33098]	1.94439	1.67821	1.57535	2.04057	3.30266	2.94116	3.12216	2.31617
ENSG00000197714	1.0943	0.000243642	0.00920174	up	19:+:57280051-57294069	ENSG00000197714	10794	M0R0J6,Q14592	ZNF460	zinc finger protein 460 [Source:HGNC Symbol%3BAcc:HGNC:21628]	0.91661	1.4223	1.29962	1.11138	2.87348	2.75343	2.53203	1.45306
ENSG00000243364	-0.999835585171638	0.000248779	0.00930194	no	1:+:155063737-155069553	ENSG00000243364	1945	P52798	EFNA4	ephrin A4 [Source:HGNC Symbol%3BAcc:HGNC:3224]	5.8409	7.52065	7.66812	4.5825	3.22572	3.29588	2.45732	2.91669
ENSG00000179163	-0.629230745355248	0.000187282	0.00808712	no	1:-:23845077-23868290	ENSG00000179163	2517	P04066	FUCA1	alpha-L-fucosidase 1 [Source:HGNC Symbol%3BAcc:HGNC:4006]	23.2695	24.2337	26.1062	19.8645	14.1555	15.0897	12.8656	16.8347
ENSG00000139289	1.61475	0.000153916	0.0074171	up	12:-:76025447-76031776	ENSG00000139289	22822	A2BDE7,A0A024RBB0,R4GND3,Q8WV24	PHLDA1	pleckstrin homology like domain family A member 1 [Source:HGNC Symbol%3BAcc:HGNC:8933]	11.1958	17.2071	15.8773	14.1917	54.4048	60.6472	58.8125	20.6089
ENSG00000168036	-0.411032218319682	0.000150356	0.00731108	no	3:+:41194741-41260096	ENSG00000168036	1499	G9GAG7,B5BU28,C9IZ65,A0A024R2Q3,A0A2R8Y5Z1,A0A2R8Y5A3,A0A2R8Y543,A0A2R8Y804,A0A2R8Y815,A0A2R8Y6G0,A0A2R8YCH5,B4DGU4,A0A2R8Y7Z0,A0A2R8Y5C3,A0A2R8YG06,P35222,A0A2R8Y750	CTNNB1	catenin beta 1 [Source:HGNC Symbol%3BAcc:HGNC:2514]	17.2275	16.0632	16.5579	16.3879	12.6366	11.4452	11.5331	14.0897
ENSG00000108474	0.67253	0.000198373	0.00832673	no	17:+:16217191-16351797	ENSG00000108474	9487	B4DJK6,A0A096LPK2,M0QYT4,J3QLG8,A8MTV0,J3QQI7,Q9Y2B2,J3KSD1	PIGL	phosphatidylinositol glycan anchor biosynthesis class L [Source:HGNC Symbol%3BAcc:HGNC:8966]	3.63407	4.06157	4.02531	3.73918	5.41901	6.6047	7.03676	4.95819
ENSG00000255112	0.753667	0.000207001	0.00850344	no	18:+:11851413-11854444	ENSG00000255112	57132	Q7LBR1	CHMP1B	charged multivesicular body protein 1B [Source:HGNC Symbol%3BAcc:HGNC:24287]	5.7309	6.33572	7.16342	5.54829	9.81352	10.7905	11.8598	7.71582
ENSG00000240184	0.850833	0.000174219	0.00786827	no	5:+:141475947-141512977	ENSG00000240184	5098	Q9UN70,A0A087X1P2,A0A087WYB5,Q9BR81	PCDHGC3	protocadherin gamma subfamily C%2C 3 [Source:HGNC Symbol%3BAcc:HGNC:8716]	8.86765	11.2716	12.8991	7.43773	18.3388	19.7138	18.5252	13.9325
ENSG00000204767	-1.46611146677863	0.000246858	0.00929562	down	5:-:169861303-169980495	ENSG00000204767	100131897	A6NMK8	INSYN2B	inhibitory synaptic factor family member 2B [Source:HGNC Symbol%3BAcc:HGNC:37271]	0.68517	0.43474	0.59593	0.62994	0.23997	0.17057	0.21415	0.14256
ENSG00000136943	-0.629440096179119	0.000189128	0.00809084	no	9:-:97029677-97156556	ENSG00000136943	1515	A0A7P0T8X8,A0A7P0T891,A0A7P0T983,A0A7P0Z415,O60911	CTSV	cathepsin V [Source:HGNC Symbol%3BAcc:HGNC:2538]	7.95576	6.92065	8.09264	6.17147	4.52359	4.75499	3.99191	5.13742
ENSG00000130702	-0.739908070304575	0.000114327	0.00636106	no	20:-:62307955-62367312	ENSG00000130702	3911	H7C5J6,L8EAG2,A0A087WYH7,O15230	LAMA5	laminin subunit alpha 5 [Source:HGNC Symbol%3BAcc:HGNC:6485]	66.124	102.422	85.0865	70.1013	48.9553	54.8588	59.1	43.9465
ENSG00000171155	-0.815715174792772	0.00022159	0.0087808	no	X:-:120625674-120630054	ENSG00000171155	29071	Q96EU7	C1GALT1C1	C1GALT1 specific chaperone 1 [Source:HGNC Symbol%3BAcc:HGNC:24338]	13.8407	10.4909	14.3232	11.7663	6.56309	6.53735	5.73777	8.40093
ENSG00000084073	-0.722832578812338	0.000171631	0.00782565	no	1:+:40258041-40294180	ENSG00000084073	10269	O75844,A0A6Q8PF67,A0A6Q8PH40,A0A6Q8PHG9	ZMPSTE24	zinc metallopeptidase STE24 [Source:HGNC Symbol%3BAcc:HGNC:12877]	31.2915	21.621	29.7649	26.9509	15.4334	14.7239	13.9397	21.5301
ENSG00000248727	-1.44211229337845	0.00025938	0.00954056	down	5:-:56451627-56481946	ENSG00000248727	102467147	-	LINC01948	long intergenic non-protein coding RNA 1948 [Source:HGNC Symbol%3BAcc:HGNC:52772]	0.56358	0.64231	0.5838	0.33038	0.14296	0.123	0.25739	0.19827
ENSG00000105939	-1.0514048098665	0.000176438	0.00787539	down	7:-:139043515-139132122	ENSG00000105939	56829	C9J6P4,A0A514C937,Q05DV5,Q7Z2W4,H7C5K1,A0A7P0T8C6	ZC3HAV1	zinc finger CCCH-type containing%2C antiviral 1 [Source:HGNC Symbol%3BAcc:HGNC:23721]	13.3554	11.5744	12.8806	12.3321	4.93734	4.65612	4.73622	11.3764
ENSG00000145428	1.11253	0.00026084	0.00956812	up	4:-:153710160-153760024	ENSG00000145428	285533	D6RAJ1,D6RB06,Q8N4F7,D6RID2,D6RB46	RNF175	ring finger protein 175 [Source:HGNC Symbol%3BAcc:HGNC:27735]	1.12209	1.02363	1.10096	0.55285	2.05764	1.70544	2.30646	1.46049
ENSG00000140332	0.663246	0.000203082	0.00841303	no	15:-:70047790-70098176	ENSG00000140332	7090	H0YKT5,H0YLI3,Q6PRX2,H0YKH0,H0YL70,A0A0D9SES8,H0YKH5,H0YKN8,Q672R2,H0YNI7,H0YNT2,Q6PRX3,Q04726,H0YLW9	TLE3	TLE family member 3%2C transcriptional corepressor [Source:HGNC Symbol%3BAcc:HGNC:11839]	2.09691	2.00494	1.9531	1.79781	3.11499	3.3467	3.26598	2.35838
ENSG00000108788	0.479461	0.000190014	0.008107	no	17:+:42567072-42573239	ENSG00000108788	6945	A0A024R1W8,Q9UH92,K7EID0	MLX	MAX dimerization protein MLX [Source:HGNC Symbol%3BAcc:HGNC:11645]	9.54778	9.55628	8.62323	10.4454	12.6544	12.6289	13.2997	13.2665
ENSG00000053747	-0.63562392854875	0.000229345	0.00894303	no	18:+:23689453-23956222	ENSG00000053747	3909	A0A0A0MTS5,K7ERM0,L8E6V6,A0A075B783,A0A3B3ITG1,K7EQ42,Q566Q1,K7EPP3,A0A0A0MSA0,K7EIP4,K7EMU9,Q99533,A0A0A6YYF2,Q16787,B0YJ32,A0PJJ8	LAMA3	laminin subunit alpha 3 [Source:HGNC Symbol%3BAcc:HGNC:6483]	1.2289	1.43885	1.20641	1.33281	0.90957	0.76956	0.81258	0.67883
ENSG00000054965	-0.421795611923245	0.000170435	0.00779821	no	11:-:73400487-73598189	ENSG00000054965	23201	Q92567	FAM168A	family with sequence similarity 168 member A [Source:HGNC Symbol%3BAcc:HGNC:28999]	13.9402	15.2362	14.1766	13.9429	11.0079	9.97269	10.3082	10.9129
ENSG00000158286	-0.632584348515716	0.000181979	0.00798348	no	1:+:6205475-6221299	ENSG00000158286	388591	Q6ZRF8	RNF207	ring finger protein 207 [Source:HGNC Symbol%3BAcc:HGNC:32947]	10.91	14.3894	11.1466	12.9028	9.22229	6.81773	6.64546	8.62114
ENSG00000162664	-0.641078835856308	0.000191092	0.00811658	no	1:+:89995110-90035533	ENSG00000162664	284695	Q5BKZ1,E2QRN4,A0A0A0MRN4	ZNF326	zinc finger protein 326 [Source:HGNC Symbol%3BAcc:HGNC:14104]	5.47354	5.43781	4.9124	5.79032	4.04831	2.7779	2.88537	4.0675
ENSG00000115504	0.524742	0.000179502	0.00793116	no	2:+:62673851-63046487	ENSG00000115504	23301	A0A140VK17,H7C1E6,C9IYU2,H7C0Q4,C9JEP1,H7BZ98,B5MC86,C9J268,C9K0H9,Q8NDI1	EHBP1	EH domain binding protein 1 [Source:HGNC Symbol%3BAcc:HGNC:29144]	7.26107	7.56751	7.56355	7.227	10.477	10.6975	11.7	9.10711
ENSG00000055332	-0.400419498813215	0.000166803	0.00771648	no	2:-:37099210-37157522	ENSG00000055332	5610	A0A7P0Z4M0,Q05CP4,B7ZKK7,Q8IW76,A0A7P0TBA9,A0A7P0TAL9,P19525,Q6PK38	EIF2AK2	eukaryotic translation initiation factor 2 alpha kinase 2 [Source:HGNC Symbol%3BAcc:HGNC:9437]	12.4019	11.9485	11.5114	13.0605	9.42298	8.57349	8.666	9.98215
ENSG00000154217	0.690308	0.000213043	0.00860095	no	17:+:67377281-67697261	ENSG00000154217	26207	E7EU35,J3QS95,J3QRS7,A0A0C4DGP0,Q9UKF7	PITPNC1	phosphatidylinositol transfer protein cytoplasmic 1 [Source:HGNC Symbol%3BAcc:HGNC:21045]	2.41791	3.10009	2.71204	2.411	4.13334	4.56609	4.48711	3.25993
ENSG00000175854	0.698282	0.000233371	0.00901366	no	9:+:128275379-128316123	ENSG00000175854	375757	V9GYD7,Q1ZZU3,H7C3F2,V9GZ11,H3BLW9,H7C5E9,A0A494C0Z4	SWI5	SWI5 homologous recombination repair protein [Source:HGNC Symbol%3BAcc:HGNC:31412]	5.58216	4.70437	4.8342	4.11234	7.37302	7.43587	8.11586	6.35743
ENSG00000187800	-1.35082132805784	0.000272512	0.00984598	down	1:+:156893698-156916429	ENSG00000187800	375033	A6PVP2,Q5VY43,F2Z2F7	PEAR1	platelet endothelial aggregation receptor 1 [Source:HGNC Symbol%3BAcc:HGNC:33631]	0.89699	0.80068	0.76762	1.05442	0.49645	0.26465	0.21097	0.33706
ENSG00000254475	-1.82686852146152	0.000206918	0.00850344	down	11:-:75131138-75131880	ENSG00000254475	390225	-	OR2AT1P	olfactory receptor family 2 subfamily AT member 1 pseudogene [Source:HGNC Symbol%3BAcc:HGNC:15145]	2.96447	2.8546	2.76754	2.20245	1.0433	0.81999	0.31376	0.62659
ENSG00000146094	-1.78340144776656	0.000252344	0.00936626	down	5:-:177501904-177511274	ENSG00000146094	79930	D6R951,A0A024R7M5,D6R977,A0A6M4C8X9,D6RC22,D6RAZ9,D6RF29,D6RAM3,Q7L591	DOK3	docking protein 3 [Source:HGNC Symbol%3BAcc:HGNC:24583]	4.19226	3.2399	3.21232	5.10414	1.00129	0.56445	0.75367	2.97658
ENSG00000143870	-0.467713681948314	0.000154552	0.00742582	no	2:-:10783391-10837977	ENSG00000143870	10130	C9JNG5,Q15084	PDIA6	protein disulfide isomerase family A member 6 [Source:HGNC Symbol%3BAcc:HGNC:30168]	62.3485	55.6281	65.4982	52.7203	40.354	43.9686	39.7262	46.4025
ENSG00000090857	-0.511618108190549	0.000196352	0.00827841	no	16:+:70114332-70162537	ENSG00000090857	55066	B7ZAR9,A8MT40,Q8NCN5,H3BU60,H3BRS5,H3BQG3,H3BV59,H3BUH3	PDPR	pyruvate dehydrogenase phosphatase regulatory subunit [Source:HGNC Symbol%3BAcc:HGNC:30264]	6.23276	6.44871	5.75601	5.83627	4.08448	4.36215	3.61881	4.67171
ENSG00000100036	0.588855	0.000211144	0.00859725	no	22:+:30635781-30669016	ENSG00000100036	339665	H7C3S2,Q6ICL7	SLC35E4	solute carrier family 35 member E4 [Source:HGNC Symbol%3BAcc:HGNC:17058]	5.33458	4.40863	4.889	4.78628	7.20795	7.7933	7.06657	6.16207
ENSG00000031698	0.705449	0.000157265	0.00746285	no	1:+:109213918-109238182	ENSG00000031698	6301	P49591,Q5T5C7	SARS1	seryl-tRNA synthetase 1 [Source:HGNC Symbol%3BAcc:HGNC:10537]	38.8019	44.2094	42.7224	42.8046	67.4674	81.0914	84.8388	51.7389
ENSG00000156642	-0.688101478227865	0.000194031	0.00820477	no	15:-:73560014-73634134	ENSG00000156642	27020	Q9UFM8,Q9Y639,H3BU51,H3BQ94	NPTN	neuroplastin [Source:HGNC Symbol%3BAcc:HGNC:17867]	19.3474	15.4804	19.0769	16.5266	10.3669	10.0031	8.65821	14.1013
ENSG00000122642	-0.604877354934502	0.000188629	0.00808804	no	7:+:32957404-33006930	ENSG00000122642	11328	C9J4P8,A0A090N8P3,A7YQ73,O95302,P68106	FKBP9	FKBP prolyl isomerase 9 [Source:HGNC Symbol%3BAcc:HGNC:3725]	15.5415	16.753	18.6474	13.1192	11.4666	10.0894	9.61754	10.0425
ENSG00000188522	0.777757	0.000182177	0.00798348	no	17:-:18968789-19004764	ENSG00000188522	644815	A6ND36,K7EKG0	FAM83G	family with sequence similarity 83 member G [Source:HGNC Symbol%3BAcc:HGNC:32554]	7.71429	8.73876	7.89705	8.70419	11.81	16.7164	17.441	11.0062
ENSG00000144395	-0.781749855548776	0.000220109	0.00873793	no	2:+:196639554-196763490	ENSG00000144395	284992	E9PCV3,F8WCU1,B8ZZI4,Q8NCX0	CCDC150	coiled-coil domain containing 150 [Source:HGNC Symbol%3BAcc:HGNC:26834]	3.36958	3.87589	3.23353	3.58464	2.03937	1.66824	1.57173	2.77205
ENSG00000129625	-0.59586344623828	0.000176573	0.00787539	no	5:-:112876385-112922289	ENSG00000129625	7905	B7Z332,Q00765,H0Y8J8,E2QRG8,B7Z510	REEP5	receptor accessory protein 5 [Source:HGNC Symbol%3BAcc:HGNC:30077]	37.4121	27.1888	31.3048	32.679	21.4716	18.4738	18.6251	25.4804
ENSG00000259583	-0.860113010969314	0.000250189	0.0093105	no	15:-:100892343-100919391	ENSG00000259583	-	-	-	novel transcript%2C antisense to LRRK1 and ALDH1A3	1.86753	2.34557	2.12833	2.07449	1.09978	0.93378	0.91595	1.53443
ENSG00000134686	0.487857	0.000160317	0.00755102	no	1:-:33323623-33431095	ENSG00000134686	1912	Q8IXK0,B7ZLY0,B3KPJ4,A0A0A0MSI2	PHC2	polyhomeotic homolog 2 [Source:HGNC Symbol%3BAcc:HGNC:3183]	30.6283	32.0506	31.3995	33.9416	47.6267	47.9948	46.457	37.9693
ENSG00000129646	-1.54065839584199	0.00027741	0.00995671	down	17:-:76274049-76308276	ENSG00000129646	84074	Q9H0J4,H0YDB9,E9PPH7,A0A1B0GW36,H7C0E3,A0A7P0T7G7	QRICH2	glutamine rich 2 [Source:HGNC Symbol%3BAcc:HGNC:25326]	0.60478	0.74875	0.61401	0.77642	0.27506	0.13048	0.14402	0.36432
ENSG00000175283	-0.927599573660047	0.000222105	0.0087808	no	9:-:128945530-128947603	ENSG00000175283	22845	A0A0S2Z5Y1,A0A0S2Z597,Q9UPQ8	DOLK	dolichol kinase [Source:HGNC Symbol%3BAcc:HGNC:23406]	16.6381	17.2681	19.3954	15.8119	8.36638	7.05019	6.96891	14.1419
ENSG00000248527	-0.71939751242956	0.000144965	0.00717113	no	1:+:633696-634376	ENSG00000248527	106480796	-	MTATP6P1	MT-ATP6 pseudogene 1 [Source:HGNC Symbol%3BAcc:HGNC:44575]	770.138	722.473	798.943	497.126	427.206	373.425	417.205	500.511
ENSG00000060140	-1.15709308433205	0.000284496	0.0100644	down	12:-:10618923-10674318	ENSG00000060140	55359	F5H2I9,F5GZF6,Q6J9G0,L8ECH9,H0YGL5,F5H366,F5H4G3	STYK1	serine/threonine/tyrosine kinase 1 [Source:HGNC Symbol%3BAcc:HGNC:18889]	2.88131	2.41339	2.09215	1.56031	1.04003	1.08036	0.66074	0.94736
ENSG00000116016	1.01526	0.000190837	0.00811658	up	2:+:46293667-46386697	ENSG00000116016	2034	C9J9N2,Q53SM6,Q53ST6,Q99814	EPAS1	endothelial PAS domain protein 1 [Source:HGNC Symbol%3BAcc:HGNC:3374]	7.35946	7.18113	7.51788	6.13181	11.9977	17.9409	18.6647	9.52223
ENSG00000125449	-0.599684458279563	0.000225679	0.00886046	no	17:+:75109952-75130272	ENSG00000125449	79637	J3KTE5,J3KST7,Q9H6L4	ARMC7	armadillo repeat containing 7 [Source:HGNC Symbol%3BAcc:HGNC:26168]	10.0315	11.7986	11.6483	10.8941	7.5431	6.8245	5.9104	7.87585
ENSG00000196611	4.9673	0.000120121	0.00650958	up	11:-:102789401-102798160	ENSG00000196611	4312	Q96DZ4,L8EC95,P03956,A5GZ69	MMP1	matrix metallopeptidase 1 [Source:HGNC Symbol%3BAcc:HGNC:7155]	0.02235	0.04427	0.14082	0.04781	1.7858	2.84823	3.21414	0.61638
ENSG00000100403	-0.364534082176943	0.000133892	0.00682443	no	22:+:41301525-41360147	ENSG00000100403	23264	A0A024R1N2,Q9BSS8,Q9UGR2	ZC3H7B	zinc finger CCCH-type containing 7B [Source:HGNC Symbol%3BAcc:HGNC:30869]	62.8116	73.7763	63.294	71.7214	57.6677	56.1773	53.0626	51.5027
ENSG00000071859	0.348896	0.000165587	0.00768351	no	X:+:154444141-154450654	ENSG00000071859	9130	B0S8I6,Q14320	FAM50A	family with sequence similarity 50 member A [Source:HGNC Symbol%3BAcc:HGNC:18786]	64.1083	63.4248	60.4567	65.2773	79.6292	80.3823	79.4046	82.116
ENSG00000257621	-0.529641898969281	0.000213686	0.0086026	no	14:-:58265365-58298134	ENSG00000257621	379025	-	PSMA3-AS1	PSMA3 antisense RNA 1 [Source:HGNC Symbol%3BAcc:HGNC:26445]	5.59066	6.54329	6.40941	5.58358	4.11258	3.80732	4.24772	4.06084
ENSG00000183760	2.92279	0.00027767	0.00995671	up	19:+:39083913-39111493	ENSG00000183760	390928	M0R045,M0QYV2,M0QXC1,Q6ZNF0	ACP7	acid phosphatase 7%2C tartrate resistant (putative) [Source:HGNC Symbol%3BAcc:HGNC:33781]	0.42209	0.17917	0.69663	0.17203	2.78162	3.54264	2.89104	0.80295
ENSG00000083097	-0.664042916636868	0.000254176	0.00940041	no	6:+:83067666-83171350	ENSG00000083097	23033	Q5TA12,S4R3Y1,Q5JWR5	DOP1A	DOP1 leucine zipper like protein A [Source:HGNC Symbol%3BAcc:HGNC:21194]	1.6141	1.75553	1.56729	1.75942	0.97353	0.9947	0.8935	1.13551
ENSG00000125304	-0.676099561530355	0.000176607	0.00787539	no	13:+:99446311-99564048	ENSG00000125304	9375	A0A024QYR8,Q99805,A0A2R8Y4S7	TM9SF2	transmembrane 9 superfamily member 2 [Source:HGNC Symbol%3BAcc:HGNC:11865]	31.1413	28.0459	36.9437	24.2494	18.1478	17.3713	16.2297	22.521
ENSG00000135074	1.04016	0.000266479	0.0096927	up	5:-:157395534-157575775	ENSG00000135074	8728	E5RIS2,H0YC66,Q8TBU7,Q9H013	ADAM19	ADAM metallopeptidase domain 19 [Source:HGNC Symbol%3BAcc:HGNC:197]	1.08008	1.16416	1.29285	0.52678	2.06656	2.07197	1.67185	1.72228
ENSG00000169032	0.466417	0.000205835	0.00850239	no	15:+:66386837-66491544	ENSG00000169032	5604	A4QPA9,B4DFY5,Q02750,H3BRW9	MAP2K1	mitogen-activated protein kinase kinase 1 [Source:HGNC Symbol%3BAcc:HGNC:6840]	13.5094	14.8285	13.5612	15.3783	19.749	17.9433	19.7733	20.0382
ENSG00000136244	2.23431	0.000199684	0.00834253	up	7:+:22725884-22732002	ENSG00000136244	3569	C9J5B0,A0A1C9J7V2,A0A1C9J7T8,A0A1C9J7T5,A0A1C9J7U0,Q75MH2,A0A1C9J7V0,A0A1C9J7T7,B5MC21,P05231,B4DNV3,B5MCZ3,B5MC14	IL6	interleukin 6 [Source:HGNC Symbol%3BAcc:HGNC:6018]	17.8908	19.5358	15.9327	12.2435	92.4832	115.166	113.8	25.3706
ENSG00000100201	-0.350836764480294	0.000130968	0.0067586	no	22:-:38483438-38507660	ENSG00000100201	10521	A0A1X7SBZ2,A0A0U1RQJ0,A0A5H1ZRQ2,Q92841	DDX17	DEAD-box helicase 17 [Source:HGNC Symbol%3BAcc:HGNC:2740]	83.1916	95.1327	86.2292	83.6659	74.5758	71.4503	74.4871	68.3355
ENSG00000115602	2.21778	0.000296193	0.0102745	up	2:+:102311502-102352037	ENSG00000115602	9173	E9PC41,C9JSY6,A8VPW9,A8VPX0,Q01638	IL1RL1	interleukin 1 receptor like 1 [Source:HGNC Symbol%3BAcc:HGNC:5998]	0.38333	0.1371	0.43615	0.22783	0.95472	1.62227	1.92712	0.60767
ENSG00000151743	1.09128	0.00024049	0.00916517	up	12:-:31671142-31729121	ENSG00000151743	196394	F5H1R2,F5H286,F5GWF7,E9PHB0,F5H3D1,F5H7U5,Q8IY45	AMN1	antagonist of mitotic exit network 1 homolog [Source:HGNC Symbol%3BAcc:HGNC:27281]	4.68091	4.86802	5.6946	4.27754	8.97183	13.362	12.7633	6.38159
ENSG00000006042	-0.668371950666059	0.000225535	0.00886046	no	17:+:32927910-32945106	ENSG00000006042	26022	C9J6Q8,A0AUK5,Q9Y2Y6,J3QS57,J9JIC8,C9J3Y0,J3QLG7	TMEM98	transmembrane protein 98 [Source:HGNC Symbol%3BAcc:HGNC:24529]	8.11532	6.99804	8.05249	7.23092	4.78223	4.08753	3.8876	5.90139
ENSG00000123358	1.35819	0.000235723	0.00907772	up	12:+:52022832-52059507	ENSG00000123358	3164	A0A024R126,P22736,H3BPN8,H3BSM8,H3BSB9,H3BT85,F8VVX9,H3BQG5,F5GXF0	NR4A1	nuclear receptor subfamily 4 group A member 1 [Source:HGNC Symbol%3BAcc:HGNC:7980]	2.12192	2.95727	2.67782	1.39976	5.68085	6.98199	7.44582	3.07927
ENSG00000112293	-1.51356107518963	0.000300708	0.0103592	down	6:-:24424565-24495205	ENSG00000112293	2822	P80108	GPLD1	glycosylphosphatidylinositol specific phospholipase D1 [Source:HGNC Symbol%3BAcc:HGNC:4459]	0.83883	0.54548	0.8098	0.91554	0.23947	0.25312	0.15335	0.36266
ENSG00000198743	-0.545522377758059	0.000184351	0.0080581	no	21:+:34073578-34106260	ENSG00000198743	6526	P53794	SLC5A3	solute carrier family 5 member 3 [Source:HGNC Symbol%3BAcc:HGNC:11038]	11.8653	12.2655	13.6285	10.2436	8.1663	7.56958	7.57855	9.13227
ENSG00000181218	0.908514	0.000255966	0.00944345	no	1:-:228456979-228457873	ENSG00000181218	92815	Q7L7L0	H2AW	H2A.W histone [Source:HGNC Symbol%3BAcc:HGNC:20507]	12.4418	16.1823	12.7082	10.8241	24.1845	28.7268	25.9168	15.6704
ENSG00000104856	0.73464	0.000187161	0.00808712	no	19:+:45001449-45038198	ENSG00000104856	5971	K7ERX9,Q01201,D6R992,D6RIV7	RELB	RELB proto-oncogene%2C NF-kB subunit [Source:HGNC Symbol%3BAcc:HGNC:9956]	25.865	31.5654	25.1411	29.5164	47.5485	53.6329	51.4783	33.7863
ENSG00000270607	1.82051	0.00020245	0.0084047	up	11:-:19710934-19712619	ENSG00000270607	100126784	-	NAV2-AS6	NAV2 antisense RNA 6 [Source:HGNC Symbol%3BAcc:HGNC:55264]	0.39918	0.32348	0.19057	0.19412	0.9549	0.79499	1.07158	0.72485
ENSG00000114978	-0.432272626980693	0.000170477	0.00779821	no	2:-:74152528-74178898	ENSG00000114978	55233	Q9H8S9	MOB1A	MOB kinase activator 1A [Source:HGNC Symbol%3BAcc:HGNC:16015]	34.8099	33.0001	35.991	38.7761	26.9995	24.5404	23.656	30.8054
ENSG00000076555	-0.719272868789838	0.000267448	0.00971216	no	12:+:109116595-109268226	ENSG00000076555	32	S4R3S7,Q4G170,F5H5C3,A0A087WUA1,F8W8T8,O00763,H0YGH5	ACACB	acetyl-CoA carboxylase beta [Source:HGNC Symbol%3BAcc:HGNC:85]	1.0967	1.31183	1.13411	0.88449	0.75229	0.62584	0.57457	0.60582
ENSG00000237686	1.31234	0.000307458	0.0104598	up	6:-:43995723-44074652	ENSG00000237686	101929705	-	SCIRT	stem cell inhibitory RNA transcript [Source:HGNC Symbol%3BAcc:HGNC:55341]	0.74021	0.6703	0.84405	0.7014	1.75196	2.10596	2.25627	1.0259
ENSG00000261094	-1.126587289244	0.000305371	0.0104217	down	9:+:122937623-122940333	ENSG00000261094	-	-	-	novel transcript	2.01352	2.67415	2.57132	2.76613	1.15957	0.79745	0.8936	1.4799
ENSG00000143839	2.87861	0.000215737	0.00862434	up	1:-:204154819-204190324	ENSG00000143839	5972	P00797,A0A1B0GUZ2,Q693B1	REN	renin [Source:HGNC Symbol%3BAcc:HGNC:9958]	0.45477	0.0693	0.25718	0.2994	2.25013	2.2294	1.86604	0.73201
ENSG00000031003	-0.671637744118831	0.000247981	0.00930194	no	5:-:137937960-138051961	ENSG00000031003	51306	A0A2X0SG06,D6RE97,D6RDL7,D6RBJ3,D6RAT6,D6RCA0,Q9NYF5	FAM13B	family with sequence similarity 13 member B [Source:HGNC Symbol%3BAcc:HGNC:1335]	3.59479	3.69398	3.75662	4.58621	2.33854	2.08514	2.1487	2.86359
ENSG00000133318	-0.550657804513472	0.000171542	0.00782565	no	11:+:63681446-63759891	ENSG00000133318	10313	B7Z4M1,A0A024R5C4,O95197,F5GWG7,F5H891,Q7RTN4,F5H617	RTN3	reticulon 3 [Source:HGNC Symbol%3BAcc:HGNC:10469]	50.5355	37.5605	46.7741	40.8653	29.2171	28.6534	26.856	35.3872
ENSG00000164236	-0.483874142227085	0.00018872	0.00808804	no	5:+:10564070-10657816	ENSG00000164236	651746	D6R912,A6NCL7	ANKRD33B	ankyrin repeat domain 33B [Source:HGNC Symbol%3BAcc:HGNC:35240]	13.1164	13.5161	12.4064	15.9552	11.0137	9.36053	8.54793	9.96088
ENSG00000106780	-0.759792239895782	0.000249633	0.00930194	no	9:-:120600811-120714470	ENSG00000106780	1955	Q9H1U4	MEGF9	multiple EGF like domains 9 [Source:HGNC Symbol%3BAcc:HGNC:3234]	5.06948	4.52088	4.35532	3.37674	2.54604	2.0792	2.28496	2.92822
ENSG00000145002	1.90517	0.000266572	0.0096927	up	8:-:12425614-12436343	ENSG00000145002	653333	E9PPT9,Q4KMP3,P0C5J1,E9PQV7	FAM86B2	family with sequence similarity 86 member B2 [Source:HGNC Symbol%3BAcc:HGNC:32222]	0.35832	1.10906	0.47042	0.38335	2.40085	1.69485	2.5599	1.06506
ENSG00000157193	0.492717	0.000201574	0.00838708	no	1:-:53242364-53328469	ENSG00000157193	7804	A0A590UK45,A0A590UJH5,Q14114,A0A590UJT0,E9PP15,H0YEV6,A0A590UJ30,A0A590UK97,H0YEA5,E9PKG2,A0A590UJJ8,H0YCA4,D3DQ39,A0A590UJF9,A0A590UKB1,A0A590UJQ4,A0A590UJ57,A0A590UJ98,A0A590UJ39,A0A590UJV3,A0A590UK84,A0A590UK53,A0A590UJJ9,A0A590UKB5	LRP8	LDL receptor related protein 8 [Source:HGNC Symbol%3BAcc:HGNC:6700]	3.38145	3.38305	3.88468	3.30146	5.38742	4.64963	4.27294	4.98569
ENSG00000150961	0.718807	0.000231487	0.00898526	no	4:-:118722823-118838683	ENSG00000150961	9871	E9PC44,D6RGJ5,O94855,E9PG84,D6RAE2,D6RBM1,Q4W5D3,E9PDM8,Q49AI3	SEC24D	SEC24 homolog D%2C COPII coat complex component [Source:HGNC Symbol%3BAcc:HGNC:10706]	2.80013	2.76117	2.74007	2.73837	4.29782	5.07916	5.2229	3.3204
ENSG00000058804	-0.623615893609808	0.000186089	0.00807306	no	1:-:53765478-53838463	ENSG00000058804	55706	Q9BTX1	NDC1	NDC1 transmembrane nucleoporin [Source:HGNC Symbol%3BAcc:HGNC:25525]	38.797	31.7375	36.5404	38.5252	24.4325	21.0915	18.4966	31.0825
ENSG00000268218	1.31882	0.000294546	0.0102745	up	16:+:89268104-89273044	ENSG00000268218	-	-	-	novel transcript%2C antisense to ANKRD11	1.37078	2.28488	1.35189	1.55594	3.95894	4.7109	5.07962	2.06703
ENSG00000172687	-0.689818732765144	0.000263868	0.0096189	no	19:+:21358930-21388582	ENSG00000172687	148203	M0R024,Q8NE65,M0R3I0,M0R0N2,E9PE46	ZNF738	zinc finger protein 738 [Source:HGNC Symbol%3BAcc:HGNC:32469]	2.42266	2.08463	2.12371	2.55787	1.58026	1.20306	1.15688	1.46969
ENSG00000169604	-0.564851658367896	0.000218536	0.00872224	no	2:+:69013176-69249327	ENSG00000169604	84168	A0A7P0Z463,H0YC24,D6W5F9,Q96EC6,A0A7P0T9B0,Q9H6X2	ANTXR1	ANTXR cell adhesion molecule 1 [Source:HGNC Symbol%3BAcc:HGNC:21014]	4.1653	3.6581	3.87184	3.34034	2.34634	2.43143	2.20208	2.9535
ENSG00000186466	1.7069	0.000277566	0.00995671	up	9:-:63317067-63333091	ENSG00000186466	375719	-	AQP7P1	aquaporin 7 pseudogene 1 [Source:HGNC Symbol%3BAcc:HGNC:32048]	0.64404	1.15979	0.7379	0.50111	2.51067	2.56528	3.01161	1.28085
ENSG00000171552	0.552497	0.000186108	0.00807306	no	20:-:31664452-31723989	ENSG00000171552	598	Q5TE64,A0A7I2V597,Q5QP56,Q5QP59,A0A0S2Z3D2,Q9H1R6,Q5TE63,A0A0S2Z3C5,Q07817	BCL2L1	BCL2 like 1 [Source:HGNC Symbol%3BAcc:HGNC:992]	33.6458	31.8517	31.6625	34.7169	49.4417	52.5058	52.0315	39.0185
ENSG00000105619	0.577731	0.000246101	0.00927935	no	19:-:54107020-54115657	ENSG00000105619	29844	A0A024R4Q5,F8WDC1,A0A0G2JP55,P0C1Z6,A8MTQ3	TFPT	TCF3 fusion partner [Source:HGNC Symbol%3BAcc:HGNC:13630]	19.1355	21.7957	19.1455	20.526	30.4277	29.5851	31.6584	24.3317
ENSG00000077147	-0.416867580991109	0.000167251	0.00772467	no	10:-:96518110-96587452	ENSG00000077147	56889	Q5TB53,L8EB11,Q8WUB5,Q9HD45	TM9SF3	transmembrane 9 superfamily member 3 [Source:HGNC Symbol%3BAcc:HGNC:21529]	51.9169	45.3321	52.7345	45.4809	35.4954	37.1617	35.1984	41.7553
ENSG00000107290	-0.52668542847433	0.00018534	0.00806425	no	9:-:132261356-132354986	ENSG00000107290	23064	A0A024R8E8,A0A0S2Z520,X6RI79,A0A0S2Z550,Q7Z333	SETX	senataxin [Source:HGNC Symbol%3BAcc:HGNC:445]	17.527	17.8288	17.3972	16.9829	12.3078	10.1718	10.671	15.511
ENSG00000223799	-2.11928434884862	0.000155619	0.00742582	down	21:-:33263873-33266260	ENSG00000223799	100288432	-	IL10RB-DT	IL10RB divergent transcript [Source:HGNC Symbol%3BAcc:HGNC:44303]	0.4943	0.67997	0.40378	0.5582	0.10705	0.08204	0.07847	0.1306
ENSG00000010244	-0.378757722147144	0.000180117	0.00794603	no	17:+:32350132-32381885	ENSG00000010244	7756	H0Y3M2,J3KRW6,O43670,X6R4W8,J3QRS9,J3KRB6,J3KTL1,J3QS27,J3KS31	ZNF207	zinc finger protein 207 [Source:HGNC Symbol%3BAcc:HGNC:12998]	14.9884	14.7954	15.2502	16.2628	11.9385	10.8	11.1896	13.2629
ENSG00000145911	1.11258	0.000248109	0.00930194	up	5:+:178113532-178126081	ENSG00000145911	23138	O15049	N4BP3	NEDD4 binding protein 3 [Source:HGNC Symbol%3BAcc:HGNC:29852]	3.44508	4.53607	3.23173	3.60915	8.65783	9.65033	9.28005	4.39501
ENSG00000156531	-0.426275016143001	0.000214644	0.00861683	no	X:+:134373312-134428791	ENSG00000156531	84295	Q5JRC6,Q8IWS0,A0A0D9SGE8,A0A7D4XHZ3	PHF6	PHD finger protein 6 [Source:HGNC Symbol%3BAcc:HGNC:18145]	11.0341	11.1724	11.1688	10.9492	8.88769	7.64151	7.88106	7.97922
ENSG00000157020	0.471331	0.000205816	0.00850239	no	3:-:10293131-10321112	ENSG00000157020	6396	A8MXL6,P55735,C9J0S2,C9JIB6,E7ERC8,C9JBJ5	SEC13	SEC13 homolog%2C nuclear pore and COPII coat complex component [Source:HGNC Symbol%3BAcc:HGNC:10697]	16.4445	15.2061	14.6075	16.7657	21.3022	22.83	22.5971	19.3406
ENSG00000116584	0.672043	0.000208367	0.00854025	no	1:-:155946851-156007070	ENSG00000116584	9181	V9GYF5,V9GYM8,D3DVA5,Q5VY93,V9GYF0,V9GY94,V9GZ58,A0A1Y8EN19,V9GZ14,V9GYG5,A0A5F9ZI21,Q92974	ARHGEF2	Rho/Rac guanine nucleotide exchange factor 2 [Source:HGNC Symbol%3BAcc:HGNC:682]	8.22016	8.466	7.88233	8.25807	11.7042	14.7738	15.3229	10.2024
ENSG00000080345	-0.375948623625953	0.000188607	0.00808804	no	2:+:151409883-151508013	ENSG00000080345	55183	Q5UIP0,H7C2B5,Q5T3J3,Q9Y581,H7BZN3	RIF1	replication timing regulatory factor 1 [Source:HGNC Symbol%3BAcc:HGNC:23207]	11.2829	11.4486	10.994	11.6818	9.391	8.0089	8.19376	9.38948
ENSG00000146828	-0.62261067090697	0.000239304	0.00916517	no	7:+:100826820-100867010	ENSG00000146828	56996	D6W5X5,D6W5X3,C9J0I5,Q9BXP2,C9JBD8,C9JMQ7,F8WEK3	SLC12A9	solute carrier family 12 member 9 [Source:HGNC Symbol%3BAcc:HGNC:17435]	5.81521	6.10688	5.70324	5.47864	3.67109	3.16229	3.22142	4.84467
ENSG00000149177	-0.528497844218308	0.000229349	0.00894303	no	11:+:47980558-48170841	ENSG00000149177	5795	E9PJ83,A0A087WVC6,Q12913,A0A087WTK0,E9PPH3	PTPRJ	protein tyrosine phosphatase receptor type J [Source:HGNC Symbol%3BAcc:HGNC:9673]	6.5063	7.69772	7.27421	6.38238	4.65499	5.30089	4.18625	4.7669
ENSG00000120053	1.18097	0.000232755	0.00900208	up	10:-:99396870-99430624	ENSG00000120053	2805	P17174	GOT1	glutamic-oxaloacetic transaminase 1 [Source:HGNC Symbol%3BAcc:HGNC:4432]	13.8319	14.9748	14.3151	15.4731	30.134	43.1806	43.5179	18.7261
ENSG00000167658	0.376812	0.00011801	0.00647788	no	19:-:3976056-3985463	ENSG00000167658	1938	Q6PK56,M0R0I6,P13639	EEF2	eukaryotic translation elongation factor 2 [Source:HGNC Symbol%3BAcc:HGNC:3214]	585.632	613.722	570.723	630.102	698.132	767.847	727.337	703.188
ENSG00000115641	0.636373	0.000209542	0.00854424	no	2:-:105357712-105438513	ENSG00000115641	2274	F8WDA8,I0CE67,Q53QP3,U3KQT4,Q6I9R8,C9J3S8,Q53T40,Q14192	FHL2	four and a half LIM domains 2 [Source:HGNC Symbol%3BAcc:HGNC:3703]	13.2044	10.865	10.629	15.6381	18.6193	20.238	21.0217	16.3624
ENSG00000164713	0.638044	0.000231691	0.00898526	no	7:+:98252379-98310441	ENSG00000164713	25798	I3L1V6,O95415,Q9NQX7	BRI3	brain protein I3 [Source:HGNC Symbol%3BAcc:HGNC:1109]	8.58401	9.16238	7.87762	9.29821	12.543	14.0013	16.0926	10.8825
ENSG00000278828	-1.41720075602658	0.00032663	0.010803	down	6:+:27810064-27811300	ENSG00000278828	8357	P68431	H3C10	H3 clustered histone 10 [Source:HGNC Symbol%3BAcc:HGNC:4775]	2.12683	3.08629	2.07789	2.48704	1.06049	0.54178	0.6596	1.12909
ENSG00000170909	2.14699	0.000257205	0.00947279	up	19:-:54094668-54102692	ENSG00000170909	126014	A0A087WV17,A8MWV3,Q8IYS5,A0A0G2JMM7,A0A087X1R2,A0A0G2JNK2,A0A087X0P3,A0A0A0MR14,A0A0A0MRF2	OSCAR	osteoclast associated Ig-like receptor [Source:HGNC Symbol%3BAcc:HGNC:29960]	8.42593	10.0029	8.14028	7.60104	44.0919	53.4705	59.2871	12.4823
ENSG00000101199	0.421213	0.000187007	0.00808712	no	20:+:63272785-63289790	ENSG00000101199	55738	F8VWB3,E5RGL6,F8W1U7,E5RHC5,H0YIQ0,F8VWH9,E5RIU2,Q8N6T3,Q9NP61,E5RHT6,E5RHH7	ARFGAP1	ADP ribosylation factor GTPase activating protein 1 [Source:HGNC Symbol%3BAcc:HGNC:15852]	28.2406	31.0605	27.0354	33.8078	40.8559	42.5556	41.5192	36.9595
ENSG00000172927	0.580351	0.000193785	0.00820477	no	11:+:69294151-69367726	ENSG00000172927	26579	A0A024R5F1,F5H0B3,Q96EZ4	MYEOV	myeloma overexpressed [Source:HGNC Symbol%3BAcc:HGNC:7563]	39.2867	43.0355	41.1415	39.0086	69.4631	62.8928	63.3197	48.1619
ENSG00000168994	0.911229	0.000279671	0.0100098	no	6:-:3722614-3751713	ENSG00000168994	221749	H0Y3G1,Q5TGL8	PXDC1	PX domain containing 1 [Source:HGNC Symbol%3BAcc:HGNC:21361]	6.73839	7.34704	6.6608	6.63353	11.3131	15.8727	14.9679	8.50976
ENSG00000174684	-0.732319201783292	0.000256078	0.00944345	no	11:-:66345374-66347629	ENSG00000174684	11041	O43505	B4GAT1	beta-1%2C4-glucuronyltransferase 1 [Source:HGNC Symbol%3BAcc:HGNC:15685]	23.5039	20.8639	23.8529	18.3944	13.7261	11.839	9.58271	16.0928
ENSG00000213853	-0.786791056102067	0.000248504	0.00930194	no	16:-:10528422-10580632	ENSG00000213853	2013	P54851	EMP2	epithelial membrane protein 2 [Source:HGNC Symbol%3BAcc:HGNC:3334]	7.08573	5.93243	6.91459	5.87084	4.07309	3.36596	2.57991	4.99755
ENSG00000164951	1.19387	0.000235983	0.00907772	up	8:+:93857807-93926068	ENSG00000164951	54704	Q9P0J1,E5RIE5,E5RIV4,E5RFL8,E5RI96,E5RHB9	PDP1	pyruvate dehyrogenase phosphatase catalytic subunit 1 [Source:HGNC Symbol%3BAcc:HGNC:9279]	7.74073	8.92117	7.3501	6.10884	18.3333	20.2758	22.2139	9.37723
ENSG00000255585	1.38269	0.000341161	0.0111169	up	9:-:137776539-137789235	ENSG00000255585	-	-	-	forkhead box H1 (FOXH1) pseudogene	0.23193	0.27566	0.20705	0.21091	0.599	0.61203	0.76219	0.34193
ENSG00000100311	-0.738879774922828	0.000190664	0.00811658	no	22:-:39223359-39244982	ENSG00000100311	5155	A0A024R1R5,A9UJP0,P01127,P78450,A9UJN9	PDGFB	platelet derived growth factor subunit B [Source:HGNC Symbol%3BAcc:HGNC:8800]	72.0039	83.096	72.581	69.8349	65.3792	39.7114	34.1185	45.7891
ENSG00000145107	1.58678	0.000329034	0.0108574	up	3:-:196319342-196338503	ENSG00000145107	116211	Q05DG1,Q96DZ7,H7C405,C9JCD5,B7ZW46	TM4SF19	transmembrane 4 L six family member 19 [Source:HGNC Symbol%3BAcc:HGNC:25167]	3.18966	2.39333	2.40252	3.75713	6.37418	9.84944	14.1788	4.84192
ENSG00000142186	0.40076	0.000212714	0.00860095	no	11:+:65525077-65538704	ENSG00000142186	57410	H0YDH0,H0YCI6,E9PS17,E9PPN3,A0A0A0MQX4,E9PK59,Q96KG9	SCYL1	SCY1 like pseudokinase 1 [Source:HGNC Symbol%3BAcc:HGNC:14372]	23.476	24.7378	23.3955	28.5094	33.2538	32.2554	31.7261	32.5223
ENSG00000102893	-0.412754451195376	0.000228403	0.00894303	no	16:+:47461123-47701523	ENSG00000102893	5257	H3BV13,Q6LAJ4,I3L213,I3L1N3,I3NHZ9,I3L0Z1,I3L3F2,H3BQ89,Q93100,A0A0G2JLB9	PHKB	phosphorylase kinase regulatory subunit beta [Source:HGNC Symbol%3BAcc:HGNC:8927]	7.7165	7.77608	7.09337	7.87896	5.95175	5.33909	5.41787	5.78405
ENSG00000145675	-0.714479675155958	0.000300477	0.0103592	no	5:+:68215756-68301821	ENSG00000145675	5295	H0YBC2,E5RK66,A0A1D8GZE0,P27986,A0A2X0SFG1,E5RGI8,A0A1D8GZE1,H0YB27,E5RJY0,J7GXU7,E5RHI0,J7GU64	PIK3R1	phosphoinositide-3-kinase regulatory subunit 1 [Source:HGNC Symbol%3BAcc:HGNC:8979]	1.92142	1.77884	1.90423	1.82384	1.19468	0.90272	0.92327	1.31781
ENSG00000205639	1.04135	0.000359937	0.0114534	up	2:+:24010081-24063321	ENSG00000205639	388931	H7BZN4,A0A590UK14,A6NFX1,A0A2I3JL00	MFSD2B	major facilitator superfamily domain containing 2B [Source:HGNC Symbol%3BAcc:HGNC:37207]	0.59533	0.54944	0.73893	0.60796	1.50324	1.21258	0.96661	1.1325
ENSG00000080189	0.73885	0.000219067	0.00872224	no	20:-:46345980-46364458	ENSG00000080189	51006	Q5JW04,Q9NQQ7,Q5JW03	SLC35C2	solute carrier family 35 member C2 [Source:HGNC Symbol%3BAcc:HGNC:17117]	10.2872	12.7283	11.1378	11.0482	18.2954	22.1317	21.6321	13.7711
ENSG00000150756	-0.75342645391069	0.000270989	0.0098158	no	5:-:10225507-10249897	ENSG00000150756	134145	J3KN90,D6RIE0,Q6P4H8,D6RBE3	ATPSCKMT	ATP synthase c subunit lysine N-methyltransferase [Source:HGNC Symbol%3BAcc:HGNC:27029]	12.4416	10.6809	12.5975	11.6168	6.89766	5.73088	5.46433	9.58401
ENSG00000128342	0.998477	0.00016104	0.00756012	no	22:-:30240453-30246759	ENSG00000128342	3976	P15018	LIF	LIF interleukin 6 family cytokine [Source:HGNC Symbol%3BAcc:HGNC:6596]	119.443	155.184	141.997	111.738	270.384	357.761	378.92	166.331
ENSG00000131724	-0.427977342546672	0.000229155	0.00894303	no	X:+:118727133-118794535	ENSG00000131724	3597	A0A494C1C4,P78552,Q96BB4	IL13RA1	interleukin 13 receptor subunit alpha 1 [Source:HGNC Symbol%3BAcc:HGNC:5974]	24.2102	21.5811	23.0779	21.6923	16.5934	17.1639	15.1654	17.3208
ENSG00000171219	-0.880839784096316	0.000294459	0.0102745	no	11:-:64823052-64844653	ENSG00000171219	55561	Q6DT37	CDC42BPG	CDC42 binding protein kinase gamma [Source:HGNC Symbol%3BAcc:HGNC:29829]	3.24138	5.86413	4.41774	3.3876	2.4286	2.22955	1.84719	2.09398
ENSG00000234741	0.558412	0.000199236	0.00833842	no	1:-:173858559-173868882	ENSG00000234741	60674	-	GAS5	growth arrest specific 5 [Source:HGNC Symbol%3BAcc:HGNC:16355]	38.6155	32.0266	34.5448	43.1512	55.0227	57.2135	62.7819	45.3108
ENSG00000139644	-0.484396474812984	0.000155459	0.00742582	no	12:+:49707725-49764934	ENSG00000139644	7009	F8VVJ4,F8VPI1,F8W201,F8VSI7,F8VQW0,F8VY06,F8VX73,F8W086,F8VQQ5,A0A0G2JKZ4,F8VR05,P55061,F8W1V3,F8W1G3	TMBIM6	transmembrane BAX inhibitor motif containing 6 [Source:HGNC Symbol%3BAcc:HGNC:11723]	179.337	151.458	195.145	149.728	120.915	128.863	121.497	141.781
ENSG00000019144	-0.628995517673541	0.000254252	0.00940041	no	11:+:118606440-118658031	ENSG00000019144	23187	A0A024R3H6,Q96C94,Q96D60,A0A087WTZ7,A0A024R3F4,Q86UU1,A0A087WZL0,B0YJ65,A0A087WXY7	PHLDB1	pleckstrin homology like domain family B member 1 [Source:HGNC Symbol%3BAcc:HGNC:23697]	2.64288	3.32925	2.95919	2.86364	1.8343	1.5824	1.66668	2.43339
ENSG00000026025	0.32752	0.000195443	0.00825228	no	10:+:17228241-17237593	ENSG00000026025	7431	B0YJC4,B0YJC5,A0A0K0TMV9,V9HWE1,A0A0S2Z4T0,A0A1B0GVG8,A0A1B0GTT5,P08670	VIM	vimentin [Source:HGNC Symbol%3BAcc:HGNC:12692]	44.6937	44.1263	43.6752	46.4875	53.9144	58.1945	57.965	55.7664
ENSG00000243477	0.847191	0.000310785	0.0104979	no	3:-:50296402-50299416	ENSG00000243477	24142	A0A1D5RMQ1,C9JL88,C9J451,Q93015	NAA80	N-alpha-acetyltransferase 80%2C NatH catalytic subunit [Source:HGNC Symbol%3BAcc:HGNC:30252]	5.9698	7.02316	5.68116	4.64765	10.7074	11.8892	11.0794	6.93114
ENSG00000134910	-0.49330668404284	0.000202587	0.0084047	no	11:+:125591712-125625215	ENSG00000134910	3703	E9PI32,P46977,H0YET6,A0A0C4DH80,E9PN73	STT3A	STT3 oligosaccharyltransferase complex catalytic subunit A [Source:HGNC Symbol%3BAcc:HGNC:6172]	39.812	36.0519	42.755	33.781	23.9922	27.077	26.6212	31.2179
ENSG00000163659	-0.658863057122372	0.000272048	0.00984166	no	3:+:156673235-156706770	ENSG00000163659	25976	G5E9W1,Q7Z3E1,Q05BQ2,C9JXM5,H7C5K7	TIPARP	TCDD inducible poly(ADP-ribose) polymerase [Source:HGNC Symbol%3BAcc:HGNC:23696]	10.5796	9.25398	9.41125	11.4959	7.27964	6.16869	7.07863	4.72834
ENSG00000148335	0.542169	0.000283698	0.0100644	no	9:+:129608884-129636135	ENSG00000148335	28989	Q9BV86,S4R338,S4R344,S4R3J7	NTMT1	N-terminal Xaa-Pro-Lys N-methyltransferase 1 [Source:HGNC Symbol%3BAcc:HGNC:23373]	8.27075	8.53142	7.77547	9.7117	13.6046	11.0883	11.2987	11.9537
ENSG00000189050	-0.601836172983492	0.000303006	0.0103951	no	17:-:59952240-59964761	ENSG00000189050	51136	K7EJ18,Q5M7Z0,E9PI44,H0YEZ8	RNFT1	ring finger protein%2C transmembrane 1 [Source:HGNC Symbol%3BAcc:HGNC:30206]	7.86618	7.04226	8.77203	7.33718	4.77168	5.05471	5.16104	4.46863
ENSG00000111605	-0.634805395535078	0.000222855	0.00879438	no	12:+:69239569-69274358	ENSG00000111605	11052	A0A2P1M905,F8W084,L8E8D6,F8WJN3,A0A2P1M8Z1,F8VNP8,Q16630,A0A3B3ISW1	CPSF6	cleavage and polyadenylation specific factor 6 [Source:HGNC Symbol%3BAcc:HGNC:13871]	22.064	22.8846	21.7283	23.4018	15.2367	11.7991	11.6778	20.2056
ENSG00000180921	-0.704443297455997	0.000250642	0.00931521	no	8:-:143723933-143738234	ENSG00000180921	286077	J3KPS2,F4ZCG5,F4ZCG4,A0A386HW12,A0A494C1T9,Q6ZRV2	FAM83H	family with sequence similarity 83 member H [Source:HGNC Symbol%3BAcc:HGNC:24797]	13.5745	16.5235	13.3167	14.6278	8.86757	7.53241	7.09295	12.4343
ENSG00000112149	-0.77904646905432	0.000291308	0.0102323	no	6:+:14117256-14136918	ENSG00000112149	9308	A0A087WX61,Q01151	CD83	CD83 molecule [Source:HGNC Symbol%3BAcc:HGNC:1703]	17.4003	13.5992	14.2318	17.1056	11.3054	7.64123	6.4783	10.1304
ENSG00000185950	1.07926	0.000208754	0.00854025	up	13:-:109752695-109786583	ENSG00000185950	8660	L8ECA6,Q9UP29,Q96RG4,L0R5B5,Q9Y4H2,Q96RG5	IRS2	insulin receptor substrate 2 [Source:HGNC Symbol%3BAcc:HGNC:6126]	16.8412	22.9884	17.5302	18.5151	43.6759	50.5421	51.9706	23.639
ENSG00000197301	1.11453	0.000389144	0.0120271	up	12:-:65851340-65882167	ENSG00000197301	100129940	-	HMGA2-AS1	HMGA2 antisense RNA 1 [Source:HGNC Symbol%3BAcc:HGNC:53973]	0.44622	0.39174	0.4367	0.52079	1.03779	0.89878	1.15923	0.61735
ENSG00000092439	-0.438883214639419	0.000261347	0.00956812	no	15:-:50552473-50686797	ENSG00000092439	54822	H0YLN8,A0A024R5V1,Q96QT4,A0A0C4DGL2,H0YNM0	TRPM7	transient receptor potential cation channel subfamily M member 7 [Source:HGNC Symbol%3BAcc:HGNC:17994]	5.53023	5.31588	5.35664	5.0388	3.70872	3.90749	3.72843	3.96271
ENSG00000118898	-1.08432643169668	0.000291892	0.0102323	down	16:-:4882507-4960741	ENSG00000118898	5493	O60437,K7EQ71,K7EKI8	PPL	periplakin [Source:HGNC Symbol%3BAcc:HGNC:9273]	5.34828	7.56406	6.819	3.89391	2.34672	3.09414	3.47456	1.82922
ENSG00000243701	-1.0634227489876	0.000379014	0.0118751	down	3:+:107220744-107348464	ENSG00000243701	344595	-	DUBR	DPPA2 upstream binding RNA [Source:HGNC Symbol%3BAcc:HGNC:48569]	0.67485	0.60117	0.63328	0.50411	0.30744	0.23063	0.19399	0.38741
ENSG00000136295	-0.498971045873385	0.000219616	0.00873051	no	7:+:2631986-2664802	ENSG00000136295	80727	A0A024R816,A8MXJ9,H7C3T6,Q9C0H2	TTYH3	tweety family member 3 [Source:HGNC Symbol%3BAcc:HGNC:22222]	32.9109	40.2237	37.4545	30.6124	24.8436	23.0345	23.9376	26.9011
ENSG00000171443	0.78592	0.000356661	0.0114184	no	19:+:55600022-55603138	ENSG00000171443	147807	K7EP10,Q96C55	ZNF524	zinc finger protein 524 [Source:HGNC Symbol%3BAcc:HGNC:28322]	4.67049	6.30802	4.32555	5.9052	8.0277	10.1472	8.5742	7.39047
ENSG00000139146	0.676114	0.000239852	0.00916517	no	12:-:31280584-31327058	ENSG00000139146	58516	F5H6U2,F5GZ82,Q9NP50,H0YGG0	SINHCAF	SIN3-HDAC complex associated factor [Source:HGNC Symbol%3BAcc:HGNC:30702]	14.4426	16.5982	15.6527	16.2732	25.2204	28.6759	28.6018	18.6015
ENSG00000198839	0.696071	0.000313397	0.0105736	no	7:+:112206695-112343934	ENSG00000198839	11179	A4D0S7,G5E9M4,Q75MZ1,C9J3B6,H7C460,E7EW13,Q8WWA6,Q9NRM2,F8WBE4,C9JH62	ZNF277	zinc finger protein 277 [Source:HGNC Symbol%3BAcc:HGNC:13070]	3.52014	3.55038	4.06273	3.43493	6.17019	6.68959	5.61309	4.37842
ENSG00000168778	-0.828734278747092	0.000327251	0.010811	no	12:+:123671110-123708399	ENSG00000168778	79867	A0A7P0TAX5,Q96GX1,A0A7P0T8X4,F5H6G0,A0A7P0T886	TCTN2	tectonic family member 2 [Source:HGNC Symbol%3BAcc:HGNC:25774]	4.60224	4.46332	4.11609	4.65442	2.48793	1.8021	2.08919	3.46548
ENSG00000176834	-0.546007060217816	0.000288094	0.0101519	no	12:-:118063593-118136026	ENSG00000176834	54621	Q8N0Z9,F5H724	VSIG10	V-set and immunoglobulin domain containing 10 [Source:HGNC Symbol%3BAcc:HGNC:26078]	5.04922	5.51559	5.29534	4.85388	3.53734	3.27908	3.04611	4.07177
ENSG00000070540	1.64566	0.00037556	0.0117927	up	17:-:68420948-68457513	ENSG00000070540	55062	A0A024R8L5,K7EKN0,Q5MNZ9,K7ELY0,G5EA37,K7EKC5,K7EK57	WIPI1	WD repeat domain%2C phosphoinositide interacting 1 [Source:HGNC Symbol%3BAcc:HGNC:25471]	0.93492	1.97664	1.86942	1.13487	4.0827	5.97974	5.90852	1.98372
ENSG00000181789	0.444432	0.000237721	0.00913226	no	3:+:129249606-129277773	ENSG00000181789	22820	D6RG17,H0Y8X7,H0Y8G2,Q9Y678	COPG1	COPI coat complex subunit gamma 1 [Source:HGNC Symbol%3BAcc:HGNC:2236]	24.8605	23.0756	23.9464	22.3811	32.0309	33.416	33.0848	28.8279
ENSG00000170540	-0.626581765605302	0.000224061	0.0088212	no	16:-:18791669-18801572	ENSG00000170540	23204	H3BTX6,Q15041,H3BPJ2,H3BS91	ARL6IP1	ADP ribosylation factor like GTPase 6 interacting protein 1 [Source:HGNC Symbol%3BAcc:HGNC:697]	69.747	55.0467	68.4308	73.6436	35.9648	41.2162	39.2467	58.4566
ENSG00000071626	0.350777	0.000207052	0.00850344	no	19:+:1407569-1435687	ENSG00000071626	26528	A0A0S2Z541,A0A0S2Z569,K7EK33,K7EQ55,K7EQ02,Q5IRM7,Q96EP5	DAZAP1	DAZ associated protein 1 [Source:HGNC Symbol%3BAcc:HGNC:2683]	28.7863	29.0712	27.0207	32.0633	38.3914	38.6039	39.1259	36.5829
ENSG00000165233	0.531036	0.000286728	0.0101163	no	9:+:93096217-93113283	ENSG00000165233	84270	Q96LW7	CARD19	caspase recruitment domain family member 19 [Source:HGNC Symbol%3BAcc:HGNC:28148]	11.5935	12.5052	10.2581	11.4475	14.9942	16.4075	18.0968	15.0114
ENSG00000240065	-0.768220748044593	0.000341185	0.0111169	no	6:+:32844136-32859851	ENSG00000240065	5698	A0A0G2JJQ0,A2ACR0,A0A0G2JJ13,A0A0G2JHI2,A0A0G2JJA7,P28065,A2ACR1	PSMB9	proteasome 20S subunit beta 9 [Source:HGNC Symbol%3BAcc:HGNC:9546]	5.70043	5.97277	5.64046	7.45165	3.89425	4.32574	3.10782	2.58024
ENSG00000141429	-0.653760575423026	0.000280367	0.0100098	no	18:+:35581117-35711834	ENSG00000141429	2589	Q05BM8,Q10472,K7EK46,K7EJV8,A0A024RC48,Q68VJ7	GALNT1	polypeptide N-acetylgalactosaminyltransferase 1 [Source:HGNC Symbol%3BAcc:HGNC:4123]	14.717	12.283	13.614	13.6124	8.66625	7.74938	6.54886	11.2167
ENSG00000185187	0.706449	0.000330921	0.0108698	no	11:-:405716-417455	ENSG00000185187	59307	C9JFX4,Q6IA17,H0YDF8,H0YDR5,E9PLG6,E9PSD9,E9PK23,A0A291NLA3	SIGIRR	single Ig and TIR domain containing [Source:HGNC Symbol%3BAcc:HGNC:30575]	4.60276	6.03217	4.70546	3.83829	6.90776	8.4696	8.30194	6.40877
ENSG00000137331	1.15512	0.000211943	0.00860095	up	6:-:30743199-30744548	ENSG00000137331	8870	Q5ST79,P46695,Q5ST77	IER3	immediate early response 3 [Source:HGNC Symbol%3BAcc:HGNC:5392]	146.206	193.378	181.781	131.156	386.834	478.738	473.193	207.864
ENSG00000230590	-0.596497275384937	0.000307924	0.0104605	no	X:-:73940435-74293574	ENSG00000230590	100302692	-	FTX	FTX transcript%2C XIST regulator [Source:HGNC Symbol%3BAcc:HGNC:37190]	0.97666	1.07286	1.02731	0.77099	0.60283	0.60268	0.6188	0.63338
ENSG00000205309	1.10322	0.000422196	0.0125903	up	17:+:17303335-17347663	ENSG00000205309	56953	K7EPW8,Q9NPB1,J3QRN4,Q2I378,J3QLR5	NT5M	5'%2C3'-nucleotidase%2C mitochondrial [Source:HGNC Symbol%3BAcc:HGNC:15769]	1.2792	2.00864	1.63842	0.968	2.85827	3.82143	2.94225	2.10701
ENSG00000139998	-0.633832447692489	0.000304806	0.0104193	no	14:-:64945814-64973226	ENSG00000139998	376267	G5EMR8,G3V562,G3V196,P59190,A0A2R8YDI9,G5ELZ5,A0A2R8YFB8,A0A2R8Y7G7,J3QSF4,G5ELZ6	RAB15	RAB15%2C member RAS oncogene family [Source:HGNC Symbol%3BAcc:HGNC:20150]	8.42713	10.0037	8.79866	8.04787	4.7466	5.07197	5.60728	6.89569
ENSG00000120913	-0.729521972825201	0.000295443	0.0102745	no	8:+:22578279-22598025	ENSG00000120913	64236	C9K0F0,C9J0X3,F8WFB8,Q96JY6,C9JS55,A0A087WXJ0,C9JSR2,A0A087WVI1,A0A087WU48,C9J760,B3KPU0,A0A087WUQ1	PDLIM2	PDZ and LIM domain 2 [Source:HGNC Symbol%3BAcc:HGNC:13992]	4.10425	4.68141	3.69328	5.33673	2.52704	2.40495	2.11235	3.60782
ENSG00000170222	1.11576	0.000424236	0.0125903	up	17:+:10697594-10711558	ENSG00000170222	56985	V9GYR6,W0NWJ0,Q3LIE5	ADPRM	ADP-ribose/CDP-alcohol diphosphatase%2C manganese dependent [Source:HGNC Symbol%3BAcc:HGNC:30925]	1.03807	1.62013	1.48671	1.54808	3.12704	3.72757	2.99642	1.88498
ENSG00000116133	-0.893149701419287	0.000182365	0.00798348	no	1:-:54849627-54887195	ENSG00000116133	1718	A0A3B3IRV7,A0A3B3ISR5,A0A0A0MTI1,A0A3B3IT58,Q15392,A0A3B3ITT9	DHCR24	24-dehydrocholesterol reductase [Source:HGNC Symbol%3BAcc:HGNC:2859]	181.049	144.73	215.754	137.592	107.771	79.7697	72.7144	125.521
ENSG00000237238	2.02179	0.00026147	0.00956812	up	9:-:63299453-63385117	ENSG00000237238	728611	-	BMS1P10	BMS1 pseudogene 10 [Source:HGNC Symbol%3BAcc:HGNC:49154]	0.34502	0.18985	0.12079	0.20507	0.74722	0.91617	1.02246	0.58341
ENSG00000186767	-0.467919639815081	0.000299607	0.0103531	no	X:-:63347228-63351332	ENSG00000186767	139886	Q56A73	SPIN4	spindlin family member 4 [Source:HGNC Symbol%3BAcc:HGNC:27040]	11.8044	11.4555	11.8499	12.1346	8.84622	7.89581	7.58141	9.03049
ENSG00000120708	0.78729	0.00038804	0.0120185	no	5:+:136028988-136063818	ENSG00000120708	7045	H0Y8L3,D6RBX4,C7FFS5,A0A0S2Z4Q2,S4R3C6,H0Y8M8,H0YAB8,H0Y9D7,H0YAH8,Q15582,A0A0S2Z4K6	TGFBI	transforming growth factor beta induced [Source:HGNC Symbol%3BAcc:HGNC:11771]	1.14169	1.02085	0.74942	0.84822	1.39084	1.46057	1.49533	1.67413
ENSG00000068971	0.527015	0.000302372	0.0103858	no	11:+:64917553-64934475	ENSG00000068971	5526	A0A024R593,E9PNY3,E9PQN5,Q15173	PPP2R5B	protein phosphatase 2 regulatory subunit B'beta [Source:HGNC Symbol%3BAcc:HGNC:9310]	8.7587	10.9655	10.8437	9.44839	14.002	14.3791	14.8302	13.0073
ENSG00000113583	-0.625602057462737	0.000282775	0.0100639	no	5:-:133955510-133968674	ENSG00000113583	56951	Q8NC54	C5orf15	chromosome 5 open reading frame 15 [Source:HGNC Symbol%3BAcc:HGNC:20656]	35.79	29.3119	37.0026	29.5566	20.7313	18.8522	18.1857	26.1005
ENSG00000268362	-0.952799524919091	0.000386366	0.0120131	no	19:+:24033401-24077377	ENSG00000268362	-	-	-	novel transcript	1.08112	1.27405	1.17752	0.91031	0.78535	0.48844	0.36711	0.59985
ENSG00000074696	-0.638023171984523	0.000249364	0.00930194	no	15:+:65530418-65578349	ENSG00000074696	51495	H3BS72,Q9P035,H3BRL8,H3BPZ1,H3BMZ1	HACD3	3-hydroxyacyl-CoA dehydratase 3 [Source:HGNC Symbol%3BAcc:HGNC:24175]	25.6498	20.6895	26.8304	21.4622	15.9704	14.1277	11.7891	18.9335
ENSG00000163945	0.59106	0.000284516	0.0100644	no	4:+:1345691-1395989	ENSG00000163945	57654	A0A7I2V3L2,Q2YD98,A0A7I2V554,H0Y924,A0A7I2V4K1	UVSSA	UV stimulated scaffold protein A [Source:HGNC Symbol%3BAcc:HGNC:29304]	2.53123	3.39527	2.66986	2.98657	4.21839	4.25613	4.9428	3.63546
ENSG00000106799	-0.578506505482037	0.000295073	0.0102745	no	9:+:99104038-99154192	ENSG00000106799	7046	B4DY26,F8VRH6,A6MIV7,F8W1R9,P36897,Q5T7S2,F8W0K6,F8VXZ5,F8VVC4,A6MIV6,H0YHS4	TGFBR1	transforming growth factor beta receptor 1 [Source:HGNC Symbol%3BAcc:HGNC:11772]	8.77124	8.59864	9.35343	7.46488	5.97858	4.85831	4.99765	6.65377
ENSG00000174607	-0.752376273761374	0.000292167	0.0102323	no	4:+:114598770-114678225	ENSG00000174607	7368	Q16880,D6RFW2	UGT8	UDP glycosyltransferase 8 [Source:HGNC Symbol%3BAcc:HGNC:12555]	15.1947	13.4327	17.4532	14.7334	8.78449	8.11412	6.65871	12.568
ENSG00000112877	0.537357	0.000285027	0.0100687	no	5:+:612340-667168	ENSG00000112877	55722	A0A024QYZ9,A0A0G2JR44,Q9P209	CEP72	centrosomal protein 72 [Source:HGNC Symbol%3BAcc:HGNC:25547]	12.8332	15.0569	13.6752	13.7842	20.2471	20.7553	21.2991	16.421
ENSG00000072864	0.520933	0.000299275	0.0103531	no	16:+:15643267-15734691	ENSG00000072864	54820	I3L464,A0A6Q8PGV6,I3L2T8,L8E8T4,X5DR54,I3L522,A0A6Q8PEY3,A0A6Q8PHH1,X5DP35,I3L2R9,X5DRF9,A0A6Q8PG46,A0A0J9YYF5,I3L533,I3L3G9,Q9NXR1,A0A0J9YY14,I3L2R3,I3L2S8	NDE1	nudE neurodevelopment protein 1 [Source:HGNC Symbol%3BAcc:HGNC:17619]	4.54203	4.56503	4.49664	4.48487	6.24803	7.09572	6.64581	5.50292
ENSG00000069275	-0.328150812161403	0.000215565	0.00862434	no	1:-:205712822-205750182	ENSG00000069275	64710	Q9H1E3	NUCKS1	nuclear casein kinase and cyclin dependent kinase substrate 1 [Source:HGNC Symbol%3BAcc:HGNC:29923]	54.9503	56.1075	54.1652	60.8995	47.3588	44.0053	44.2095	48.9635
ENSG00000198742	0.452054	0.000273289	0.00986154	no	7:-:99027440-99144108	ENSG00000198742	57154	D6W5S0,Q9HCE7	SMURF1	SMAD specific E3 ubiquitin protein ligase 1 [Source:HGNC Symbol%3BAcc:HGNC:16807]	10.7816	11.8362	9.91195	11.0241	14.5417	15.8763	14.4263	13.6363
ENSG00000156273	1.10548	0.000308211	0.0104605	up	21:+:29194071-29630751	ENSG00000156273	571	C9IYH8,Q9BXM4,C9IYR0,H7C4B6,F8VZL7,C9JMP6,O14867,Q9BX63,M0QZP0	BACH1	BTB domain and CNC homolog 1 [Source:HGNC Symbol%3BAcc:HGNC:935]	3.63142	3.50978	3.78881	3.45813	8.29167	9.03628	9.9896	4.22076
ENSG00000080200	-0.529514143325799	0.000319365	0.0106818	no	3:+:97822011-97944984	ENSG00000080200	131544	C9J659,Q68DQ2	CRYBG3	crystallin beta-gamma domain containing 3 [Source:HGNC Symbol%3BAcc:HGNC:34427]	3.44397	3.25101	3.31274	3.77395	2.37884	2.04213	2.20827	2.59198
ENSG00000136824	-0.425262361121666	0.000243721	0.00920174	no	9:+:104094260-104141419	ENSG00000136824	10592	B7ZLZ7,O95347,Q32Q15,A0JLM9,Q6P712,Q05D74,Q5T821,A0A0C4DGE5,Q6IPS5,Q05BV1,Q7Z2X1	SMC2	structural maintenance of chromosomes 2 [Source:HGNC Symbol%3BAcc:HGNC:14011]	30.6674	27.855	28.3851	33.1129	21.787	20.8672	20.0603	26.3541
ENSG00000145604	-0.975324569826203	0.000268749	0.00974703	no	5:+:36151989-36196849	ENSG00000145604	6502	A0A7P0S4R7,Q13309,D6RF40,A0A0A0MTL5,D6R9R7,A0A7I2V2J7,A0A7I2V413,A0A7I2YQH6,A0A7I2YQB7,D6RHY6,D6RAG5,H0Y9I9,A0A024R069,A0A7I2V3U1,A0A7I2V5B8,A0A7I2YQC7	SKP2	S-phase kinase associated protein 2 [Source:HGNC Symbol%3BAcc:HGNC:10901]	8.78827	7.3687	7.38476	8.74667	4.64619	3.06082	2.77365	7.00268
ENSG00000165689	0.463387	0.000260791	0.00956812	no	9:-:136401922-136410614	ENSG00000165689	10807	H7C331,A0A0A0MRP9,B5MDD7,Q96C92	ENTR1	endosome associated trafficking regulator 1 [Source:HGNC Symbol%3BAcc:HGNC:10667]	31.4886	30.9754	29.6312	39.6746	42.9636	44.2864	47.5083	42.4129
ENSG00000187244	-0.906569939311486	0.000314854	0.010605	no	19:+:44809071-44821421	ENSG00000187244	4059	A0A6B9LT91,A0A0U3LNL0,A0A1A9C7B7,A0A0U4CBV7,A0A6B9LZX3,A0A172M5V3,A0A087WXM8,A0A1Z1VXG4,K7ENU8,K7ERB7,A0A1Z1VXG5,A0A068W6H0,A0A0U4DJH2,P50895	BCAM	basal cell adhesion molecule (Lutheran blood group) [Source:HGNC Symbol%3BAcc:HGNC:6722]	10.1381	12.7334	11.6764	7.87264	4.976	6.44977	6.89287	3.91305
ENSG00000272031	1.18339	0.000447048	0.0129019	up	1:-:145959441-145964575	ENSG00000272031	284615	A0A087X1I1,A0A087WTW1,Q69YU3	ANKRD34A	ankyrin repeat domain 34A [Source:HGNC Symbol%3BAcc:HGNC:27639]	0.58333	0.56126	0.43761	0.30312	1.15326	0.97919	1.07956	0.71337
ENSG00000173918	1.0161	0.000413299	0.0124834	up	17:+:79022814-79049788	ENSG00000173918	114897	A0A3B0J271,A0A0C4DFP7,Q9BXJ1	C1QTNF1	C1q and TNF related 1 [Source:HGNC Symbol%3BAcc:HGNC:14324]	1.01651	1.42736	1.18923	1.19763	2.54565	2.97259	2.47584	1.39521
ENSG00000206527	-0.564152565709357	0.000275132	0.00991551	no	3:-:123490820-123585053	ENSG00000206527	201562	C9JWG1,H7C4K8,Q6Y1H2	HACD2	3-hydroxyacyl-CoA dehydratase 2 [Source:HGNC Symbol%3BAcc:HGNC:9640]	23.7629	17.9858	23.5292	19.5781	12.8306	13.0746	13.8247	16.2799
ENSG00000183955	0.518651	0.000280361	0.0100098	no	12:+:123383773-123409353	ENSG00000183955	387893	C9JKQ0,F8WC45,A0A0C4DFR3,Q9NQR1	KMT5A	lysine methyltransferase 5A [Source:HGNC Symbol%3BAcc:HGNC:29489]	13.2426	15.8586	14.0487	16.4286	21.132	22.7771	21.5716	18.0158
ENSG00000184613	-1.04468950063376	0.00044366	0.0128838	down	12:-:44508275-44921848	ENSG00000184613	4753	F8W1I8,F8VZ72,Q99435,A0A024R0X1,F8VXR5,F8VRQ0,F8VVB6,H0YI34,H0YIT4,L0R6L1,F8W1A2,H0YHY5	NELL2	neural EGFL like 2 [Source:HGNC Symbol%3BAcc:HGNC:7751]	0.94569	1.19211	1.4447	0.73581	0.53996	0.51366	0.44586	0.39069
ENSG00000053770	-0.639526850142634	0.000319959	0.0106818	no	14:+:57268924-57298742	ENSG00000053770	55745	S4R311,H0YIY0,E7EQ45,G3V3L4,G3V573,Q9H0R1	AP5M1	adaptor related protein complex 5 subunit mu 1 [Source:HGNC Symbol%3BAcc:HGNC:20192]	3.51056	3.32343	3.5044	3.57979	2.36334	2.00292	1.67871	2.80716
ENSG00000153487	0.602009	0.000359576	0.0114534	no	13:+:110712736-110723339	ENSG00000153487	3621	A0A0C4DFW2,A0A087WXF7,Q9UK53	ING1	inhibitor of growth family member 1 [Source:HGNC Symbol%3BAcc:HGNC:6062]	2.70119	2.80468	2.49948	2.10562	3.72861	3.70972	4.00779	3.26648
ENSG00000262001	1.36623	0.000293399	0.0102629	up	18:+:3603000-3608336	ENSG00000262001	84777	-	DLGAP1-AS2	DLGAP1 antisense RNA 2 [Source:HGNC Symbol%3BAcc:HGNC:28146]	12.9467	16.1101	14.9755	9.72254	36.9693	43.8447	44.6246	17.0676
ENSG00000048052	1.20756	0.000355668	0.011416	up	7:+:18086949-19002416	ENSG00000048052	9734	Q75N08,C9J835,C9JLX1,Q9UKV0,B5MCF1,Q75N15,F8WDS2,Q75N14,C9JD56,Q9Y6V1,Q75N16,C9IZS0,C9J1W4,Q75N09,Q75N10,B7Z3P7,A0A7P0TAB5,A0A7P0T8F4	HDAC9	histone deacetylase 9 [Source:HGNC Symbol%3BAcc:HGNC:14065]	0.77591	0.89483	0.84096	0.7922	1.56417	2.41317	2.76063	1.09522
ENSG00000151240	0.630684	0.000380194	0.0118929	no	10:-:274190-689668	ENSG00000151240	22982	H0Y7Q3,Q86XV3,A0A0U1RQW6,H0Y5A8,E7EPU2,Q9Y2E4	DIP2C	disco interacting protein 2 homolog C [Source:HGNC Symbol%3BAcc:HGNC:29150]	1.19323	1.64183	1.44082	1.18484	2.08905	1.93527	2.12349	1.75339
ENSG00000125571	1.485	0.000437616	0.012798	up	2:+:112911165-112918882	ENSG00000125571	27178	Q9NZH6	IL37	interleukin 37 [Source:HGNC Symbol%3BAcc:HGNC:15563]	1.11721	0.91126	1.72553	0.91401	2.11358	3.66468	3.63078	2.62534
ENSG00000101290	-0.488244650887486	0.000263761	0.0096189	no	20:+:5126879-5197887	ENSG00000101290	8760	O95674,O75420	CDS2	CDP-diacylglycerol synthase 2 [Source:HGNC Symbol%3BAcc:HGNC:1801]	14.0359	12.6847	13.8756	11.6491	9.17166	9.0975	7.98638	10.7266
ENSG00000118705	-0.496871337311275	0.000212551	0.00860095	no	20:+:37178410-37241619	ENSG00000118705	6185	F2Z3K5,Q5JYR7,P04844,H0Y5M1,Q5JYR4,Q5JYR3	RPN2	ribophorin II [Source:HGNC Symbol%3BAcc:HGNC:10382]	225.563	179.014	229.095	192.128	148.386	145.205	135.016	174.563
ENSG00000134107	0.793165	0.00023372	0.00901495	no	3:+:4979437-4985323	ENSG00000134107	8553	O14503	BHLHE40	basic helix-loop-helix family member e40 [Source:HGNC Symbol%3BAcc:HGNC:1046]	53.2658	71.3366	65.7758	52.2389	128.567	118.645	112.549	75.276
ENSG00000167778	0.440399	0.000295918	0.0102745	no	12:-:53064316-53079404	ENSG00000167778	84926	L8EBB5,Q8NCJ5,H0YI85,F8VWW7,B7Z1Y3,A0A024RAX4	SPRYD3	SPRY domain containing 3 [Source:HGNC Symbol%3BAcc:HGNC:25920]	15.1766	17.429	15.8838	16.747	22.7804	22.273	21.6426	20.0985
ENSG00000176978	0.368009	0.000252809	0.00937133	no	9:-:137110546-137115177	ENSG00000176978	29952	R4GN05,R4GMR2,R4GMU5,R4GNE8,Q9UHL4,R4GMV4	DPP7	dipeptidyl peptidase 7 [Source:HGNC Symbol%3BAcc:HGNC:14892]	54.9199	57.1215	52.0354	55.6024	70.0418	69.4933	74.6103	69.1206
ENSG00000177427	-0.605623516742121	0.000371999	0.0117519	no	17:+:18260597-18266552	ENSG00000177427	125170	J3KTJ4,Q96C03,A8MT25,K7EKV6,J3QR30	MIEF2	mitochondrial elongation factor 2 [Source:HGNC Symbol%3BAcc:HGNC:17920]	4.90282	6.17471	5.92248	5.49663	4.15231	3.44713	3.40192	2.99467
ENSG00000037749	-0.598417378985022	0.00033019	0.0108698	no	5:+:154038959-154220478	ENSG00000037749	4238	E5RH26,A0A7P0TB88,A0A7P0TA61,P55082,E5RHQ6,E5RJ59	MFAP3	microfibril associated protein 3 [Source:HGNC Symbol%3BAcc:HGNC:7034]	4.60125	3.91905	4.40242	4.30408	2.9465	2.32091	2.5242	3.36831
ENSG00000187860	0.736313	0.000419877	0.0125903	no	22:+:30356635-30378673	ENSG00000187860	550631	E7EWT0,E7ETG3,Q569K6,A8MUK5	CCDC157	coiled-coil domain containing 157 [Source:HGNC Symbol%3BAcc:HGNC:33854]	0.96396	1.23016	1.04162	1.0412	1.67115	1.62443	1.99536	1.38412
ENSG00000196584	-0.810768376570997	0.000315388	0.010605	no	7:-:152644776-152676141	ENSG00000196584	7516	O43543	XRCC2	X-ray repair cross complementing 2 [Source:HGNC Symbol%3BAcc:HGNC:12829]	14.4222	12.8422	12.4076	14.4271	8.4778	6.25393	5.36729	11.1765
ENSG00000102383	-1.13074995111465	0.000469106	0.0131965	down	X:-:75368427-75523502	ENSG00000102383	158866	Q96MV8	ZDHHC15	zinc finger DHHC-type palmitoyltransferase 15 [Source:HGNC Symbol%3BAcc:HGNC:20342]	0.933	0.83524	1.10239	0.69104	0.3235	0.39307	0.29055	0.51198
ENSG00000277161	-0.848771568860971	0.000372851	0.0117519	no	17:+:36534987-36539310	ENSG00000277161	284098	A0A024R0Y1,Q7Z7B1,A0A087WWS9	PIGW	phosphatidylinositol glycan anchor biosynthesis class W [Source:HGNC Symbol%3BAcc:HGNC:23213]	10.3269	7.4251	8.80383	10.401	5.01115	4.71139	3.58078	6.59625
ENSG00000159792	-0.866383814043682	0.000384659	0.0119731	no	16:+:67893254-67929676	ENSG00000159792	5681	A0A087WZT9,P11801	PSKH1	protein serine kinase H1 [Source:HGNC Symbol%3BAcc:HGNC:9529]	5.16374	6.52582	6.08311	5.26212	3.18078	2.34974	2.42287	4.50344
ENSG00000198517	0.893939	0.000319971	0.0106818	no	7:+:1530702-1543043	ENSG00000198517	7975	O60675,A0A024R804,A8WFP5,A2VCQ6,A2VCQ5	MAFK	MAF bZIP transcription factor K [Source:HGNC Symbol%3BAcc:HGNC:6782]	8.15779	10.0863	7.57594	8.17112	14.9138	18.9318	19.0617	10.311
ENSG00000116663	0.554757	0.000373016	0.0117519	no	1:+:11664200-11674354	ENSG00000116663	26270	J3KQ72,Q9NRD1	FBXO6	F-box protein 6 [Source:HGNC Symbol%3BAcc:HGNC:13585]	9.02764	9.98924	10.9259	8.94137	14.1252	14.7134	13.0333	12.6788
ENSG00000185483	-0.533322772699279	0.00033264	0.0109133	no	1:+:63774017-64181498	ENSG00000185483	4919	Q01973,A2VCQ3,A0A0A0MTJ5	ROR1	receptor tyrosine kinase like orphan receptor 1 [Source:HGNC Symbol%3BAcc:HGNC:10256]	6.58268	6.69115	7.03788	8.24055	4.71171	5.39443	4.73527	4.27802
ENSG00000171617	0.640416	0.000322913	0.0107548	no	5:-:74627406-74641424	ENSG00000171617	8507	Q96L69,D6R9D7,Q53XS2,O14682	ENC1	ectodermal-neural cortex 1 [Source:HGNC Symbol%3BAcc:HGNC:3345]	4.49161	4.02433	4.6398	5.99876	7.61735	6.37796	6.31921	8.6147
ENSG00000169855	-0.416783616233665	0.000276	0.00993426	no	3:-:78597239-79767998	ENSG00000169855	6091	A0A0A0MSX4,Q9Y6N7,Q1RMC8,H7C545,Q2M1J3,A0A087WTM1,H7C4Y7,F8WEV8,A0A087WZ85	ROBO1	roundabout guidance receptor 1 [Source:HGNC Symbol%3BAcc:HGNC:10249]	12.9183	13.2278	14.1661	12.4119	9.26319	10.0817	9.82317	9.68249
ENSG00000170345	1.53304	0.000476523	0.0132956	up	14:+:75278826-75282230	ENSG00000170345	2353	G3V5N7,G3V289,G3V2V7,A0A0K0TMT5,G3V5N9,A0A0K0TMV9,A0A0K0TMT7,Q6FG41,G3V5J9,P01100,H0YJM3	FOS	Fos proto-oncogene%2C AP-1 transcription factor subunit [Source:HGNC Symbol%3BAcc:HGNC:3796]	0.42248	0.66571	0.66558	0.18491	1.57212	1.24298	1.18902	0.82196
ENSG00000078900	-0.792679448342544	0.000364271	0.0115784	no	1:+:3652516-3736201	ENSG00000078900	7161	A1PQX5,O15350,A0A0C4DFW9,Q8WXG0	TP73	tumor protein p73 [Source:HGNC Symbol%3BAcc:HGNC:12003]	4.63826	5.24768	4.38711	4.77844	3.04002	2.43089	1.80861	3.60332
ENSG00000213918	-0.624048824513571	0.000389345	0.0120271	no	16:+:3611728-3680143	ENSG00000213918	1773	I3L298,I3L0Z9,L8ECC1,I3L4C7,I3L1N2,I3L530,I3L4B8,A0A089NFS3,P24855,I3L4U3	DNASE1	deoxyribonuclease 1 [Source:HGNC Symbol%3BAcc:HGNC:2956]	1.71329	2.12789	1.94793	1.64093	1.28809	0.99656	1.21752	1.06054
ENSG00000176406	-0.843950558637561	0.000449131	0.0129038	no	8:+:103500696-104256094	ENSG00000176406	9699	A0A0J9YXG4,Q9UQ26,Q4G1C6,A0A590UJL1,E5RI36,A0A0J9YWD4,D6RDY0,A0A590UK62,F8W6W8,D6RA03	RIMS2	regulating synaptic membrane exocytosis 2 [Source:HGNC Symbol%3BAcc:HGNC:17283]	0.62665	0.85504	0.7594	0.58603	0.3801	0.32291	0.32141	0.45432
ENSG00000108828	0.633337	0.00024225	0.00917048	no	17:-:43014607-43025123	ENSG00000108828	10493	K7EJM4,K7ERT7,P54219,K7ESA3,K7EM19,K7ER81,K7ENX2,A0A024R1Z6,Q99536	VAT1	vesicle amine transport 1 [Source:HGNC Symbol%3BAcc:HGNC:16919]	65.9143	79.132	68.6528	62.6996	107.008	125.261	123.152	82.1042
ENSG00000008853	-1.25507569191286	0.000465862	0.0131654	down	8:+:22987417-23020199	ENSG00000008853	23221	Q9BYZ6,E5RI44	RHOBTB2	Rho related BTB domain containing 2 [Source:HGNC Symbol%3BAcc:HGNC:18756]	1.64735	1.56745	1.52604	1.56439	0.79372	0.40549	0.42315	1.11795
ENSG00000135829	-0.732558017659133	0.000248865	0.00930194	no	1:+:182839347-182887982	ENSG00000135829	1660	Q58F26,Q6PJK6,Q08211	DHX9	DExH-box helicase 9 [Source:HGNC Symbol%3BAcc:HGNC:2750]	62.5631	56.1091	59.8355	67.3879	39.5703	29.2748	29.5552	56.9813
ENSG00000089351	0.648633	0.00030359	0.0104026	no	19:+:34994784-35026471	ENSG00000089351	57655	M0R0J9,M0QZ12,S4R3I2,Q96CP6	GRAMD1A	GRAM domain containing 1A [Source:HGNC Symbol%3BAcc:HGNC:29305]	12.0378	13.3901	11.7398	10.3849	17.6583	21.3022	20.2096	14.4748
ENSG00000175984	-0.738056301087696	0.000471445	0.0132041	no	1:-:114582848-114670422	ENSG00000175984	163259	Q68D51	DENND2C	DENN domain containing 2C [Source:HGNC Symbol%3BAcc:HGNC:24748]	1.08947	1.23438	1.12689	0.9713	0.58719	0.57531	0.67612	0.62018
ENSG00000116560	-0.658294931651077	0.000223072	0.00879438	no	1:-:35176378-35193145	ENSG00000116560	6421	Q9BSV4,P23246,Q6PIX2,H0Y9K7,Q86VG2,H0Y9U2	SFPQ	splicing factor proline and glutamine rich [Source:HGNC Symbol%3BAcc:HGNC:10774]	92.4637	92.4791	89.8273	104.657	61.4609	52.3438	51.9801	88.2141
ENSG00000148384	0.432781	0.000326097	0.010803	no	9:-:136428619-136439845	ENSG00000148384	56623	A0A6Q8PH37,Q9NRR6,Q2YD81,Q10713	INPP5E	inositol polyphosphate-5-phosphatase E [Source:HGNC Symbol%3BAcc:HGNC:21474]	7.39884	8.01851	6.58825	7.70531	9.92791	9.54767	9.8822	9.72324
ENSG00000223396	1.18725	0.000503012	0.013701	up	1:+:201518703-201584367	ENSG00000223396	376693	-	RPS10P7	ribosomal protein S10 pseudogene 7 [Source:HGNC Symbol%3BAcc:HGNC:36423]	0.669	0.66261	0.44713	0.3904	1.10643	1.33236	1.31314	0.80987
ENSG00000066455	0.58131	0.000393985	0.012105	no	14:+:92794305-92839947	ENSG00000066455	9950	H0YK03,Q8TBA6	GOLGA5	golgin A5 [Source:HGNC Symbol%3BAcc:HGNC:4428]	5.45974	5.63448	4.95224	5.22838	7.64658	8.93445	7.31004	6.66382
ENSG00000144136	0.613821	0.000281088	0.0100163	no	2:+:112645939-112663825	ENSG00000144136	6574	H7BZY1,H7BZK4,Q8WUM9,H7C3Q9,H7C227,A7LNJ1	SLC20A1	solute carrier family 20 member 1 [Source:HGNC Symbol%3BAcc:HGNC:10946]	24.2818	20.1776	24.1921	25.0006	31.3285	39.5189	42.7368	30.2575
ENSG00000115919	0.773966	0.000438952	0.0128108	no	2:+:142877657-143055833	ENSG00000115919	8942	Q53SY0,A8K7T0,A8K4D5,B8ZZA3,Q53SX6,A0A087X297,A0A087WYQ7,F8WEP1,A0A087WYM2,Q16719	KYNU	kynureninase [Source:HGNC Symbol%3BAcc:HGNC:6469]	0.55073	0.6219	0.4421	0.45409	0.72476	0.97805	0.94561	0.704
ENSG00000153246	-0.928513392101553	0.000380516	0.0118929	no	2:-:159932006-160062615	ENSG00000153246	22925	Q13018,L8E8E6,B7ZML4	PLA2R1	phospholipase A2 receptor 1 [Source:HGNC Symbol%3BAcc:HGNC:9042]	2.17858	3.23469	2.84024	1.6703	1.33914	1.34843	1.29748	0.92812
ENSG00000100226	0.633226	0.000308686	0.0104642	no	22:+:38705742-38738299	ENSG00000100226	9567	H0YH10,H0YGA8,F5H257,H0YF75,F5H716,A0A024R1S5,F5H7C0,F8WAZ4,O00178,B0QY59	GTPBP1	GTP binding protein 1 [Source:HGNC Symbol%3BAcc:HGNC:4669]	10.1299	10.2371	9.30917	9.2787	15.1877	16.7714	16.9079	11.3836
ENSG00000196550	0.884573	0.0004484	0.0129019	no	1:-:206186179-206204414	ENSG00000196550	729533	U3KQ03,U3KQM2,U3KPW2,Q5TYM5,Q5TYM6	FAM72A	family with sequence similarity 72 member A [Source:HGNC Symbol%3BAcc:HGNC:24044]	2.17989	2.04629	2.22113	2.5236	3.93189	4.45479	4.67978	2.67687
ENSG00000101255	2.11615	0.000301234	0.0103592	up	20:+:362835-397559	ENSG00000101255	57761	J3KR25,B0QYQ2,A0A087WTX3,Q96RU7	TRIB3	tribbles pseudokinase 3 [Source:HGNC Symbol%3BAcc:HGNC:16228]	15.598	25.3555	23.4112	13.9824	81.552	136.365	140.415	30.1319
ENSG00000184164	-0.571304211071957	0.000325452	0.010803	no	22:+:49918167-49927540	ENSG00000184164	79174	A6PWM2,Q6UXH1	CRELD2	cysteine rich with EGF like domains 2 [Source:HGNC Symbol%3BAcc:HGNC:28150]	19.0088	16.3287	16.668	16.9661	11.3693	10.6378	9.44263	14.8811
ENSG00000124783	-0.528682238809417	0.000290628	0.0102286	no	6:-:7268306-7347446	ENSG00000124783	6745	C9J3L8,P43307,C9JBX5,E9PAL7,A0A3B3IRT8,C9JY01,C9J5W0,C9IZQ1	SSR1	signal sequence receptor subunit 1 [Source:HGNC Symbol%3BAcc:HGNC:11323]	17.645	13.0713	16.6975	15.3938	9.95646	10.3824	9.62351	13.0348
ENSG00000228933	-0.95596954211472	0.000491784	0.0135362	no	X:-:27174920-27399006	ENSG00000228933	-	-	-	novel transcript	1.20355	1.83256	1.22631	1.22035	0.91036	0.48297	0.76144	0.52967
ENSG00000256223	-0.706953359770314	0.000449823	0.0129038	no	12:+:133130575-133159465	ENSG00000256223	7556	F8WD46,F5H0R3,F5GZ75,P21506,F5H311	ZNF10	zinc finger protein 10 [Source:HGNC Symbol%3BAcc:HGNC:12879]	2.69423	2.74506	2.86445	2.29176	1.40973	1.4184	1.45149	1.89047
ENSG00000234616	-0.923255743865815	0.000305607	0.0104217	no	8:-:142657460-142681968	ENSG00000234616	8629	A0A087WZD9,O75564,L0R881	JRK	Jrk helix-turn-helix protein [Source:HGNC Symbol%3BAcc:HGNC:6199]	13.2131	13.7183	12.7327	16.0538	7.65733	5.81637	4.94622	12.6662
ENSG00000168488	0.567779	0.000238345	0.00914394	no	16:+:28822999-28837237	ENSG00000168488	11273	H3BSQ5,H3BSK9,H3BRB0,H3BUE3,A0A024QZ91,A0A0C4DGL7,H3BQ14,A0A024QZC0,H3BPQ7,H3BUF6,H3BQX7,A0A024QZB7,Q8WWM7,H3BMX1	ATXN2L	ataxin 2 like [Source:HGNC Symbol%3BAcc:HGNC:31326]	55.7981	62.9512	58.0137	65.0868	91.8026	105.958	110.335	71.6943
ENSG00000106144	-0.843782041332344	0.00032659	0.010803	no	7:+:143288215-143307696	ENSG00000106144	835	A0A0S2Z3I0,C9JRR9,A0A0S2Z3H1,A0A087WYM1,P42575	CASP2	caspase 2 [Source:HGNC Symbol%3BAcc:HGNC:1503]	13.6404	11.8629	11.9143	13.7769	7.73237	5.76588	4.81067	11.0004
ENSG00000116717	2.40222	0.000333052	0.0109142	up	1:+:67685201-67688334	ENSG00000116717	1647	A0A3B3ITF9,A5JUZ3,P24522,A0A087WZQ0	GADD45A	growth arrest and DNA damage inducible alpha [Source:HGNC Symbol%3BAcc:HGNC:4095]	14.7794	22.886	18.56	17.4438	121.983	156.76	158.765	27.7522
ENSG00000213923	0.568425	0.000284552	0.0100644	no	22:-:38290691-38318084	ENSG00000213923	1454	H0Y645,H0Y5S9,A0A669KBC0,L8EC90,H0Y682,B0QY35,H7C3J2,Q5U045,H7C0Y5,B0QY36,P49674,B0QY34	CSNK1E	casein kinase 1 epsilon [Source:HGNC Symbol%3BAcc:HGNC:2453]	19.8514	21.7791	19.6905	21.7913	29.9654	34.1192	35.3968	24.5553
ENSG00000133422	0.479859	0.000330934	0.0108698	no	22:-:30925130-30968774	ENSG00000133422	22880	A0A6Q8PHH3,A0A6Q8PGC6,Q9Y6X9,H7C1V1	MORC2	MORC family CW-type zinc finger 2 [Source:HGNC Symbol%3BAcc:HGNC:23573]	5.70713	6.38652	5.8752	5.05888	8.09231	7.91911	8.18952	7.24141
ENSG00000215012	-0.549526570840001	0.000350159	0.0113704	no	22:-:19846138-19854896	ENSG00000215012	79680	C9J0V4,Q7L3V2	RTL10	retrotransposon Gag like 10 [Source:HGNC Symbol%3BAcc:HGNC:26112]	8.34605	10.3775	8.48221	9.64101	5.59208	5.87491	5.69696	7.5449
ENSG00000275066	-0.386872445576562	0.000325482	0.010803	no	17:-:37514807-37609472	ENSG00000275066	11276	Q9UMZ2,A0A087WW94,A0A087WZF6,A0A087WZS7	SYNRG	synergin gamma [Source:HGNC Symbol%3BAcc:HGNC:557]	6.33613	6.65854	6.54184	6.65001	5.17034	4.7096	4.65244	5.12776
ENSG00000186834	-0.907136638858038	0.000340308	0.0111137	no	17:+:45148475-45152099	ENSG00000186834	10614	O94992	HEXIM1	HEXIM P-TEFb complex subunit 1 [Source:HGNC Symbol%3BAcc:HGNC:24953]	23.9333	25.5101	24.7641	21.5782	11.2842	9.8489	9.87148	22.0579
ENSG00000080031	1.89563	0.000357726	0.011434	up	19:-:55181247-55209506	ENSG00000080031	5794	Q9HD43	PTPRH	protein tyrosine phosphatase receptor type H [Source:HGNC Symbol%3BAcc:HGNC:9672]	6.42109	7.68471	7.01006	4.74543	21.587	37.2283	38.3215	9.34869
ENSG00000090612	-0.644477070186502	0.000397591	0.0121982	no	12:+:133181409-133214832	ENSG00000090612	10795	F5H670,F5H7L3,F5H467,Q14587,A0A075B6T9,Q2TB61,F5H1T2,K7EMS6,A0A087WV54,K7EIF0,F5H848,E7EV44,F5H6R9,K7EQP6	ZNF268	zinc finger protein 268 [Source:HGNC Symbol%3BAcc:HGNC:13061]	2.13986	2.36017	2.12889	2.40077	1.41711	1.38742	1.07498	1.7546
ENSG00000165288	-0.454187672273943	0.000333454	0.0109149	no	X:-:80669503-80809877	ENSG00000165288	254065	Q6RI45	BRWD3	bromodomain and WD repeat domain containing 3 [Source:HGNC Symbol%3BAcc:HGNC:17342]	5.93179	6.45839	6.52792	5.45857	4.2101	4.39584	4.36877	4.45641
ENSG00000173264	-0.594179136692818	0.000358535	0.011447	no	11:+:64270062-64289500	ENSG00000173264	56834	F5H234,H0YGJ1,F5H1T3,F5H7S0,F5H097,F5H0Q1,F5GXI8,F5H4R8,L8EA54,F5GXW8,Q96N19,F5H6Y8,F5GXD9,F5H1V9	GPR137	G protein-coupled receptor 137 [Source:HGNC Symbol%3BAcc:HGNC:24300]	14.6525	14.6175	14.1172	15.5626	10.002	8.38063	7.85818	12.5115
ENSG00000065308	-0.591679348437124	0.000322334	0.0107481	no	6:-:52497408-52577060	ENSG00000065308	9697	Q15035,A0A0S2Z538,G1UI27,A0A024RD84	TRAM2	translocation associated membrane protein 2 [Source:HGNC Symbol%3BAcc:HGNC:16855]	17.2862	14.4124	17.7904	16.8588	11.3808	9.51013	8.85741	14.0058
ENSG00000167562	-0.616705695305367	0.000438796	0.0128108	no	19:+:52555457-52587174	ENSG00000167562	55762	Q7Z749,Q9NV72,M0R085,Q7Z2U6,M0R327,Q6NWZ7	ZNF701	zinc finger protein 701 [Source:HGNC Symbol%3BAcc:HGNC:25597]	2.45549	2.70975	2.67708	3.00878	1.79689	1.65829	1.40824	1.85067
ENSG00000111186	-0.805803049036962	0.000356839	0.0114184	no	12:+:1529891-1647212	ENSG00000111186	81029	F5H034,F5H7Q6,F5GYM2,Q9H1J7,F5H364	WNT5B	Wnt family member 5B [Source:HGNC Symbol%3BAcc:HGNC:16265]	18.3406	15.8215	16.2011	16.3025	10.8428	7.45761	6.65275	13.6017
ENSG00000236104	0.710989	0.000450455	0.012909	no	6:-:33314406-33317942	ENSG00000236104	9278	O15209,A2AB93	ZBTB22	zinc finger and BTB domain containing 22 [Source:HGNC Symbol%3BAcc:HGNC:13085]	3.95669	5.0038	4.74253	3.27643	6.62296	7.70193	6.49452	5.27305
ENSG00000161011	0.851032	0.000240567	0.00916517	no	5:+:179806398-179838078	ENSG00000161011	8878	E9PFW8,C9J6J8,Q13501,E3W990,C9JRJ8,E7EMC7,D6RBF1	SQSTM1	sequestosome 1 [Source:HGNC Symbol%3BAcc:HGNC:11280]	56.0435	68.0463	58.4939	50.2545	103.81	141.499	142.781	74.4602
ENSG00000243137	1.50201	0.000400559	0.0122542	up	19:-:43192702-43207299	ENSG00000243137	5672	M0R215,Q00888,C9JWP2,M0R0B3,M0R2A2,M0R046,M0R2Y7,M0R2U8,M0QYU2,Q96QL5,M0QY31,Q6P520	PSG4	pregnancy specific beta-1-glycoprotein 4 [Source:HGNC Symbol%3BAcc:HGNC:9521]	3.42292	2.8107	3.09311	2.69172	7.23259	10.7984	13.8595	3.99777
ENSG00000109917	0.51135	0.000353657	0.011416	no	11:-:116773799-116788039	ENSG00000109917	8882	H7C0E5,H7BZM7,H7C449,F8WBC5,O75312,H7BZS1	ZPR1	ZPR1 zinc finger [Source:HGNC Symbol%3BAcc:HGNC:13051]	7.50706	6.30203	6.66442	8.90317	10.1718	9.8147	9.57851	10.9085
ENSG00000197753	0.703991	0.000465369	0.0131654	no	6:+:35797206-35845397	ENSG00000197753	222662	Q8TAF8,A0A494BZZ7,A0A494C136	LHFPL5	LHFPL tetraspan subfamily member 5 [Source:HGNC Symbol%3BAcc:HGNC:21253]	1.23455	1.31929	1.17718	1.64229	1.98682	1.89254	2.32874	1.99314
ENSG00000232931	-0.70507599475727	0.000354956	0.011416	no	2:-:95807052-95835003	ENSG00000232931	150759	-	LINC00342	long intergenic non-protein coding RNA 342 [Source:HGNC Symbol%3BAcc:HGNC:42470]	9.29954	10.2678	9.06455	7.54364	5.57521	4.22276	4.86629	7.36996
ENSG00000162545	0.92437	0.000551918	0.0144659	no	1:-:20482391-20486210	ENSG00000162545	55450	Q7L2B8,Q7Z7J9	CAMK2N1	calcium/calmodulin dependent protein kinase II inhibitor 1 [Source:HGNC Symbol%3BAcc:HGNC:24190]	1.05691	1.62838	0.88803	1.18099	2.31189	2.26862	1.90166	1.83186
ENSG00000155975	0.503622	0.00040644	0.0123415	no	8:+:17246931-17302427	ENSG00000155975	137492	E5RJX6,E5RHB8,E5RG91,Q8NEZ2,H0YBN0,E5RJ10	VPS37A	VPS37A subunit of ESCRT-I [Source:HGNC Symbol%3BAcc:HGNC:24928]	3.67634	3.53746	3.86113	3.88217	4.94738	5.25415	5.37986	4.76503
ENSG00000185104	0.520628	0.000325767	0.010803	no	1:-:50437028-50960267	ENSG00000185104	11124	B1ANM7,Q9UNN5,B3KT28	FAF1	Fas associated factor 1 [Source:HGNC Symbol%3BAcc:HGNC:3578]	12.3599	11.3749	12.2917	12.4775	16.6113	18.3123	19.6558	14.516
ENSG00000116754	-0.320907344092494	0.000280554	0.0100098	no	1:+:70205682-70253052	ENSG00000116754	9295	B4DWT1,Q5T760,Q5T757,S4R3C4,Q05519	SRSF11	serine and arginine rich splicing factor 11 [Source:HGNC Symbol%3BAcc:HGNC:10782]	34.4224	34.8089	35.2578	36.201	27.7065	26.7128	28.27	31.3194
ENSG00000162512	-0.57558604847976	0.000371567	0.0117519	no	1:-:30869466-30908758	ENSG00000162512	9672	A0A0S2Z4U3,D3DPN2,O75056,L8E9N4	SDC3	syndecan 3 [Source:HGNC Symbol%3BAcc:HGNC:10660]	7.64684	10.919	8.89529	8.00492	5.71386	5.72604	6.3106	5.37881
ENSG00000106771	-0.400800390118988	0.00031544	0.010605	no	9:-:109015135-109119947	ENSG00000106771	23731	F8WBJ7,H7C0G1,Q9H330	TMEM245	transmembrane protein 245 [Source:HGNC Symbol%3BAcc:HGNC:1363]	16.4757	16.9624	17.8178	15.319	12.449	12.053	12.3086	13.0989
ENSG00000109107	1.21972	0.000539453	0.0142703	up	17:-:28573115-28576948	ENSG00000109107	230	J3QKP5,K7EKH5,A0A024QZ64,A8MVZ9,J3QKK1,P09972,C9J8F3,J3KSV6	ALDOC	aldolase%2C fructose-bisphosphate C [Source:HGNC Symbol%3BAcc:HGNC:418]	1.38201	1.57762	2.11572	1.17782	3.92653	4.40846	3.81544	1.82695
ENSG00000102580	-0.510460323807117	0.000375324	0.0117927	no	13:+:95677139-95794988	ENSG00000102580	5611	A8KA82,X6R9L0,Q13217	DNAJC3	DnaJ heat shock protein family (Hsp40) member C3 [Source:HGNC Symbol%3BAcc:HGNC:9439]	11.7441	9.93001	11.4034	9.64874	7.42422	7.67289	6.43273	7.67257
ENSG00000114646	-0.822600158274996	0.000434038	0.0127588	no	3:-:47562238-47580792	ENSG00000114646	10675	A0A087WUT8,O95196	CSPG5	chondroitin sulfate proteoglycan 5 [Source:HGNC Symbol%3BAcc:HGNC:2467]	7.39749	8.10393	6.26844	5.54592	3.74129	3.30646	2.85596	5.23714
ENSG00000135535	-0.496021107839013	0.000296251	0.0102745	no	6:-:109366514-109382467	ENSG00000135535	8763	D6R9B4,Q5JSU3,Q04900	CD164	CD164 molecule [Source:HGNC Symbol%3BAcc:HGNC:1632]	42.8757	30.6043	39.0742	38.8486	24.8387	25.5565	27.1822	30.3655
ENSG00000271303	0.751183	0.000488195	0.0135024	no	20:-:646615-653200	ENSG00000271303	140809	Q9BYN0,Q8N7H8	SRXN1	sulfiredoxin 1 [Source:HGNC Symbol%3BAcc:HGNC:16132]	3.79976	3.54773	3.1011	4.32409	4.90614	6.09736	6.47815	5.89316
ENSG00000170906	0.740034	0.000367936	0.0116689	no	19:+:54102728-54109257	ENSG00000170906	4696	H7C0D7,S4R3I5,A8MVM8,F2Z2C6,A8MUI2,Q6FGG4,A8MYJ8,S4R3T6,H7C2R1,O95167	NDUFA3	NADH:ubiquinone oxidoreductase subunit A3 [Source:HGNC Symbol%3BAcc:HGNC:7686]	19.1584	19.2938	19.8099	18.3544	32.1873	35.9644	37.6526	21.9847
ENSG00000066926	-0.50377563743882	0.000355553	0.011416	no	18:-:57544377-57586732	ENSG00000066926	2235	K7ELX4,Q8TD50,K7EJM8,K7EJX5,A0A499FJN5,P22830	FECH	ferrochelatase [Source:HGNC Symbol%3BAcc:HGNC:3647]	8.14826	7.50954	7.8649	9.15267	5.69064	5.10814	5.03825	6.95536
ENSG00000226824	1.18091	0.000583527	0.0148844	up	7:+:66654538-66671523	ENSG00000226824	-	-	-	novel transcript	0.47978	0.99565	0.62387	0.68439	1.29143	1.61527	1.84982	1.02134
ENSG00000058262	-0.529984207682062	0.000291712	0.0102323	no	3:+:128051641-128071683	ENSG00000058262	29927	C9JXC6,B4DR61,P61619,B3KNF6	SEC61A1	SEC61 translocon subunit alpha 1 [Source:HGNC Symbol%3BAcc:HGNC:18276]	72.207	59.6457	68.0535	65.8095	46.8803	42.1882	39.0001	60.1891
ENSG00000147475	-0.519820553828068	0.000397875	0.0121982	no	8:+:37736601-37758422	ENSG00000147475	11160	E5RHW4,O94905,E5RJ09	ERLIN2	ER lipid raft associated 2 [Source:HGNC Symbol%3BAcc:HGNC:1356]	5.80598	4.98055	5.8698	5.68701	3.37185	3.84271	3.72257	4.25004
ENSG00000172732	0.415516	0.000373023	0.0117519	no	11:+:65857126-65867653	ENSG00000172732	80198	Q96NY9,E9PII7,H0YDK3,H0YDU2,E9PRI1,H0YE94,E9PL60,B3KX63,H0YDE3	MUS81	MUS81 structure-specific endonuclease subunit [Source:HGNC Symbol%3BAcc:HGNC:29814]	9.54587	10.389	9.45955	10.7653	13.8783	12.827	12.0348	13.4485
ENSG00000056558	1.47688	0.000586515	0.0149133	up	9:-:120902393-120929173	ENSG00000056558	7185	A0A6G8IRL2,Q13077	TRAF1	TNF receptor associated factor 1 [Source:HGNC Symbol%3BAcc:HGNC:12031]	0.5331	0.54155	0.57425	0.54109	1.39879	2.24591	1.79685	0.71509
ENSG00000271335	-1.0442661373974	0.000587683	0.0149133	down	10:-:35314552-35336401	ENSG00000271335	118732302	-	CCNY-AS1	CCNY antisense RNA 1 [Source:HGNC Symbol%3BAcc:HGNC:55252]	3.73279	4.20709	4.01055	3.30497	1.17082	1.53809	2.53393	1.75483
ENSG00000100650	-0.427053634429272	0.000307341	0.0104598	no	14:+:69726900-69772005	ENSG00000100650	6430	B4DJK0,Q13243,L8E9M6,B4DUA4,G3V5K8	SRSF5	serine and arginine rich splicing factor 5 [Source:HGNC Symbol%3BAcc:HGNC:10787]	42.761	45.5426	43.483	45.6866	35.3407	29.5358	28.656	38.956
ENSG00000152270	-1.34528325702729	0.000524314	0.0140577	down	11:+:14643804-14872044	ENSG00000152270	5140	Q13370,A7E2E5	PDE3B	phosphodiesterase 3B [Source:HGNC Symbol%3BAcc:HGNC:8779]	1.59458	1.03205	1.32652	1.44133	0.63085	0.33015	0.30579	0.90601
ENSG00000115257	1.0216	0.00053553	0.0142192	up	19:-:1481428-1490752	ENSG00000115257	54760	Q6UW60,K7EN14,K7EJB6	PCSK4	proprotein convertase subtilisin/kexin type 4 [Source:HGNC Symbol%3BAcc:HGNC:8746]	1.45214	2.28525	1.38956	1.22559	3.22358	3.11696	3.85769	1.87231
ENSG00000206195	-0.490616258774818	0.000424339	0.0125903	no	22:+:15784959-15829984	ENSG00000206195	503637	-	DUXAP8	double homeobox A pseudogene 8 [Source:HGNC Symbol%3BAcc:HGNC:32187]	3.70827	3.72678	3.62147	3.5466	2.7061	2.33726	2.27612	2.76763
ENSG00000229656	1.09039	0.000602291	0.0150536	up	10:+:32958437-33082102	ENSG00000229656	101929475	-	ITGB1-DT	ITGB1 divergent transcript [Source:HGNC Symbol%3BAcc:HGNC:53718]	0.4201	0.61581	0.54711	0.68315	1.11363	1.23825	1.37657	0.79916
ENSG00000164209	-0.457839820533354	0.000399142	0.0122239	no	5:+:110738136-110765161	ENSG00000164209	91137	E7EVY2,B7Z6C8,Q96AG3	SLC25A46	solute carrier family 25 member 46 [Source:HGNC Symbol%3BAcc:HGNC:25198]	6.24411	5.93534	6.98534	6.80688	4.78758	4.56019	4.34107	4.70767
ENSG00000014164	0.449844	0.000387286	0.0120185	no	8:-:143437659-143541447	ENSG00000014164	23144	Q8IXZ2,A0A0J9YYE2,H0YEY2	ZC3H3	zinc finger CCCH-type containing 3 [Source:HGNC Symbol%3BAcc:HGNC:28972]	12.7596	14.8037	12.9347	12.5601	18.9574	17.8306	16.0384	18.1576
ENSG00000065413	-0.735602477551047	0.000537572	0.0142469	no	2:-:196967017-197311173	ENSG00000065413	91526	H7C209,F8WBW3,A0A2R8Y7Y4,C9JY51,H7C4A0,Q8N8A2	ANKRD44	ankyrin repeat domain 44 [Source:HGNC Symbol%3BAcc:HGNC:25259]	0.79186	1.02054	0.9469	0.92883	0.53929	0.44176	0.48166	0.62614
ENSG00000100417	0.576996	0.000405844	0.0123365	no	22:-:41576900-41589871	ENSG00000100417	5372	Q92871,A0A024R1U5,F8WFD5	PMM1	phosphomannomutase 1 [Source:HGNC Symbol%3BAcc:HGNC:9114]	6.95678	7.53744	7.72581	7.06732	10.223	11.8791	12.1124	8.78045
ENSG00000137509	-0.486389756252951	0.000355962	0.011416	no	11:-:82822936-82970584	ENSG00000137509	5547	B7Z7Q6,P42785,E9PL85,E9PQB5,B3KR26,A0A7P0TB23,E9PL49,A0A7P0Z451,E9PNF7,E9PNJ1,E9PKN6,E9PLY4,A0A024R5L0	PRCP	prolylcarboxypeptidase [Source:HGNC Symbol%3BAcc:HGNC:9344]	5.49417	4.51749	5.63034	4.54965	3.53827	3.76099	3.34375	3.52779
ENSG00000105854	-0.45554636876322	0.000387396	0.0120185	no	7:-:95404862-95435329	ENSG00000105854	5445	G3XAK4,A0A0J9YXM1,Q15165,A0A0J9YVW3,A0A0J9YXF2,A0A2Q2SAK4,A0A0J9YYF0,A0A0J9YYJ1,Q6PJZ2,A0A0J9YYF3,A0A0J9YXU7	PON2	paraoxonase 2 [Source:HGNC Symbol%3BAcc:HGNC:9205]	19.6252	17.7036	20.3108	17.6243	12.9216	12.6162	13.6301	14.5033
ENSG00000169499	-0.95685573768711	0.0005925	0.0149397	no	8:+:38901235-38973912	ENSG00000169499	59339	A0A087X038,A8K727,A0A087WZ32,E5RHB5,E5RGP3,L8E8N7,Q9HB19	PLEKHA2	pleckstrin homology domain containing A2 [Source:HGNC Symbol%3BAcc:HGNC:14336]	1.09256	1.2545	1.28965	0.83786	0.54653	0.40437	0.73679	0.45982
ENSG00000131652	0.573307	0.000448289	0.0129019	no	16:+:3024027-3027755	ENSG00000131652	79228	Q86W42	THOC6	THO complex 6 [Source:HGNC Symbol%3BAcc:HGNC:28369]	10.8551	11.4682	11.8844	13.4433	16.7985	20.0464	15.8234	15.3622
ENSG00000158201	-0.74457940655497	0.000423489	0.0125903	no	18:-:21650901-21704780	ENSG00000158201	171586	J3QQR0,J3QR14,J3KSP1,J3KTE1,Q8WU67	ABHD3	abhydrolase domain containing 3%2C phospholipase [Source:HGNC Symbol%3BAcc:HGNC:18718]	14.1214	9.76683	11.8828	9.71967	6.50317	5.94222	5.44236	8.7487
ENSG00000141424	-0.464170872056714	0.000346337	0.0112719	no	18:-:36108531-36129385	ENSG00000141424	25800	Q13433,K7EQ91	SLC39A6	solute carrier family 39 member 6 [Source:HGNC Symbol%3BAcc:HGNC:18607]	43.6407	35.7704	45.1714	38.2824	28.3328	29.3626	26.9643	32.2656
ENSG00000173894	-0.987488456161135	0.000456871	0.0129765	no	17:+:79778148-79787983	ENSG00000173894	84733	Q14781	CBX2	chromobox 2 [Source:HGNC Symbol%3BAcc:HGNC:1552]	6.86169	6.01609	6.17547	5.96741	2.85998	1.90157	2.95975	5.2438
ENSG00000169733	0.551963	0.000412708	0.0124787	no	17:-:82047902-82051831	ENSG00000169733	5986	A6H8Z0,A0A024R8W6,B4DXP6,Q9Y644,F5H3H7,J3QLN0	RFNG	RFNG O-fucosylpeptide 3-beta-N-acetylglucosaminyltransferase [Source:HGNC Symbol%3BAcc:HGNC:9974]	9.27645	11.5554	9.11096	10.2123	13.2216	15.8106	15.7425	12.6629
ENSG00000215068	-0.626394631321427	0.000532303	0.0141599	no	5:+:43041575-43054603	ENSG00000215068	-	-	-	novel transcript%2C antisense to ANXA2R	2.31747	2.78323	2.49275	2.40747	1.63665	1.77258	1.38636	1.34173
ENSG00000010292	-0.38807157515198	0.000284506	0.0100644	no	12:+:6493356-6531955	ENSG00000010292	9918	F5H431,A0PJ76,E7EN77,F5GZK7,Q15021	NCAPD2	non-SMC condensin I complex subunit D2 [Source:HGNC Symbol%3BAcc:HGNC:24305]	73.5336	74.283	69.6717	82.0082	59.8496	56.9327	51.8848	68.6916
ENSG00000136098	0.668387	0.000490766	0.0135212	no	13:-:52132639-52159861	ENSG00000136098	4752	G3V202,A0A087X030,A0A087WY58,F8VTT4,A0A087X203,F8VV00,Q6ZN64,P51956	NEK3	NIMA related kinase 3 [Source:HGNC Symbol%3BAcc:HGNC:7746]	3.22244	3.71652	3.50476	2.80398	4.88529	5.66184	5.70252	3.97774
ENSG00000143382	0.875776	0.000418274	0.0125672	no	1:+:150549369-150560937	ENSG00000143382	54507	A0A669KBE7,B7ZMJ3,Q6UY14	ADAMTSL4	ADAMTS like 4 [Source:HGNC Symbol%3BAcc:HGNC:19706]	4.60398	6.87769	5.47479	4.12158	9.69704	11.0067	10.692	6.53245
ENSG00000125746	0.838568	0.000404632	0.012326	no	19:-:45606994-45645602	ENSG00000125746	24139	K7EJV6,K7ERR9,K7ESL7,K7EIM1,K7EQR0,A0A0C4DGQ7,K7ERR2,K7EKG3,K7EIZ0,C9JRL6,K7ELI8,K7EII6,K7EKU5,K7EIK7,K7ERY9,K7ELB2,K7EL23,O95834	EML2	EMAP like 2 [Source:HGNC Symbol%3BAcc:HGNC:18035]	4.9857	6.15407	5.18128	4.27676	9.33131	10.6152	10.6249	6.05945
ENSG00000196954	0.921196	0.000422886	0.0125903	no	11:-:104942866-104969366	ENSG00000196954	837	H0YD34,P49662,E9PMT1	CASP4	caspase 4 [Source:HGNC Symbol%3BAcc:HGNC:1505]	4.69088	5.00977	4.77242	4.54712	8.80336	11.143	10.7991	5.45714
ENSG00000256843	3.02403	0.000160138	0.00755102	up	12:-:31748100-31748240	ENSG00000256843	-	-	-	dpy-30 homolog (C. elegans) (DPY30) pseudogene	0	0	0	0	1.69159	2.59257	2.06668	0.41273
ENSG00000110367	-0.641352745460407	0.000347506	0.0112971	no	11:-:118747763-118791164	ENSG00000110367	1656	Q8IV96,P26196	DDX6	DEAD-box helicase 6 [Source:HGNC Symbol%3BAcc:HGNC:2747]	15.6135	14.0633	14.5707	18.2002	9.70744	8.29206	8.24731	14.3482
ENSG00000181467	0.539163	0.00044629	0.0128932	no	3:+:153162226-153170627	ENSG00000181467	5912	P61225	RAP2B	RAP2B%2C member of RAS oncogene family [Source:HGNC Symbol%3BAcc:HGNC:9862]	3.42254	3.15906	2.89096	3.45904	4.34332	4.57557	5.13993	4.0796
ENSG00000224032	0.771825	0.000557736	0.0145383	no	5:+:112160526-112164818	ENSG00000224032	114915	-	EPB41L4A-AS1	EPB41L4A antisense RNA 1 [Source:HGNC Symbol%3BAcc:HGNC:30749]	1.91247	1.89421	2.04153	1.66032	3.19302	3.40295	3.37467	2.1769
ENSG00000146463	-0.365656624856459	0.000366049	0.0116219	no	1:+:35268709-35422058	ENSG00000146463	9202	A0A0A0MSN3,H7C1I7,Q5VZL5	ZMYM4	zinc finger MYM-type containing 4 [Source:HGNC Symbol%3BAcc:HGNC:13055]	14.7831	16.1981	15.1766	15.973	11.7824	11.4452	11.6855	12.4488
ENSG00000179361	0.54903	0.000489808	0.0135078	no	15:+:74541206-74598131	ENSG00000179361	10620	H3BQ92,Q8IVW6	ARID3B	AT-rich interaction domain 3B [Source:HGNC Symbol%3BAcc:HGNC:14350]	2.24626	2.95988	2.47349	2.79486	3.819	3.77396	3.50643	3.44482
ENSG00000253729	-0.339047001794604	0.000262078	0.00957808	no	8:-:47773111-47960178	ENSG00000253729	5591	P78527,F5GX40,H0YG84	PRKDC	protein kinase%2C DNA-activated%2C catalytic subunit [Source:HGNC Symbol%3BAcc:HGNC:9413]	54.5882	55.7422	55.051	55.3255	46.9783	41.1046	44.3995	50.6189
ENSG00000123684	-0.422214675988875	0.000359323	0.0114534	no	1:-:211743457-211830763	ENSG00000123684	9926	Q92604	LPGAT1	lysophosphatidylglycerol acyltransferase 1 [Source:HGNC Symbol%3BAcc:HGNC:28985]	16.7611	15.7461	18.3054	15.1988	11.9664	11.7276	12.2462	12.6784
ENSG00000112511	0.658226	0.000421232	0.0125903	no	6:+:33410399-33416453	ENSG00000112511	5252	A2AB23,A0A087WVG4,E9PQZ5,A0A140TA01,A2AB22,E9PQT8,A2AB25,A0A0G2JIJ9,A0A140TA07,O43189,A0A140T9U3	PHF1	PHD finger protein 1 [Source:HGNC Symbol%3BAcc:HGNC:8919]	10.7871	11.594	11.4365	10.3937	16.6648	19.0265	20.2425	12.979
ENSG00000178605	0.438589	0.000431203	0.0126885	no	X:-:304529-318819	ENSG00000178605	-	O43824	GTPBP6	GTP binding protein 6 (putative) [Source:HGNC Symbol%3BAcc:HGNC:30189]	12.1376	12.5328	12.0756	13.6479	16.2952	17.0402	15.5925	17.4742
ENSG00000275632	-1.56598984282468	0.000581901	0.0148828	down	20:+:6000418-6000941	ENSG00000275632	-	-	-	novel transcript	4.3202	3.932	3.06579	4.37212	1.13795	0.81389	1.001	1.888
ENSG00000129657	0.600736	0.000309481	0.0104774	no	17:+:77088749-77217101	ENSG00000129657	6397	K7EPE4,D5G3K4,K7ELM0,Q92503,D5G3K3,K7EJJ2,K7EIJ7,K7EQK4,A5PLM6,A0A024R8V1,K7ERB3,K7ELU0,K7EJ08,K7ESI4	SEC14L1	SEC14 like lipid binding 1 [Source:HGNC Symbol%3BAcc:HGNC:10698]	26.1725	27.7014	25.4839	23.0009	39.7868	44.0644	46.2877	29.8673
ENSG00000124795	-0.34192975724165	0.000316471	0.01062	no	6:-:18223860-18264548	ENSG00000124795	7913	B4DFG0,A0A494C028,H0Y993,A0A494C198,H0Y8X0,L8EA44,P35659,D6R9L5,D6RDA2	DEK	DEK proto-oncogene [Source:HGNC Symbol%3BAcc:HGNC:2768]	45.3664	40.979	41.4859	48.6615	35.272	34.6356	35.4875	35.5078
ENSG00000103423	0.476978	0.00039136	0.0120633	no	16:+:4425805-4456775	ENSG00000103423	9093	I3L1T6,I3L1T9,I3L3D3,Q53G26,I3L1I6,Q96EY1	DNAJA3	DnaJ heat shock protein family (Hsp40) member A3 [Source:HGNC Symbol%3BAcc:HGNC:11808]	10.2102	8.66435	9.21489	11.451	13.3744	13.1828	14.432	12.6085
ENSG00000159658	-0.600636213117609	0.000378051	0.0118579	no	1:-:46674659-46719146	ENSG00000159658	9813	A0A6I8PIF8,A0A6I8PS42,A0A6I8PU78,S4R3Q1,A0A6I8PIP2,O75071	EFCAB14	EF-hand calcium binding domain 14 [Source:HGNC Symbol%3BAcc:HGNC:29051]	7.84672	7.21081	7.41388	8.22224	4.93857	4.25043	4.10163	7.10669
ENSG00000213973	-1.02713732023073	0.000657062	0.0158802	down	19:-:22752183-22784151	ENSG00000213973	7652	A8MXY4,A0A0A0MS76	ZNF99	zinc finger protein 99 [Source:HGNC Symbol%3BAcc:HGNC:13175]	0.63291	0.64979	0.63229	0.4459	0.34602	0.19215	0.26468	0.27897
ENSG00000166595	0.438221	0.000429739	0.0126624	no	16:-:66932065-66934423	ENSG00000166595	51647	J3KS95,H3BNV7,Q9Y3D0,J3QLT9	CIAO2B	cytosolic iron-sulfur assembly component 2B [Source:HGNC Symbol%3BAcc:HGNC:24261]	41.3854	37.0455	37.2217	42.0529	52.9343	51.7291	48.7685	55.0656
ENSG00000124193	-0.735147097306895	0.000352256	0.0114125	no	20:+:43457893-43466046	ENSG00000124193	6431	Q13247,A0A590UJK4,A0A590UJP7,A0A590UK01,L0R6Q2	SRSF6	serine and arginine rich splicing factor 6 [Source:HGNC Symbol%3BAcc:HGNC:10788]	42.2683	41.7656	40.257	52.1622	25.7935	20.3043	21.8402	40.501
ENSG00000076248	-0.676484859597748	0.000411568	0.0124575	no	12:+:109097597-109110992	ENSG00000076248	7374	E5KTA6,A0A126LB28,Q68DM5,E5KTA5,Q6FHS8,B4DRT6,P13051,F5GYA2	UNG	uracil DNA glycosylase [Source:HGNC Symbol%3BAcc:HGNC:12572]	34.6562	29.8469	29.9824	35.9189	23.2748	15.6864	16.3112	26.4668
ENSG00000107281	0.542909	0.000409548	0.0124095	no	9:-:137039463-137046179	ENSG00000107281	56654	Q9NQX5,A0A087WYK7,Q5SPY9	NPDC1	neural proliferation%2C differentiation and control 1 [Source:HGNC Symbol%3BAcc:HGNC:7899]	18.8049	24.3287	19.4667	20.1665	30.45	29.9923	33.0398	24.904
ENSG00000173812	0.708895	0.000298943	0.0103531	no	17:+:41688885-41692668	ENSG00000173812	10209	Q6IAV3,K7EM18,K7EQP2,P41567	EIF1	eukaryotic translation initiation factor 1 [Source:HGNC Symbol%3BAcc:HGNC:3249]	83.8295	99.3704	97.958	91.365	144.965	193.219	196.911	114.639
ENSG00000107554	0.542185	0.0004256	0.0126136	no	10:-:99875577-100009947	ENSG00000107554	23268	A0A1C7CYY6,A0A1B0GTX1,A0A2X0U4N6,Q6XZF7	DNMBP	dynamin binding protein [Source:HGNC Symbol%3BAcc:HGNC:30373]	5.47761	5.2968	4.88243	5.52863	8.60465	7.95209	7.59999	6.1081
ENSG00000115840	-0.49358252228983	0.000445509	0.0128932	no	2:-:171783405-171999859	ENSG00000115840	8604	B4DGK6,O75746,F8W9J0,H0YFB2	SLC25A12	solute carrier family 25 member 12 [Source:HGNC Symbol%3BAcc:HGNC:10982]	7.17102	7.95326	8.07694	8.55876	5.8694	5.02241	4.88999	6.24128
ENSG00000240498	-0.780700099531173	0.000581255	0.0148828	no	9:+:21994139-22128103	ENSG00000240498	100048912	-	CDKN2B-AS1	CDKN2B antisense RNA 1 [Source:HGNC Symbol%3BAcc:HGNC:34341]	0.55431	0.64991	0.62308	0.5802	0.40005	0.27748	0.26258	0.40469
ENSG00000112146	-0.831321199789842	0.000436861	0.012798	no	6:+:53051991-53100873	ENSG00000112146	26268	A0A024RD77,C9IY65,V9GZ74,A0A024RD60,C9JDZ9,C9J4V1,Q9UK97,H7C4H6	FBXO9	F-box protein 9 [Source:HGNC Symbol%3BAcc:HGNC:13588]	7.78955	6.9621	7.68006	8.07844	3.78489	3.46639	3.3088	6.99077
ENSG00000197747	-0.459844980916261	0.000369281	0.0116985	no	1:-:151982915-151993859	ENSG00000197747	6281	D3DV26,Q6FGE5,P60903	S100A10	S100 calcium binding protein A10 [Source:HGNC Symbol%3BAcc:HGNC:10487]	153.382	154.671	160.965	144.691	108.887	100.9	99.0534	137.437
ENSG00000182263	-0.491348552588603	0.000440992	0.012831	no	2:-:163593396-163736012	ENSG00000182263	55137	B8ZZS6,Q5HY92	FIGN	fidgetin%2C microtubule severing factor [Source:HGNC Symbol%3BAcc:HGNC:13285]	5.4894	5.69297	5.38399	5.44486	3.96443	3.71362	4.39066	3.28378
ENSG00000163378	-0.605376613534707	0.000416908	0.0125658	no	3:-:68975217-69013684	ENSG00000163378	285203	C9J4G5,Q5NDL2,F5H225,Q8N329,C9JQM7	EOGT	EGF domain specific O-linked N-acetylglucosamine transferase [Source:HGNC Symbol%3BAcc:HGNC:28526]	15.7035	13.046	15.5227	15.8365	9.5361	8.17638	8.57095	12.9515
ENSG00000076984	0.436482	0.000422658	0.0125903	no	19:+:7903843-7914478	ENSG00000076984	5609	O14733,D6W660	MAP2K7	mitogen-activated protein kinase kinase 7 [Source:HGNC Symbol%3BAcc:HGNC:6847]	10.5599	9.46971	9.97917	11.6665	13.641	13.6771	14.1255	13.2904
ENSG00000146386	-0.55875347134895	0.000508866	0.0137935	no	6:+:139028745-139043302	ENSG00000146386	58527	Q5SZC9,Q9P1F3	ABRACL	ABRA C-terminal like [Source:HGNC Symbol%3BAcc:HGNC:21230]	22.9774	23.4508	24.4715	22.5098	14.7367	13.1817	15.89	17.5045
ENSG00000103126	0.552982	0.000426892	0.0126136	no	16:-:287440-352723	ENSG00000103126	8312	A0A0S2Z4S3,A0A0S2Z4M1,A0A0S2Z4R0,H0Y830,O15169,B1AH42	AXIN1	axin 1 [Source:HGNC Symbol%3BAcc:HGNC:903]	6.47796	8.5789	6.67569	6.55698	9.60447	11.1471	10.8874	8.87942
ENSG00000118363	-0.710742889047068	0.000428217	0.0126397	no	11:+:74949247-74979033	ENSG00000118363	9789	Q15005,E9PL01,H0YE04,E9PRB9,E9PI68,A0A087WUC6	SPCS2	signal peptidase complex subunit 2 [Source:HGNC Symbol%3BAcc:HGNC:28962]	35	20.4298	27.8656	27.0909	15.8063	14.7209	14.6677	19.9899
ENSG00000107625	0.48425	0.000444704	0.0128865	no	10:+:68901286-68946847	ENSG00000107625	79009	S4R3G6,S4R3V4,Q9BQ39	DDX50	DExD-box helicase 50 [Source:HGNC Symbol%3BAcc:HGNC:17906]	15.2788	16.1718	15.6396	17.2242	21.2911	24.2521	23.2643	19.3043
ENSG00000169105	-0.681344723491204	0.000519529	0.0140269	no	15:+:40470984-40473158	ENSG00000169105	113189	H0YN65,Q8NCH0	CHST14	carbohydrate sulfotransferase 14 [Source:HGNC Symbol%3BAcc:HGNC:24464]	12.5461	12.2313	12.5563	11.3459	7.70372	6.66678	5.65386	9.73929
ENSG00000126778	0.599608	0.00058145	0.0148828	no	14:-:60643421-60658259	ENSG00000126778	6495	Q15475,H0YK85	SIX1	SIX homeobox 1 [Source:HGNC Symbol%3BAcc:HGNC:10887]	1.7436	1.81608	1.60677	1.75707	2.83945	2.48675	2.27163	2.33251
ENSG00000082805	-0.430664934256304	0.00039386	0.012105	no	12:+:990509-1495933	ENSG00000082805	23085	K7EPP6,K7EIZ7,Q8IUD2,G8JLD3,K7EP25,X6RLX0,K7EPD6,K7EKH8,X6RM00	ERC1	ELKS/RAB6-interacting/CAST family member 1 [Source:HGNC Symbol%3BAcc:HGNC:17072]	8.83902	10.0624	9.64074	9.35445	7.06662	6.29405	6.41412	8.1138
ENSG00000166454	-0.521623553489276	0.000453432	0.0129659	no	16:+:81035842-81047350	ENSG00000166454	23300	J3QRX7,O43313	ATMIN	ATM interactor [Source:HGNC Symbol%3BAcc:HGNC:29034]	8.63156	8.86863	8.82931	9.91422	5.9638	5.29532	5.93139	7.6149
ENSG00000157212	-0.566313815941563	0.00046871	0.0131965	no	7:-:154943687-155003124	ENSG00000157212	22976	Q6ZW49,H7BZI8,F8WC23	PAXIP1	PAX interacting protein 1 [Source:HGNC Symbol%3BAcc:HGNC:8624]	4.65052	5.00664	5.07674	4.9483	3.26377	3.03274	2.67236	4.18898
ENSG00000122545	-0.36061464488058	0.000384586	0.0119731	no	7:+:35800932-35907105	ENSG00000122545	989	A0A0U1RRH9,E7EPK1,A0A0U1RRM2,A0A0U1RRE1,G3V1Q4,A0A0U1RQW0,Q5JXL7,A0A5F9ZGZ7,A0A0U1RRD1,E7ES33,Q16181	SEPTIN7	septin 7 [Source:HGNC Symbol%3BAcc:HGNC:1717]	8.70377	8.2529	8.39512	9.05198	6.93079	6.03281	6.46803	7.18183
ENSG00000088035	-0.943883747524547	0.000494515	0.0135791	no	1:+:63367575-63438553	ENSG00000088035	29929	R4GMS5,A0A3B3ITI5,A0A3B3ITD6,A0A3B3IS62,S4R350,A0A3B3ITL6,Q9Y672	ALG6	ALG6 alpha-1%2C3-glucosyltransferase [Source:HGNC Symbol%3BAcc:HGNC:23157]	8.05074	6.46081	9.36889	6.78785	3.9448	3.0868	2.78284	6.18328
ENSG00000167705	0.694903	0.000544484	0.0143369	no	17:-:1646145-1649866	ENSG00000167705	83547	Q687H3,I3L1U0,Q96MT3,Q687H4,A0A0J9YWQ1,Q96NA2	RILP	Rab interacting lysosomal protein [Source:HGNC Symbol%3BAcc:HGNC:30266]	7.17903	8.13539	5.97757	8.09562	12.3228	12.0756	12.4138	8.70463
ENSG00000284430	1.32287	0.000700045	0.0166235	up	19:+:31100304-31147981	ENSG00000284430	-	-	-	novel transcript	0.25397	0.34738	0.15242	0.42698	0.6129	0.67441	0.77185	0.51765
ENSG00000198121	-0.644623083343734	0.000499618	0.0136596	no	9:-:110873263-111038470	ENSG00000198121	1902	B1AP63,Q6GPG7,Q92633	LPAR1	lysophosphatidic acid receptor 1 [Source:HGNC Symbol%3BAcc:HGNC:3166]	10.6935	8.107	7.54899	7.61126	4.63189	5.87197	5.26772	5.05072
ENSG00000213462	-0.800934475884025	0.000683189	0.0163593	no	7:-:64990356-65006743	ENSG00000213462	2086	Q14264	ERV3-1	endogenous retrovirus group 3 member 1%2C envelope [Source:HGNC Symbol%3BAcc:HGNC:3454]	1.15624	1.28985	1.1888	1.06773	0.56936	0.66658	0.60286	0.67144
ENSG00000101347	-0.989213809404562	0.0004266	0.0126136	no	20:-:36890229-36951893	ENSG00000101347	25939	A0A2R8Y7R5,A0A2R8YDI8,A0A2R8YCS7,Q9Y3Z3,A0A2R8Y6J9,A0A2R8YF51,A0A2R8YFV6,A0A2R8Y586,A0A2R8YF18,A0A2R8YG48,A0A2R8YD90,A0A2R8Y755,A0A2R8Y5D2	SAMHD1	SAM and HD domain containing deoxynucleoside triphosphate triphosphohydrolase 1 [Source:HGNC Symbol%3BAcc:HGNC:15925]	9.89889	8.89271	9.20441	11.3696	4.90896	3.32882	3.63075	9.0233
ENSG00000223839	1.21802	0.000705719	0.0166678	up	9:+:40321299-40329221	ENSG00000223839	100133036	-	FAM95B1	family with sequence similarity 95 member B1 [Source:HGNC Symbol%3BAcc:HGNC:32318]	0.30117	0.47421	0.25953	0.24785	0.55692	0.7459	1.03717	0.47743
ENSG00000090530	-0.480414127664189	0.00038382	0.0119731	no	3:-:189956728-190122437	ENSG00000090530	55214	Q8IVL5,C9J313,C9JSL4	P3H2	prolyl 3-hydroxylase 2 [Source:HGNC Symbol%3BAcc:HGNC:19317]	37.338	28.3368	28.0419	33.3333	22.0089	20.5198	20.5178	26.4086
ENSG00000163389	-0.747737106834836	0.000540712	0.0142771	no	3:+:119468963-119494708	ENSG00000163389	56983	B4DVA9,Q8NBL1,H7C5H0,F8WDC4,F8WEW4	POGLUT1	protein O-glucosyltransferase 1 [Source:HGNC Symbol%3BAcc:HGNC:22954]	3.7634	3.1105	3.70724	4.13733	2.19222	1.75746	1.69764	2.85544
ENSG00000186310	-0.774330469720512	0.000647848	0.0158318	no	X:-:93670930-93673578	ENSG00000186310	4675	Q99457,L0R6L2,V9GYL6,Q8IYV1	NAP1L3	nucleosome assembly protein 1 like 3 [Source:HGNC Symbol%3BAcc:HGNC:7639]	3.76478	3.52294	3.44461	3.83005	1.77827	2.02395	1.80407	2.39458
ENSG00000110108	-0.612015311161113	0.000354561	0.011416	no	11:+:60914158-60923443	ENSG00000110108	79073	Q9BVC6	TMEM109	transmembrane protein 109 [Source:HGNC Symbol%3BAcc:HGNC:28771]	158.098	119.638	143.011	130.699	92.4701	81.7945	73.0345	123.389
ENSG00000128951	-0.472040261060339	0.000434714	0.0127655	no	15:+:48331011-48343373	ENSG00000128951	1854	H0YNJ9,H0YMM5,H0YNW5,H0YKI0,A0A0C4DGL3,H0YMP1,P33316,H0YKC5	DUT	deoxyuridine triphosphatase [Source:HGNC Symbol%3BAcc:HGNC:3078]	23.4975	21.4752	20.8133	25.6376	16.4733	14.4934	15.1015	18.8017
ENSG00000286545	-1.0919841717878	0.000708073	0.0166753	down	2:+:112239621-112244375	ENSG00000286545	-	-	-	novel transcript%2C antisense to ZC3H8	1.04367	1.49812	1.41385	1.71531	0.7518	0.45186	0.51869	0.74812
ENSG00000007047	0.609405	0.000468704	0.0131965	no	19:+:45079288-45305284	ENSG00000007047	57787	Q96GZ3,Q6IPE9,K7EKG8,K7EK17,K7EN95,Q96L34	MARK4	microtubule affinity regulating kinase 4 [Source:HGNC Symbol%3BAcc:HGNC:13538]	5.35906	6.60071	5.48363	5.49735	8.63609	9.78504	9.27266	6.74977
ENSG00000287299	0.964395	0.000709133	0.0166866	no	2:-:200390666-200478018	ENSG00000287299	-	-	-	novel transcript%2C antisense to SPATS2L	0.29291	0.36432	0.30763	0.29879	0.55101	0.67831	0.72672	0.4017
ENSG00000185753	0.533809	0.00046773	0.0131965	no	X:-:40626921-40647561	ENSG00000185753	159013	Q8TB03	CXorf38	chromosome X open reading frame 38 [Source:HGNC Symbol%3BAcc:HGNC:28589]	6.57342	6.51064	6.05414	7.51942	9.57997	10.4631	9.8932	7.82986
ENSG00000169570	-0.772445064517992	0.000623005	0.0154697	no	5:-:118836074-118988547	ENSG00000169570	285605	D6REE2,D6RBD8,Q8NBA8	DTWD2	DTW domain containing 2 [Source:HGNC Symbol%3BAcc:HGNC:19334]	2.3881	2.06576	2.02623	2.27598	1.09764	1.06959	1.10263	1.56721
ENSG00000145725	-0.420786662543981	0.000444658	0.0128865	no	5:+:103120149-103212799	ENSG00000145725	23262	H0Y9S9,K7EJG8,D6RBU4,K7ENU7,D6RFG4,A0A087WZV0,A0A087WWN8,K7EPT7,O43314,H0Y9M0	PPIP5K2	diphosphoinositol pentakisphosphate kinase 2 [Source:HGNC Symbol%3BAcc:HGNC:29035]	4.27965	4.31597	4.01851	4.878	3.39057	2.95984	3.10131	3.30569
ENSG00000115616	-1.23808333566468	0.000705882	0.0166678	down	2:+:102619553-102711355	ENSG00000115616	6549	Q9UBY0	SLC9A2	solute carrier family 9 member A2 [Source:HGNC Symbol%3BAcc:HGNC:11072]	1.10972	1.06968	1.37363	0.99643	0.41523	0.36506	0.30202	0.81991
ENSG00000257524	1.44777	0.000697862	0.0165854	up	9:-:127867850-127906022	ENSG00000257524	-	-	-	novel protein	0.17641	0.2065	0.33687	0.27452	0.48453	0.57492	0.9166	0.5339
ENSG00000263293	3.03267	0.000335067	0.0109551	up	17:-:47303460-47323613	ENSG00000263293	102724508	-	EFCAB13-DT	EFCAB13 divergent transcript [Source:HGNC Symbol%3BAcc:HGNC:55338]	0.42906	0.25498	0.27037	0	1.67261	1.87988	1.88001	0.8162
ENSG00000060138	0.438069	0.000329533	0.0108613	no	12:-:10699089-10723323	ENSG00000060138	8531	P16989,A0A0D9SEI8	YBX3	Y-box binding protein 3 [Source:HGNC Symbol%3BAcc:HGNC:2428]	36.3651	40.0526	38.1036	41.3879	53.9914	60.2893	60.6599	45.3152
ENSG00000216775	-0.826086357894095	0.000589791	0.0149133	no	6:+:52664366-52669155	ENSG00000216775	-	-	-	heterogeneous nuclear ribonucleoprotein A/B (HNRNPAB) pseudogene	5.13998	4.67855	5.41517	4.38549	3.16791	2.4874	1.78456	3.38112
ENSG00000261762	-1.24889294770283	0.000734148	0.0169399	down	15:-:78589123-78591276	ENSG00000261762	-	-	-	novel transcript%2C antisense to CHRNA5	1.95991	1.80053	1.34246	2.00564	0.74743	0.48084	0.56819	0.97262
ENSG00000178105	0.555797	0.00047504	0.0132802	no	11:+:108665069-108940927	ENSG00000178105	1662	Q86VR6,E9PIF2,A0A3B3ISR7,Q13206	DDX10	DEAD-box helicase 10 [Source:HGNC Symbol%3BAcc:HGNC:2735]	4.68509	3.89394	4.12912	5.75771	6.47141	6.69712	6.81946	6.0724
ENSG00000204498	0.89394	0.000634308	0.0155944	no	6:+:31546870-31558829	ENSG00000204498	4795	A0A286SD81,A0A286SD76,A0A286SD77,Q5ST97,A0A286SD75,F2Z390,Q5STV6,A0A286SD72,A0A0A0MRT5,A0A140TA04,Q9UBC1	NFKBIL1	NFKB inhibitor like 1 [Source:HGNC Symbol%3BAcc:HGNC:7800]	4.47002	5.32663	3.55771	3.73612	8.06618	9.18053	8.18319	4.84958
ENSG00000130733	0.626698	0.000507547	0.0137913	no	19:-:10922185-10928681	ENSG00000130733	78992	A0A024R7E1,K7EJN9,Q9BWQ6,K7EIP7,K7ENM8,K7ENZ5,K7EL70,K7EM92,K7ERW0,K7EQH3	YIPF2	Yip1 domain family member 2 [Source:HGNC Symbol%3BAcc:HGNC:28476]	11.5661	10.9742	11.637	9.80033	15.7004	19.018	18.9098	13.1736
ENSG00000166803	-0.737654359523241	0.000600334	0.0150272	no	15:-:64364304-64387687	ENSG00000166803	9768	H0YMA4,Q15004,H0YKX3	PCLAF	PCNA clamp associated factor [Source:HGNC Symbol%3BAcc:HGNC:28961]	4.69489	4.28728	4.93089	5.34342	2.8719	2.08887	2.61667	3.43627
ENSG00000035862	-0.717101641069378	0.0005003	0.0136651	no	17:-:78852977-78925387	ENSG00000035862	7077	K7EIX4,P16035,A0A024R8V7,B4DFW2	TIMP2	TIMP metallopeptidase inhibitor 2 [Source:HGNC Symbol%3BAcc:HGNC:11821]	9.02599	9.73587	9.77629	6.10063	5.52566	5.55932	4.76961	4.4217
ENSG00000166900	0.599503	0.000494773	0.0135791	no	11:+:59713456-59805882	ENSG00000166900	6809	A0A286YF28,A0A0C4DGE4,A0A0J9YW33,E9PN33,E9PQJ8,Q13277	STX3	syntaxin 3 [Source:HGNC Symbol%3BAcc:HGNC:11438]	4.29489	5.29039	4.04476	4.4874	6.73145	6.89454	7.82334	5.42293
ENSG00000123989	0.696808	0.000440714	0.012831	no	2:-:219538948-219543809	ENSG00000123989	79586	F8W6H2,A0A024R468,Q8IZ52	CHPF	chondroitin polymerizing factor [Source:HGNC Symbol%3BAcc:HGNC:24291]	18.4003	21.6541	23.6663	14.9339	32.2435	35.7068	30.8929	25.0195
ENSG00000020426	0.559027	0.000556421	0.0145173	no	14:+:60734742-60969965	ENSG00000020426	4331	A0A0S2Z414,H0YJF2,A0A024R688,H0YJ92,A0A024R669,P51948	MNAT1	MNAT1 component of CDK activating kinase [Source:HGNC Symbol%3BAcc:HGNC:7181]	4.56074	4.2671	4.52481	4.79488	6.81336	7.02441	6.4188	5.3887
ENSG00000112599	1.70665	0.000706765	0.0166678	up	6:-:42183284-42194956	ENSG00000112599	2979	Q9UMX6,A4FUA1	GUCA1B	guanylate cyclase activator 1B [Source:HGNC Symbol%3BAcc:HGNC:4679]	1.67109	1.52165	1.52863	1.26877	3.23097	6.44145	8.42112	2.35856
ENSG00000236453	2.52402	0.000749656	0.0171316	up	7:+:94022833-94066661	ENSG00000236453	-	-	-	novel transcript	0.74754	1.53776	0.90591	1.35343	5.38001	9.27623	11.174	2.0237
ENSG00000101346	-0.44439938537735	0.000401973	0.0122711	no	20:+:32207880-32238658	ENSG00000101346	23509	Q9H488	POFUT1	protein O-fucosyltransferase 1 [Source:HGNC Symbol%3BAcc:HGNC:14988]	28.0126	23.741	25.9759	27.2864	20.1735	17.631	16.2208	22.7175
ENSG00000278763	1.17225	0.000757539	0.0172016	up	9:-:67725690-67725902	ENSG00000278763	100133121	Q5VT28	FAM27B	family with sequence similarity 27 member B [Source:HGNC Symbol%3BAcc:HGNC:23667]	5.74492	10.5266	15.3859	7.06811	18.4764	21.1666	17.5114	18.8519
ENSG00000139921	-0.606393992652921	0.000418195	0.0125672	no	14:+:51240162-51257655	ENSG00000139921	81542	Q9H3N1,G3V448	TMX1	thioredoxin related transmembrane protein 1 [Source:HGNC Symbol%3BAcc:HGNC:15487]	37.7218	26.7883	32.4502	33.737	21.0925	18.2194	18.3011	28.4534
ENSG00000171606	0.433367	0.000503534	0.013701	no	19:+:58183029-58213562	ENSG00000171606	10782	A0A0A0MR47,Q96GC6,M0QY30,M0QXW4	ZNF274	zinc finger protein 274 [Source:HGNC Symbol%3BAcc:HGNC:13068]	4.17043	4.31967	4.05618	4.24963	5.73171	5.70284	5.5182	5.19585
ENSG00000104899	-1.23922453786936	0.00062514	0.015489	down	19:+:2249309-2252073	ENSG00000104899	268	A0A348FVH7,P03971,A0A348FVH8	AMH	anti-Mullerian hormone [Source:HGNC Symbol%3BAcc:HGNC:464]	7.56811	9.46348	6.63205	9.64015	3.273	1.93115	2.81602	6.9285
ENSG00000111879	-0.643581602556842	0.000600709	0.0150272	no	6:-:118959763-119149387	ENSG00000111879	79632	H0YBC0,H0YBE3,H7BY63,E7EQ67,A0A0C4DGZ2,H0YBA5,H0YBZ6,H0Y672,B9DI78,Q6P9G8,Q8NB25,A0A087X2A7	FAM184A	family with sequence similarity 184 member A [Source:HGNC Symbol%3BAcc:HGNC:20991]	3.01474	2.81308	2.64135	2.18133	1.46906	1.53261	1.6021	1.85632
ENSG00000119669	-0.840680806843767	0.000380834	0.0118929	no	14:-:77024543-77028708	ENSG00000119669	64207	Q9H1B7	IRF2BPL	interferon regulatory factor 2 binding protein like [Source:HGNC Symbol%3BAcc:HGNC:14282]	62.7695	99.6699	83.5088	61.2146	51.7848	45.8329	42.9898	31.123
ENSG00000214279	1.04005	0.000747304	0.017119	up	10:+:133453928-133523558	ENSG00000214279	619207	-	SCART1	scavenger receptor family member expressed on T cells 1 [Source:HGNC Symbol%3BAcc:HGNC:32411]	0.33588	0.4234	0.46501	0.38384	0.98947	0.84376	0.90165	0.46469
ENSG00000177707	-0.536504328735294	0.000550142	0.0144459	no	3:+:111070071-111275563	ENSG00000177707	25945	C9IZE6,H7C4L0,C9J795,H7C5G5,Q9NQS3,C9JMW3	NECTIN3	nectin cell adhesion molecule 3 [Source:HGNC Symbol%3BAcc:HGNC:17664]	4.59847	4.46032	3.90533	4.02903	2.51897	2.94482	2.62061	3.19744
ENSG00000111670	-0.43838068939541	0.000488932	0.0135024	no	12:-:101745499-101830959	ENSG00000111670	79158	Q9BUA5,H0YIE6,H0YIK3,F8VQW2,H0YIU2,Q3T906	GNPTAB	N-acetylglucosamine-1-phosphate transferase subunits alpha and beta [Source:HGNC Symbol%3BAcc:HGNC:29670]	6.6041	6.44183	6.489	6.54301	4.85617	4.28859	4.34091	5.38842
ENSG00000141753	-0.749759653250024	0.000569159	0.0147151	no	17:+:40443450-40457725	ENSG00000141753	3487	A0A024R1U8,P22692	IGFBP4	insulin like growth factor binding protein 4 [Source:HGNC Symbol%3BAcc:HGNC:5473]	13.735	16.1323	16.2323	9.55878	8.41018	7.68129	7.00421	8.15521
ENSG00000168685	0.801587	0.000595939	0.0149597	no	5:+:35852695-35879603	ENSG00000168685	3575	F6IQ79,D6RDM4,D6RG28,H0YA41,D6RCR9,B8YG18,P16871,F6IQ80	IL7R	interleukin 7 receptor [Source:HGNC Symbol%3BAcc:HGNC:6024]	2.47986	2.06359	2.41238	2.46822	4.1106	4.66555	4.45331	2.66807
ENSG00000124831	0.663199	0.000405809	0.0123365	no	2:+:237627587-237813682	ENSG00000124831	9208	Q9BSL6,Q05D04,C9JTC6,A0A0F7NGI8,Q32MZ4	LRRFIP1	LRR binding FLII interacting protein 1 [Source:HGNC Symbol%3BAcc:HGNC:6702]	10.0537	10.5308	10.3112	10.5579	15.8387	18.709	20.2954	12.1955
ENSG00000179111	1.97473	0.00060572	0.0151128	up	17:-:8120592-8124106	ENSG00000179111	84667	J3KSH6,Q9BYE0	HES7	hes family bHLH transcription factor 7 [Source:HGNC Symbol%3BAcc:HGNC:15977]	4.88166	8.54189	5.57138	3.5862	20.1722	33.2821	33.9452	7.64582
ENSG00000114867	-0.573198092912	0.000304155	0.0104095	no	3:+:184314495-184335358	ENSG00000114867	1981	Q96I65,H7C044,C9JSU8,C9J2Z7,C9JF13,E7EX73,C9JWH7,E7EUU4,B2RU06,Q4LE58,C9J987,C9K073,H7C0V6,C9JHW9,C9J556,B2RU10,F8WB97,F8WCF2,A0A7I2Y1C3,E9PGM1,C9JWW9,A0A6Q8PFB2,Q04637,C9J6B6,C9JWH9,A0A6Q8PG29,C9JIH5	EIF4G1	eukaryotic translation initiation factor 4 gamma 1 [Source:HGNC Symbol%3BAcc:HGNC:3296]	125.219	112.107	114.538	131.123	90.778	76.6092	73.4097	118.671
ENSG00000140743	0.584428	0.000531964	0.0141599	no	16:-:22345936-22437165	ENSG00000140743	1039	H3BU23,H3BN65,H3BTR1,H3BQS4,Q01850,H3BUE0	CDR2	cerebellar degeneration related protein 2 [Source:HGNC Symbol%3BAcc:HGNC:1799]	8.22491	6.48947	6.94647	7.88797	10.5822	11.7224	11.7741	8.8692
ENSG00000134954	0.668791	0.00035269	0.0114136	no	11:-:128458761-128587558	ENSG00000134954	2113	Q6FG54,V9GYD6,P14921	ETS1	ETS proto-oncogene 1%2C transcription factor [Source:HGNC Symbol%3BAcc:HGNC:3488]	45.128	41.8912	40.3225	54.2315	79.6297	83.8757	82.9408	52.3339
ENSG00000185262	1.44531	0.000476987	0.0132956	up	17:+:76265348-76271298	ENSG00000185262	283991	Q8IYN6,K7ERK7,K7EMI7	UBALD2	UBA like domain containing 2 [Source:HGNC Symbol%3BAcc:HGNC:28438]	22.1744	39.1874	26.4435	22.0967	70.1447	105.309	100.772	34.9522
ENSG00000100888	-0.530920801289564	0.000409372	0.0124095	no	14:-:21385194-21456126	ENSG00000100888	57680	H0YJG4,G3V303,H0YJA4,A0A2R8YFI9,A0A2R8Y4P3,A0A2R8Y840,A0A2R8YFT4,A0A2R8Y808,L8E914,Q9HCK8	CHD8	chromodomain helicase DNA binding protein 8 [Source:HGNC Symbol%3BAcc:HGNC:20153]	9.81714	10.4117	10.1695	9.3782	7.16008	5.94046	5.61024	8.99045
ENSG00000162433	-0.842459643850067	0.000448147	0.0129019	no	1:+:65147549-65232145	ENSG00000162433	205	F8VS11,A0A384N647,K4Q5R3,P27144	AK4	adenylate kinase 4 [Source:HGNC Symbol%3BAcc:HGNC:363]	17.8512	17.017	18.7401	18.813	10.4417	8.05585	7.07546	17.0254
ENSG00000272482	-3.04282739354185	0.000316632	0.01062	down	1:-:12618900-12619244	ENSG00000272482	-	-	-	novel transcript	1.2414	2.28344	2.23509	1.70757	0.51851	0.35319	0	0
ENSG00000075785	0.336483	0.000420464	0.0125903	no	3:+:128693669-128825942	ENSG00000075785	7879	C9J4S4,A0A6Q8PG52,A0A6Q8PH84,A0A158RFU6,A0A6Q8PF79,C9J8S3,C9J7D1,C9IZZ0,P51149,C9J4V0,C9J592,A0A6Q8PGE6	RAB7A	RAB7A%2C member RAS oncogene family [Source:HGNC Symbol%3BAcc:HGNC:9788]	19.2293	18.0517	17.8914	20.8636	23.8133	23.9077	23.3478	24.171
ENSG00000168385	-0.339812350076923	0.000353942	0.011416	no	2:+:241315100-241354027	ENSG00000168385	4735	C9IZU3,B5MD47,H7C1T1,C9JFT1,C9J938,H7C2Y0,F8WB65,H7C310,C9JG93,B5MCX3,C9JQJ4,C9JZI2,C9JSE7,A0A1B0GXJ2,C9JB25,Q15019,F8WCX3,C9J2Q4,C9IY94,C9JT15	SEPTIN2	septin 2 [Source:HGNC Symbol%3BAcc:HGNC:7729]	61.3493	60.172	60.8622	67.7192	50.7141	48.1177	47.7191	57.3431
ENSG00000160888	0.719055	0.000572208	0.0147637	no	19:+:13150411-13154911	ENSG00000160888	9592	A0A024R7H1,Q9BTL4	IER2	immediate early response 2 [Source:HGNC Symbol%3BAcc:HGNC:28871]	6.23956	8.10874	6.36537	5.22975	12.8979	10.0916	10.4863	7.80595
ENSG00000144043	-0.667607235500396	0.000449416	0.0129038	no	2:-:70985942-70994873	ENSG00000144043	113419	Q6UWH6,F8WAR8	TEX261	testis expressed 261 [Source:HGNC Symbol%3BAcc:HGNC:30712]	35.4759	26.8814	28.7506	35.9199	19.4961	16.9642	15.6983	28.1517
ENSG00000237017	1.06916	0.000797243	0.0176857	up	19:-:54119511-54125343	ENSG00000237017	-	-	-	novel transcript	0.55916	0.55382	0.32454	0.67692	1.13291	0.98172	1.09328	0.83975
ENSG00000141452	0.497013	0.000563628	0.0146254	no	18:+:23503470-23531822	ENSG00000141452	29919	K7ENL9,Q96DM3,K7EIS6,K7EQJ3,A0A087WZD4,K7EQ65,K7EL80	RMC1	regulator of MON1-CCZ1 [Source:HGNC Symbol%3BAcc:HGNC:24326]	7.84251	7.02598	7.36752	8.2638	9.65962	10.7331	10.2859	10.5894
ENSG00000011114	-0.647803770097774	0.000540646	0.0142771	no	14:-:93237550-93333092	ENSG00000011114	55727	G3V2J4,H3BLV3,H0YJ41,G3V3T2,A5D8X4,Q9P203	BTBD7	BTB domain containing 7 [Source:HGNC Symbol%3BAcc:HGNC:18269]	3.93565	3.85528	3.78761	4.19321	2.1993	1.90308	2.55584	3.34802
ENSG00000108821	-1.07785499318593	0.000754609	0.0171898	down	17:-:50184101-50201632	ENSG00000108821	1277	Q6LAN8,I3L3H7,T1RTD8,O00604,Q9UNF2,L0R6F3,D3DTX7,Q9UMA6,H9C5C5,P02452,Q9UE86,Q16053	COL1A1	collagen type I alpha 1 chain [Source:HGNC Symbol%3BAcc:HGNC:2197]	0.6657	1.27159	1.05588	0.74854	0.35087	0.50732	0.54353	0.25844
ENSG00000070501	0.56443	0.000628789	0.015539	no	8:+:42338454-42371808	ENSG00000070501	5423	H0YAV8,E7EW18,E5RG65,E5RIJ0,E5RHZ4,H0YB29,E5RJ55,E9PIC6,P06746,H0YBX1,H0YBJ0	POLB	DNA polymerase beta [Source:HGNC Symbol%3BAcc:HGNC:9174]	3.0398	3.0698	3.02045	3.52313	4.42929	4.65917	4.14463	4.35116
ENSG00000113621	-0.566468799556049	0.000523972	0.0140577	no	5:+:134874371-134901635	ENSG00000113621	79770	H0Y928,H0Y997,D6R962,D6RB48,D6RBD9,D6RAV9,Q96J42	TXNDC15	thioredoxin domain containing 15 [Source:HGNC Symbol%3BAcc:HGNC:20652]	12.2061	10.2616	11.8305	9.89955	7.36827	6.73005	6.25601	9.00708
ENSG00000198663	-0.436266895610778	0.000470659	0.0131965	no	6:+:36871870-36928964	ENSG00000198663	221477	Q6UWU4,A0A024RCY0	C6orf89	chromosome 6 open reading frame 89 [Source:HGNC Symbol%3BAcc:HGNC:21114]	12.9128	12.9135	13.255	14.0558	9.87571	8.76893	8.6029	11.4643
ENSG00000149968	6.68755	0.000485781	0.0134749	up	11:-:102835801-102843609	ENSG00000149968	4314	E9PKX2,P08254,A5GZ70,A0A0U3J4I2,H7C139	MMP3	matrix metallopeptidase 3 [Source:HGNC Symbol%3BAcc:HGNC:7173]	0.066	0.03269	0.06932	0	3.50566	8.14967	11.8195	1.13
ENSG00000115486	-0.450393083229352	0.000483572	0.0134267	no	2:-:85544720-85561547	ENSG00000115486	2677	F8WCF0,P38435,F8WDU9,A7YA96,F8WB98	GGCX	gamma-glutamyl carboxylase [Source:HGNC Symbol%3BAcc:HGNC:4247]	8.75969	9.57493	10.4356	8.45811	6.70255	6.92866	6.26925	6.81637
ENSG00000116691	0.592608	0.000520424	0.0140269	no	1:+:12019466-12032045	ENSG00000116691	60672	Q5JXC2	MIIP	migration and invasion inhibitory protein [Source:HGNC Symbol%3BAcc:HGNC:25715]	12.8179	15.4022	12.9839	13.9453	19.1716	22.353	23.5311	16.4415
ENSG00000187325	-0.562682454947936	0.000508561	0.0137935	no	X:-:78129748-78139650	ENSG00000187325	51616	Q9HBM6	TAF9B	TATA-box binding protein associated factor 9b [Source:HGNC Symbol%3BAcc:HGNC:17306]	25.1221	22.7773	23.8239	29.7488	16.7875	14.279	15.0442	21.1715
ENSG00000164400	1.60741	0.000757176	0.0172016	up	5:+:132073789-132076170	ENSG00000164400	1437	P04141	CSF2	colony stimulating factor 2 [Source:HGNC Symbol%3BAcc:HGNC:2434]	1.08701	0.61522	1.30475	0.7476	3.55652	2.70608	2.73651	1.55088
ENSG00000116809	0.499237	0.000549834	0.0144459	no	1:-:15941869-15976132	ENSG00000116809	7709	Q13105,H0Y6X2,H7C1K8	ZBTB17	zinc finger and BTB domain containing 17 [Source:HGNC Symbol%3BAcc:HGNC:12936]	6.92642	8.26091	6.50167	7.28671	10.1115	10.4177	10.5427	8.79787
ENSG00000261490	-1.13575478948767	0.000825331	0.0180132	down	4:-:10068089-10073019	ENSG00000261490	-	-	-	novel transcript%2C overlapping WDR1	1.0633	1.34665	0.86045	1.15622	0.40772	0.34715	0.44831	0.64661
ENSG00000277945	1.86928	0.000825465	0.0180132	up	12:+:65830750-65831050	ENSG00000277945	-	-	-	novel transcript%2C sense intronic to HMGA2	4.06534	7.0464	4.69666	3.04451	18.4234	19.0265	25.3645	6.18684
ENSG00000153046	0.42103	0.000525125	0.0140577	no	6:+:4706159-4955551	ENSG00000153046	9425	C9JQG7,A0A669KAZ7,Q9Y232	CDYL	chromodomain Y like [Source:HGNC Symbol%3BAcc:HGNC:1811]	9.09302	9.44453	9.35289	10.0295	11.8943	13.0077	13.0179	11.94
ENSG00000116793	-0.830730150038244	0.000572589	0.0147637	no	1:-:113696831-113759489	ENSG00000116793	10745	Q5TCQ3,Q9UMS5,F6T5D1,Q5TCQ5,H0Y825	PHTF1	putative homeodomain transcription factor 1 [Source:HGNC Symbol%3BAcc:HGNC:8939]	6.58767	5.65422	5.57448	5.66015	4.07503	2.65115	2.13776	4.4884
ENSG00000169398	0.30057	0.000401231	0.0122616	no	8:-:140657900-141002216	ENSG00000169398	5747	E5RG54,I6L996,E5RH01,E9PEI4,E5RI29,E5RH08,H0YBZ1,E5RHD8,H0YAS0,E5RJQ2,E5RG80,E5RJI4,H0YB33,H0YBP1,E5RIR5,E5RIK4,E5RG86,E7ESA6,E5RJN1,B4DWJ1,E5RII9,H0YB16,E5RI03,E5RHK7,E5RG66,E5RJP0,E5RGP1,A0A024R9H6,E5RFW9,E5RGA6,Q05397,H0YB99,A0A1D5RMT1,E5RH48,E5RI72	PTK2	protein tyrosine kinase 2 [Source:HGNC Symbol%3BAcc:HGNC:9611]	16.8252	17.3348	17.8066	17.4955	21.5655	21.4316	21.8922	21.2842
ENSG00000136378	-1.41246290571875	0.000726685	0.0168654	down	15:-:78759206-78811464	ENSG00000136378	11173	Q9UKP4	ADAMTS7	ADAM metallopeptidase with thrombospondin type 1 motif 7 [Source:HGNC Symbol%3BAcc:HGNC:223]	1.34824	3.33451	2.64985	1.2484	0.73767	0.9971	0.7961	0.41996
ENSG00000104825	0.465757	0.000514645	0.0139237	no	19:+:38899700-38908893	ENSG00000104825	4793	I3L4X3,H0YFH0,I3L1A4,Q15653,G5E9C2	NFKBIB	NFKB inhibitor beta [Source:HGNC Symbol%3BAcc:HGNC:7798]	24.2996	21.9033	19.2998	26.2503	29.9169	32.8745	29.9928	30.3745
ENSG00000011426	-0.652667543420828	0.000426379	0.0126136	no	7:+:36389821-36453791	ENSG00000011426	54443	H7C1K5,H7C3R2,H7C1C2,H7C167,A0A024RA49,H7C3S1,C9J0G4,H7C0Y6,C9JJT6,Q9NQW6	ANLN	anillin actin binding protein [Source:HGNC Symbol%3BAcc:HGNC:14082]	42.1561	35.6198	38.7889	45.0023	25.4443	20.8875	21.0594	37.603
ENSG00000136213	-0.817274797050921	0.000651187	0.015832	no	7:+:2403588-2448484	ENSG00000136213	55501	C9J991,A0A024R860,Q9NRB3	CHST12	carbohydrate sulfotransferase 12 [Source:HGNC Symbol%3BAcc:HGNC:17423]	1.43505	1.56423	1.48725	1.14943	0.72889	0.61999	0.64009	1.15552
ENSG00000166823	1.2238	0.000845205	0.0183877	up	15:-:89748661-89751310	ENSG00000166823	55897	Q9BRJ9	MESP1	mesoderm posterior bHLH transcription factor 1 [Source:HGNC Symbol%3BAcc:HGNC:29658]	0.61984	0.61392	0.40687	0.52498	1.13266	1.18302	1.64828	0.81065
ENSG00000165030	1.4694	0.00062826	0.015539	up	9:-:91409045-91423832	ENSG00000165030	4783	A0A024R241,Q16649,D9IVD5	NFIL3	nuclear factor%2C interleukin 3 regulated [Source:HGNC Symbol%3BAcc:HGNC:7787]	6.87755	6.84135	7.31707	6.02012	17.1196	26.9198	27.0273	8.12747
ENSG00000179588	0.61681	0.000623275	0.0154697	no	16:+:88453280-88537031	ENSG00000179588	161882	A0A087WZP1,A0A087X1H8,A0A087WWQ0,Q8IX07	ZFPM1	zinc finger protein%2C FOG family member 1 [Source:HGNC Symbol%3BAcc:HGNC:19762]	2.96882	3.74687	2.57578	2.58131	4.65454	4.83488	4.27502	3.68322
ENSG00000221914	0.49372	0.000503315	0.013701	no	8:+:26291508-26372680	ENSG00000221914	5520	E5RIY1,A0A590UJY3,E5RJV2,E5RJV1,E5RHQ2,E5RFR9,A0A590UJJ1,P63151	PPP2R2A	protein phosphatase 2 regulatory subunit Balpha [Source:HGNC Symbol%3BAcc:HGNC:9304]	7.93983	7.07001	6.96986	8.47949	10.4963	11.0092	11.5206	8.96429
ENSG00000253669	-2.28482379169947	0.000797444	0.0176857	down	8:+:102805517-102810039	ENSG00000253669	401472	-	GASAL1	growth arrest associated lncRNA 1 [Source:HGNC Symbol%3BAcc:HGNC:53461]	1.12906	0.84835	0.75647	1.08296	0.26561	0.05815	0.07417	0.5925
ENSG00000237154	2.89082	0.000301097	0.0103592	up	6:+:27407697-27407996	ENSG00000237154	645927	-	MCFD2P1	multiple coagulation factor deficiency 2 pseudogene 1 [Source:HGNC Symbol%3BAcc:HGNC:21582]	0.40789	0	0	0	1.19257	1.21851	0.77707	0.77593
ENSG00000099849	-0.732631314779897	0.00058947	0.0149133	no	11:+:560404-564025	ENSG00000099849	8045	A0A024RCE4,H0YEI0,A0A0G2JMW4,A0A0J9YYE4,Q02833,F8W7Q0,A0A0G2JLR5,E9PM39	RASSF7	Ras association domain family member 7 [Source:HGNC Symbol%3BAcc:HGNC:1166]	16.1111	18.8016	13.6748	16.5595	9.77204	7.80349	7.4647	13.5418
ENSG00000126368	2.06417	0.000692685	0.0164898	up	17:-:40092793-40100589	ENSG00000126368	9572	F1D8S3,P20393	NR1D1	nuclear receptor subfamily 1 group D member 1 [Source:HGNC Symbol%3BAcc:HGNC:7962]	2.67532	3.41014	2.32114	4.1315	11.4722	20.1308	21.1848	4.27058
ENSG00000135314	-0.682863696950352	0.000715919	0.0167085	no	6:-:73241314-73310365	ENSG00000135314	80759	A6PVU5,A0A087WY38,Q4VXA5	KHDC1	KH domain containing 1 [Source:HGNC Symbol%3BAcc:HGNC:21366]	3.94496	4.90219	4.08571	4.4159	2.38514	2.30971	2.3834	3.21375
ENSG00000196781	0.885737	0.00054241	0.0143087	no	9:-:81583683-81689547	ENSG00000196781	7088	Q5T3G3,A0A669KBB1,Q5T3G2,F6T2C8,A0A669KAE5,Q04724,A0A669KBK8	TLE1	TLE family member 1%2C transcriptional corepressor [Source:HGNC Symbol%3BAcc:HGNC:11837]	7.25076	8.91061	8.10417	6.47471	14.3939	15.9817	17.8156	8.87813
ENSG00000104853	-0.491612519670426	0.000446078	0.0128932	no	19:+:44954585-44993341	ENSG00000104853	1209	A0A0S2Z3H2,K7EJ16,K7ERL5,K7EKQ7,K7EQQ1,O96005,A0A0S2Z3H6	CLPTM1	CLPTM1 regulator of GABA type A receptor forward trafficking [Source:HGNC Symbol%3BAcc:HGNC:2087]	42.1739	37.7986	42.7426	38.0022	28.404	25.0996	24.4903	36.4247
ENSG00000178567	-0.572590934019989	0.00058509	0.014898	no	3:-:36985043-36993131	ENSG00000178567	9852	A0A096LNL1,Q7L775,A0A096LPB0	EPM2AIP1	EPM2A interacting protein 1 [Source:HGNC Symbol%3BAcc:HGNC:19735]	5.28708	5.19913	5.69584	4.66913	3.73737	2.71901	3.29984	3.97846
ENSG00000259207	2.04453	0.000582969	0.0148844	up	17:+:47253827-47313743	ENSG00000259207	3690	L7WKL1,A0A6B9NYH9,F1C630,F1C632,P05106,F2X0U9,L7UUZ7,Q1PBM2,F1C634,F1C633,A0A5E4DMZ9,Q16157,A7U833,I3L4X8,L7UW06,F2X0V0	ITGB3	integrin subunit beta 3 [Source:HGNC Symbol%3BAcc:HGNC:6156]	2.34504	5.43862	4.96638	1.63126	14.0607	19.8728	20.1131	5.0301
ENSG00000215154	0.862406	0.000805371	0.0177648	no	16:+:2603350-2630494	ENSG00000215154	-	-	-	potassium channel tetramerisation domain containing 5 (KCTD5) pseudogene	1.55683	1.82833	1.35479	2.04627	2.55767	3.56561	3.09303	2.3058
ENSG00000108963	0.440134	0.000553602	0.0144934	no	17:+:2030137-2043898	ENSG00000108963	1801	V9GYS2,I3L3X9,V9GYC0,A0A6Q8JGF9,A0A0A0MTR4,I3L1H5,K7EQQ6,Q9BZG8,U3KQN3	DPH1	diphthamide biosynthesis 1 [Source:HGNC Symbol%3BAcc:HGNC:3003]	6.83106	6.57028	6.72862	7.14977	9.12032	9.80035	9.17741	8.14053
ENSG00000197442	0.899109	0.000533306	0.0141733	no	6:-:136557046-136792477	ENSG00000197442	4217	Q99683	MAP3K5	mitogen-activated protein kinase kinase kinase 5 [Source:HGNC Symbol%3BAcc:HGNC:6857]	8.68402	9.49919	8.64436	9.09158	17.3345	19.9573	20.6079	10.0069
ENSG00000164690	-1.04251758858593	0.000655719	0.015871	down	7:-:155799980-155812463	ENSG00000164690	6469	D9ZGF9,Q15465,F8WEH4,F8WB84,C9JC48	SHH	sonic hedgehog signaling molecule [Source:HGNC Symbol%3BAcc:HGNC:10848]	4.25502	7.69935	6.8384	3.9019	2.2785	3.32913	2.86168	1.86793
ENSG00000205177	1.3984	0.000872644	0.0187137	up	11:-:33698261-33700801	ENSG00000205177	100131378	H0YDE1,Q3C1V1	C11orf91	chromosome 11 open reading frame 91 [Source:HGNC Symbol%3BAcc:HGNC:34444]	1.09869	1.15621	0.79332	2.35086	3.21231	3.00866	2.68181	3.26571
ENSG00000006007	-0.431963834360154	0.000543319	0.0143194	no	16:-:19501693-19522123	ENSG00000006007	51573	H3BNA5,H3BU22,Q9NZC3,H3BRL5	GDE1	glycerophosphodiester phosphodiesterase 1 [Source:HGNC Symbol%3BAcc:HGNC:29644]	15.7209	14.08	15.1352	16.5357	11.2737	10.2976	10.448	12.4741
ENSG00000079150	-0.987784612592778	0.000882223	0.0188197	no	2:-:178463664-178478600	ENSG00000079150	51661	D3DPF8,F8WCU2,Q9Y680,F8WBF2,H7BZJ4	FKBP7	FKBP prolyl isomerase 7 [Source:HGNC Symbol%3BAcc:HGNC:3723]	1.33094	1.59368	1.43957	1.21138	0.484	0.77146	0.58659	0.77467
ENSG00000143127	1.21194	0.000869751	0.0186656	up	1:-:145891208-145910111	ENSG00000143127	8515	O75578	ITGA10	integrin subunit alpha 10 [Source:HGNC Symbol%3BAcc:HGNC:6135]	0.34307	0.67958	0.5662	0.20973	1.06991	0.83941	1.04572	0.66194
ENSG00000240476	1.07431	0.000846712	0.0183994	up	3:+:98981058-98983096	ENSG00000240476	100506377	-	LINC00973	long intergenic non-protein coding RNA 973 [Source:HGNC Symbol%3BAcc:HGNC:48868]	3.30721	3.08665	4.54221	3.33408	7.68599	7.85317	9.08736	4.23456
ENSG00000197020	-0.906489202285744	0.000696164	0.0165588	no	19:-:21722771-21767579	ENSG00000197020	163227	Q8IYN0,Q4G131,M0R0Q1,A0A0A0MTN5,A0A075B7G6,M0R071	ZNF100	zinc finger protein 100 [Source:HGNC Symbol%3BAcc:HGNC:12880]	3.28401	2.6705	2.98856	3.97253	1.60937	1.1427	1.52855	2.4137
ENSG00000135720	-0.33000802096753	0.00046989	0.0131965	no	16:-:66720893-66751609	ENSG00000135720	1783	B4E2E0,A0A024R6Z0,H3BUM4,J3KRZ2,J3QKK5,J3KRI4,H3BU48,O43237,J3KSD2	DYNC1LI2	dynein cytoplasmic 1 light intermediate chain 2 [Source:HGNC Symbol%3BAcc:HGNC:2966]	19.7869	19.9575	19.3436	20.7643	16.0552	14.8152	15.2888	17.0721
ENSG00000060642	-0.677597119269904	0.000752095	0.0171515	no	1:+:26787054-26800659	ENSG00000060642	55650	A0A0A0MSX6,X1WI27,Q9NUD9,E9PQC7,A0A6I8PU65	PIGV	phosphatidylinositol glycan anchor biosynthesis class V [Source:HGNC Symbol%3BAcc:HGNC:26031]	2.36523	2.2188	2.21054	2.11798	1.36073	1.3177	1.07191	1.54605
ENSG00000084731	0.653625	0.000606413	0.0151169	no	2:-:25926598-25982749	ENSG00000084731	3797	A2RU78,O14782,I6L9B9,B7ZM25,F8WAR6,F8WER6	KIF3C	kinesin family member 3C [Source:HGNC Symbol%3BAcc:HGNC:6321]	3.81381	5.31106	4.34684	3.34391	6.83757	6.88159	6.66477	5.17308
ENSG00000054598	0.631806	0.000714023	0.0166921	no	6:+:1609915-1613897	ENSG00000054598	2296	A3KPE3,W6CJ52,C6KMR8,Q12948	FOXC1	forkhead box C1 [Source:HGNC Symbol%3BAcc:HGNC:3800]	2.50387	2.96681	2.83946	3.00743	3.80257	3.88527	3.99461	5.02613
ENSG00000005469	-0.931068695585108	0.000777864	0.0174775	no	7:+:87345664-87399794	ENSG00000005469	54677	C9J3D7,Q9UKG9	CROT	carnitine O-octanoyltransferase [Source:HGNC Symbol%3BAcc:HGNC:2366]	2.33955	2.66903	2.57293	2.30639	1.16989	0.81722	1.19011	1.94566
ENSG00000154640	0.393945	0.000527	0.0140844	no	21:-:17593653-17612945	ENSG00000154640	10950	C9JLA2,A0A0G2JRS5,Q6IAU3,A0A0G2JRT0,Q14201	BTG3	BTG anti-proliferation factor 3 [Source:HGNC Symbol%3BAcc:HGNC:1132]	32.3178	28.774	30.0377	29.2056	38.6653	40.4847	38.1453	37.3316
ENSG00000104738	-0.738698509761922	0.000456794	0.0129765	no	8:+:47960185-47978160	ENSG00000104738	4173	A0A024R7U6,A0A3B3ISC1,A0A3B3IRR8,A0A3B3IU45,A0A3B3IT92,A0A3B3ITP6,A0A3B3IS88,E5RG31,E5RHP5,A0A3B3IS57,E5RFR3,A4FS09,P33991,E5RG53	MCM4	minichromosome maintenance complex component 4 [Source:HGNC Symbol%3BAcc:HGNC:6947]	37.949	31.4337	31.7747	37.5957	21.9256	15.9369	15.83	31.7306
ENSG00000215784	1.0206	0.000767625	0.0173553	up	1:+:145095974-145112696	ENSG00000215784	728833	Q6L9T8	FAM72D	family with sequence similarity 72 member D [Source:HGNC Symbol%3BAcc:HGNC:33593]	2.90388	2.30091	3.23549	3.80909	5.43866	6.23586	7.7691	3.89087
ENSG00000148680	1.56533	0.000847674	0.0183994	up	10:-:90740823-90858039	ENSG00000148680	3363	P34969	HTR7	5-hydroxytryptamine receptor 7 [Source:HGNC Symbol%3BAcc:HGNC:5302]	0.21146	0.33162	0.12955	0.18853	0.63544	0.87738	0.43643	0.41903
ENSG00000070413	-0.453065114987093	0.000497212	0.0136199	no	22:-:19036282-19122454	ENSG00000070413	9993	Q8IWC8,P98153,F6SYP7,B7Z3C4	DGCR2	DiGeorge syndrome critical region gene 2 [Source:HGNC Symbol%3BAcc:HGNC:2845]	24.8663	25.4181	24.3393	20.437	17.0534	16.5874	16.044	19.1249
ENSG00000285571	-1.93794464144816	0.000637714	0.0156511	down	6:+:26677003-26683211	ENSG00000285571	-	-	-	novel transcript	1.04352	1.19675	1.44208	0.76386	0.26763	0.32814	0.10463	0.31344
ENSG00000154447	0.781335	0.000680087	0.0163094	no	4:-:169094259-169270956	ENSG00000154447	57630	D6RAL3,Q7Z6J0,D6RHX5,H0YA90	SH3RF1	SH3 domain containing ring finger 1 [Source:HGNC Symbol%3BAcc:HGNC:17650]	2.87356	2.65785	2.65397	2.67952	4.32611	5.34433	5.50638	3.0948
ENSG00000153879	1.26036	0.000581204	0.0148828	up	19:+:33373685-33382686	ENSG00000153879	1054	P53567	CEBPG	CCAAT enhancer binding protein gamma [Source:HGNC Symbol%3BAcc:HGNC:1837]	6.99929	8.17251	8.25416	7.73024	17.6856	25.4006	25.6485	9.11089
ENSG00000196787	-0.950857680047866	0.000908295	0.0191332	no	6:+:27133042-27135291	ENSG00000196787	8969	P0C0S8	H2AC11	H2A clustered histone 11 [Source:HGNC Symbol%3BAcc:HGNC:4737]	1.82191	2.58556	1.71357	2.1528	1.29857	1.00188	0.80297	0.85353
ENSG00000077232	-0.335868297169556	0.000443707	0.0128838	no	2:+:182716255-182794464	ENSG00000077232	54431	A0A7P0TB83,H7C1G0,A0A494C1G5,A0A7P0Z431,A0A7P0T8Y3,E7EP04,A0A7P0TB22,A0A7P0Z4F2,A0A7P0TB97,A0A7P0T9B7,Q8IXB1,Q8N4C5,A0A7P0TAQ9	DNAJC10	DnaJ heat shock protein family (Hsp40) member C10 [Source:HGNC Symbol%3BAcc:HGNC:24637]	10.787	9.85675	11.142	10.0643	8.25654	8.09323	7.7628	8.85479
ENSG00000138449	-1.05060358678093	0.000878068	0.0187736	down	2:-:189560590-189583758	ENSG00000138449	30061	E7ES28,A0A1B1FKG8,A0A1B1FKG5,Q4PNE6,E7EQF8,A0A1B1FKH1,Q4PNE4,D7GLE3,Q4PNE2,Q9NP59,Q4PNE3	SLC40A1	solute carrier family 40 member 1 [Source:HGNC Symbol%3BAcc:HGNC:10909]	1.17493	1.65218	1.96524	1.75359	0.70683	0.60665	0.60795	1.03476
ENSG00000119771	0.47111	0.00058956	0.0149133	no	2:+:23385179-23708611	ENSG00000119771	114818	Q6NT65,H0Y2P5,Q96CT2	KLHL29	kelch like family member 29 [Source:HGNC Symbol%3BAcc:HGNC:29404]	3.10626	3.64936	3.32024	3.39393	4.05789	4.80975	4.88948	4.458
ENSG00000180304	-0.65064382533837	0.000578637	0.0148659	no	15:-:64687573-64703281	ENSG00000180304	4947	J3KRW5,J3QLV9,O95190,J3KS80,A0A024R5X0	OAZ2	ornithine decarboxylase antizyme 2 [Source:HGNC Symbol%3BAcc:HGNC:8096]	8.35081	8.21575	7.99152	7.82479	5.17697	4.30473	3.98868	7.26014
ENSG00000156140	-1.05767981519142	0.000905796	0.0190946	down	4:-:72280969-72569221	ENSG00000156140	9508	Q96AY5,O15072	ADAMTS3	ADAM metallopeptidase with thrombospondin type 1 motif 3 [Source:HGNC Symbol%3BAcc:HGNC:219]	0.98669	0.787	0.70614	0.60721	0.39996	0.43475	0.22457	0.32391
ENSG00000040275	-0.670198084958257	0.000587479	0.0149133	no	5:+:169583636-169604778	ENSG00000040275	54908	D6RCL1,D6RC83,D6RIB8,Q96EA4,D6RDK5,H7C5V2,H0YBG5,D6RIF7,D6REZ1,D6R936	SPDL1	spindle apparatus coiled-coil protein 1 [Source:HGNC Symbol%3BAcc:HGNC:26010]	12.557	11.2441	11.6406	14.1743	7.72984	6.51997	6.05383	10.8102
ENSG00000198265	-0.420124701372328	0.000583425	0.0148844	no	17:-:67070444-67245989	ENSG00000198265	9931	C1KEM4,B7ZLW2,Q6PGP6,J3KS59,A0A024R8K8,A0A2P0H7U5,J3KT20,J3QRR8,J3QS41,P42694,A0A075B6R3,C1KEM5	HELZ	helicase with zinc finger [Source:HGNC Symbol%3BAcc:HGNC:16878]	3.78104	3.65991	3.89324	3.49409	2.84832	2.53726	2.67242	2.80583
ENSG00000132561	-1.041213045772	0.000823076	0.0180132	down	8:+:97868840-98036724	ENSG00000132561	4147	H0YBU5,H0YBF2,H0YBV5,A0A024R9H1,H0YBN2,H0YBM3,H0YBD5,O00339,E5RJM4,A0A024R9B9,H0YBJ4	MATN2	matrilin 2 [Source:HGNC Symbol%3BAcc:HGNC:6908]	1.67481	2.05169	2.08302	0.95248	0.60994	0.96554	0.79767	0.6372
ENSG00000179820	-0.643745413565107	0.000439919	0.012826	no	19:+:53864763-53876435	ENSG00000179820	91663	A0A499FIY8,Q96S97,C9JJV6,A0A494C017,C9JC07,C9JZL8	MYADM	myeloid associated differentiation marker [Source:HGNC Symbol%3BAcc:HGNC:7544]	82.1805	76.475	89.182	63.477	51.6789	46.339	39.2287	66.5762
ENSG00000183840	-0.989487524648405	0.000797073	0.0176857	no	2:+:132416805-132646582	ENSG00000183840	2863	Q53RU7,A4FVA5,A0A087WTL7,L8E9W9,O43194	GPR39	G protein-coupled receptor 39 [Source:HGNC Symbol%3BAcc:HGNC:4496]	4.90776	3.43121	5.11403	3.78863	2.04451	1.64819	1.59496	3.05711
ENSG00000090975	0.504737	0.000627942	0.015539	no	12:-:122983480-123151090	ENSG00000090975	57605	F5H361,F5H664,S4R414,L8EB28,A5D8U3,Q9BZ72	PITPNM2	phosphatidylinositol transfer protein membrane associated 2 [Source:HGNC Symbol%3BAcc:HGNC:21044]	3.25272	3.22166	2.65857	3.28697	4.31881	4.36143	4.58929	3.74325
ENSG00000260953	1.37937	0.000946892	0.01971	up	16:-:29262273-29264479	ENSG00000260953	-	-	-	novel transcript	2.94466	3.88871	1.8327	2.10022	7.1214	7.38489	8.51869	3.42323
ENSG00000100911	-0.414300560753091	0.000537303	0.0142469	no	14:-:24143362-24147570	ENSG00000100911	5721	Q86SZ7,Q9UL46,A0A087X1Z3,Q6FHK9,H0YLD2,H0YLG1,H0YM70,H0YKU2	PSME2	proteasome activator subunit 2 [Source:HGNC Symbol%3BAcc:HGNC:9569]	27.278	27.9818	27.4831	35.1771	22.2899	21.295	19.9149	22.6801
ENSG00000111261	-0.891145088841341	0.000883123	0.0188197	no	12:-:12326056-12350242	ENSG00000111261	54682	F5H3M3,F5H6G8,Q9H8J5	MANSC1	MANSC domain containing 1 [Source:HGNC Symbol%3BAcc:HGNC:25505]	1.23095	1.41002	1.85492	1.12225	0.9493	0.6715	0.63215	0.57014
ENSG00000171320	-0.730340719121546	0.000661831	0.0159549	no	8:+:27771949-27812640	ENSG00000171320	157570	E5RIE3,E5RFP7,E5RFE4,H0YB88,Q56NI9	ESCO2	establishment of sister chromatid cohesion N-acetyltransferase 2 [Source:HGNC Symbol%3BAcc:HGNC:27230]	5.08751	4.30133	4.24002	4.66291	3.07883	2.16225	2.00864	3.65349
ENSG00000101307	0.799882	0.00078144	0.0174899	no	20:-:1561385-1620061	ENSG00000101307	10326	A2RRP5,O00241,H3BRP9,L8E7G2,H9KV29,H3BSK5,H3BUW0,H3BTT9,H3BU43,H3BQ21,Q5TFQ8	SIRPB1	signal regulatory protein beta 1 [Source:HGNC Symbol%3BAcc:HGNC:15928]	0.98911	1.19327	1.21847	0.94681	1.97868	2.20685	1.88435	1.20959
ENSG00000255986	3.08779	0.00055141	0.0144659	up	16:+:56635739-56637086	ENSG00000255986	4498	-	MT1JP	metallothionein 1J%2C pseudogene [Source:HGNC Symbol%3BAcc:HGNC:7402]	0.36673	0.72646	0	0.13078	1.78707	1.82593	0.98978	1.62783
ENSG00000159140	-0.425918546953798	0.000414867	0.0125175	no	21:+:33543038-33577481	ENSG00000159140	6651	D3DSF7,Q3SWV4,H7C2G8,H7C257,J3QSZ5,H7C1S4,Q3YL85,A0JLP4,P18583,H7C1M2	SON	SON DNA and RNA binding protein [Source:HGNC Symbol%3BAcc:HGNC:11183]	35.9318	37.9409	36.6143	41.3212	29.5056	26.2487	25.781	36.3171
ENSG00000157654	0.414689	0.000562648	0.0146254	no	9:+:109498325-110172512	ENSG00000157654	445815	C9JZH4,F8WF36,C9JVY5,B1ALY0,C9JA33,A0A669KBK1	PALM2AKAP2	PALM2 and AKAP2 fusion [Source:HGNC Symbol%3BAcc:HGNC:33529]	3.59608	3.17516	3.17773	3.69379	4.68159	4.39808	4.60116	4.15973
ENSG00000132823	0.895975	0.000618007	0.0153656	no	20:-:44195939-44210771	ENSG00000132823	51526	Q9NX31	OSER1	oxidative stress responsive serine rich 1 [Source:HGNC Symbol%3BAcc:HGNC:16105]	15.2074	13.9574	13.4575	13.0681	27.892	29.7719	30.9671	15.1115
ENSG00000105771	0.675907	0.000528396	0.0140953	no	19:-:43727983-43754962	ENSG00000105771	56006	M0QYR7,M0QZH1,M0R2N0,M0QX70,M0QZC7,Q9H0W8,M0R0U0	SMG9	SMG9 nonsense mediated mRNA decay factor [Source:HGNC Symbol%3BAcc:HGNC:25763]	10.3907	10.8738	10.1004	11.4806	16.6791	19.6613	20.4806	12.2748
ENSG00000159063	-0.577531646487019	0.000666164	0.0160458	no	11:-:78095244-78139660	ENSG00000159063	79053	A0A7P0T9Q0,A0A7P0T919,H0YCV0,A0A7P0T810,A0A7P0TAL7,E9PP96,A0A7P0T9Y0,H0YD42,A0A7P0TA89,A0A7P0T9H4,A0A7P0T845,E9PR58,E9PK79,A0A7P0TAA8,H0YDD3,A0A7P0T9A3,L8E8S9,A0A7P0TAA1,H0YEE0,E9PP80,A0A7P0Z4J4,A0A7P0T8Q8,A0A024R5K5,A0A7P0T837,E9PNE2,A0A7P0T9F4,A0A7P0Z449,H0YDV4,A0A7P0TB84,Q9BVK2,E9PKA5,A0A7P0T9J9,A0A0S2Z5N3	ALG8	ALG8 alpha-1%2C3-glucosyltransferase [Source:HGNC Symbol%3BAcc:HGNC:23161]	3.87204	3.08597	4.12778	3.4855	2.43806	2.36235	1.97654	2.58849
ENSG00000054654	-0.475279916633663	0.000470483	0.0131965	no	14:+:63761899-64226433	ENSG00000054654	23224	A0A1W2PRN9,G3V4T3,A0A0C4DGK3,Q8WXH0,A0A669KBH2,A0A669KB22,G3V2Q0,G3V5N1,G3V5X4,A0A669KBG2,A0A1W2PS37,A0A669KB61,G3V3D4,A0A0A0MRE3	SYNE2	spectrin repeat containing nuclear envelope protein 2 [Source:HGNC Symbol%3BAcc:HGNC:17084]	7.05243	9.13749	8.60966	7.04363	5.42562	5.63772	6.00677	5.60255
ENSG00000161048	-0.699785256833842	0.000798411	0.0176934	no	7:-:103099776-103149560	ENSG00000161048	222236	H0Y4Y2,C9JGB1,Q4G0T7,Q6IQ20	NAPEPLD	N-acyl phosphatidylethanolamine phospholipase D [Source:HGNC Symbol%3BAcc:HGNC:21683]	2.05536	1.6911	1.9972	1.89592	1.30913	1.07169	0.88642	1.20069
ENSG00000198598	0.86598	0.00063311	0.0155944	no	12:+:131828393-131851783	ENSG00000198598	4326	Q9ULZ9,F5GWR3,Q5U5M0,F5H209,Q8IWC3,F5GZA7	MMP17	matrix metallopeptidase 17 [Source:HGNC Symbol%3BAcc:HGNC:7163]	8.04361	8.89069	8.11066	5.44792	14.5308	15.1666	16.0376	8.93069
ENSG00000254887	2.8096	0.000456904	0.0129765	up	19:+:42132555-42137099	ENSG00000254887	-	-	-	novel transcript%2C antisense to POU2F2	0.13642	0.40534	0.07164	0	0.93066	0.61129	1.03956	0.5839
ENSG00000242247	0.463072	0.000595694	0.0149597	no	22:-:42796502-42858106	ENSG00000242247	26286	B0QYV9,H0Y6A0,Q9NP61,B0QYV8,A0A024R4U0	ARFGAP3	ADP ribosylation factor GTPase activating protein 3 [Source:HGNC Symbol%3BAcc:HGNC:661]	15.6651	15.3858	14.98	15.0993	18.6373	21.7976	23.0593	19.0961
ENSG00000008277	-0.59003119573928	0.000701501	0.0166406	no	7:+:87934143-88202889	ENSG00000008277	53616	H7C3I4,Q8IYE7,Q08AL8,Q75MS7,H7C0Q9,Q9UKK0,Q86UM2,E7EPF1,F8WAD8,D6W5P7,Q6P667,Q9P0K1,E9PF78	ADAM22	ADAM metallopeptidase domain 22 [Source:HGNC Symbol%3BAcc:HGNC:201]	1.992	2.19909	2.39302	1.72885	1.44403	1.32834	1.10864	1.4008
ENSG00000158406	-1.2337827621164	0.000985593	0.0201085	down	6:-:26277609-26285638	ENSG00000158406	8365	P62805	H4C8	H4 clustered histone 8 [Source:HGNC Symbol%3BAcc:HGNC:4788]	1.72547	1.62494	2.1687	2.08808	0.55135	0.76051	0.56583	1.18381
ENSG00000096093	-0.474000522368561	0.000648748	0.015832	no	6:+:52362123-52529886	ENSG00000096093	114327	B2CKC5,A0A1B0GTF7,A0A1C7CYY1,A0A1B0GTV4,A0A1B0GTV6,A0A1B0GWB3,A0A1B0GTB1,A0A1B0GTH2,A0A1B0GUE4,A0A1B0GUV2,A0A1B0GVB0,A0A1B0GTD7,A0A1B0GUP6,A0A1B0GTM7,A0A1B0GTW5,A0A1B0GVR3,A0A1B0GV27,Q5JVL4,A0A1B0GTH7,A0A1B0GU13,A0A1B0GVZ5,A0A1B0GVP6	EFHC1	EF-hand domain containing 1 [Source:HGNC Symbol%3BAcc:HGNC:16406]	1.7378	2.10487	1.90426	1.70952	1.29513	1.23758	1.34272	1.34587
ENSG00000183668	1.43658	0.000928084	0.0194068	up	19:-:43211791-43269530	ENSG00000183668	5678	Q00888,Q00887,Q05DN5,M0R0E4,A0A087WYK1,H7C1I4,G3XAA7,E7EW65,Q6LEU7,M0R0U8	PSG9	pregnancy specific beta-1-glycoprotein 9 [Source:HGNC Symbol%3BAcc:HGNC:9526]	0.94539	0.58822	0.73832	0.51868	1.74822	1.96728	2.86322	0.86462
ENSG00000115415	-0.368440880994724	0.00055398	0.0144934	no	2:-:190908460-191020960	ENSG00000115415	6772	A0A669KB68,D2KFR9,A0A669KB56,E7ENM1,E7EPD2,Q9UK44,A0A669KB17,A0A510GDC6,A0A669KBK4,J3KPM9,E9PH66,A0A669KBI6,A0A669KB53,A0A669KBA4,Q67C41,P42224,A0A669KB75,A0A669KB52	STAT1	signal transducer and activator of transcription 1 [Source:HGNC Symbol%3BAcc:HGNC:11362]	11.2159	10.8235	10.5958	12.5889	8.61774	8.91119	8.4229	8.36887
ENSG00000128564	0.989883	0.000941439	0.0196286	no	7:-:101162509-101165569	ENSG00000128564	7425	Q05BJ3,O15240	VGF	VGF nerve growth factor inducible [Source:HGNC Symbol%3BAcc:HGNC:12684]	1.41544	1.22103	1.3667	1.4166	1.77995	2.7962	2.52258	3.14861
ENSG00000106012	-0.75932310880929	0.000775362	0.0174536	no	7:+:2558972-2614733	ENSG00000106012	23288	C9JP75,H7C427,C9J5R6,A0A087WX45,A0A024R853,A0A087WX19,X5DR21,Q6IPM2,X5D7Y5,C9JE72,X5D951	IQCE	IQ motif containing E [Source:HGNC Symbol%3BAcc:HGNC:29171]	2.15225	2.12513	1.89181	2.28132	1.2069	1.07488	0.89575	1.69439
ENSG00000136731	-0.335062931412785	0.000471855	0.0132041	no	2:+:128091200-128195677	ENSG00000136731	56886	F8WCE6,H7BZG0,E2QRN8,F8WCI2,Q9NYU2,L8ECI4	UGGT1	UDP-glucose glycoprotein glucosyltransferase 1 [Source:HGNC Symbol%3BAcc:HGNC:15663]	24.9122	24.0656	27.0534	23.7857	19.7658	18.553	19.8581	21.3622
ENSG00000205364	0.996223	0.000952345	0.0197549	no	16:+:56632659-56633981	ENSG00000205364	4499	Q8N339,A0A024R6T4,P13640,H3BUC6	MT1M	metallothionein 1M [Source:HGNC Symbol%3BAcc:HGNC:14296]	5.98663	10.5544	6.66482	4.73954	11.0855	13.9496	16.5375	9.33852
ENSG00000134748	-0.685869809079646	0.000641073	0.0156931	no	1:+:52404602-52420836	ENSG00000134748	84950	Q8NAV1	PRPF38A	pre-mRNA processing factor 38A [Source:HGNC Symbol%3BAcc:HGNC:25930]	10.0974	8.5445	9.09486	11.2455	5.71125	5.06536	4.8247	8.47489
ENSG00000251562	1.00014	0.000454821	0.012969	up	11:+:65497688-65506516	ENSG00000251562	378938	-	MALAT1	metastasis associated lung adenocarcinoma transcript 1 [Source:HGNC Symbol%3BAcc:HGNC:29665]	24.8573	29.0538	31.3689	21.8709	48.2079	68.6885	77.2186	33.7806
ENSG00000253352	-0.349800411284401	0.000513983	0.013919	no	22:+:30969245-30979395	ENSG00000253352	55000	A0A6I8PU40	TUG1	taurine up-regulated 1 [Source:HGNC Symbol%3BAcc:HGNC:26066]	17.8228	18.2257	17.364	17.4363	14.6384	12.658	14.2155	13.9998
ENSG00000188026	0.69221	0.000723141	0.0168138	no	12:-:123470054-123533719	ENSG00000188026	353116	Q5EBL4,A0A1B0GVV3	RILPL1	Rab interacting lysosomal protein like 1 [Source:HGNC Symbol%3BAcc:HGNC:26814]	1.98982	2.59281	1.97127	1.74381	3.1083	3.78017	3.66982	2.46981
ENSG00000023191	0.328441	0.000524295	0.0140577	no	11:-:494512-507300	ENSG00000023191	6050	E9PIK5,O60930,P13489,E9PR82,E9PMA9,E9PIM9,E9PLZ3,E9PMJ3,A0A024RC87,H0YCR7,E9PMI1,A0A0J9YXC4,E9PMN0	RNH1	ribonuclease/angiogenin inhibitor 1 [Source:HGNC Symbol%3BAcc:HGNC:10074]	17.6564	17.496	16.5832	19.0583	22.5365	21.5643	21.861	22.2315
ENSG00000185946	-0.521783791195096	0.000755388	0.0171938	no	1:+:103525691-103555239	ENSG00000185946	55599	Q96LT9,X6RLP6,E9PPV2,H0YE07,H0YEB8	RNPC3	RNA binding region (RNP1%2C RRM) containing 3 [Source:HGNC Symbol%3BAcc:HGNC:18666]	2.81549	3.24748	3.45297	3.00261	2.11005	2.00512	1.99445	2.16102
ENSG00000159921	0.559405	0.000589398	0.0149133	no	9:-:36214441-36277042	ENSG00000159921	10020	Q6QNY6,Q6QNY7,Q6QNY5,A0A7I2SU25,Q9Y223	GNE	glucosamine (UDP-N-acetyl)-2-epimerase/N-acetylmannosamine kinase [Source:HGNC Symbol%3BAcc:HGNC:23657]	10.2181	11.0933	11.4889	9.29988	17.0251	15.7099	16.1724	12.0842
ENSG00000166780	0.866368	0.000957033	0.0198378	no	16:+:15434475-15625028	ENSG00000166780	89927	H3BP34,H3BU79,H3BRF6,H3BTT5,H3BUY6,H3BR56,Q96MC5	BMERB1	bMERB domain containing 1 [Source:HGNC Symbol%3BAcc:HGNC:19213]	1.09879	1.50288	0.91589	0.87699	1.93775	2.37935	1.57829	1.57597
ENSG00000128567	-0.642979097864328	0.000824239	0.0180132	no	7:-:131500262-131558217	ENSG00000128567	5420	G3V0E6,O00592,B7ZKQ8	PODXL	podocalyxin like [Source:HGNC Symbol%3BAcc:HGNC:9171]	2.07702	2.40884	2.34923	1.79477	1.14188	1.32581	1.28516	1.47746
ENSG00000107140	0.489671	0.000655697	0.015871	no	9:+:35605262-35610041	ENSG00000107140	7016	Q15569	TESK1	testis associated actin remodelling kinase 1 [Source:HGNC Symbol%3BAcc:HGNC:11731]	9.68753	11.8078	10.1937	10.5601	13.3142	15.1721	16.0484	13.3948
ENSG00000206053	-0.472605300231602	0.000488091	0.0135024	no	16:+:1678256-1702280	ENSG00000206053	90861	H3BTV5,A6NGP5,B4E1P3,H3BMT0,H3BMV3,H3BMM8,H3BS08,Q9H910,H3BU16	JPT2	Jupiter microtubule associated homolog 2 [Source:HGNC Symbol%3BAcc:HGNC:14137]	58.9891	56.926	54.3532	64.0566	43.9209	39.2028	34.8239	53.8132
ENSG00000280138	0.844739	0.000860558	0.0185689	no	12:-:122870059-122888720	ENSG00000280138	-	-	-	novel transcript	0.38358	0.47409	0.36499	0.40336	0.77962	0.70191	0.88379	0.44904
ENSG00000136826	3.0093	0.000847454	0.0183994	up	9:-:107484852-107490482	ENSG00000136826	9314	B7ZBT2,A0A087X0S4,L0R3V2,F2VTX5,O43474	KLF4	Kruppel like factor 4 [Source:HGNC Symbol%3BAcc:HGNC:6348]	1.78772	1.80374	1.84249	0.94735	12.5379	23.525	23.0925	2.79692
ENSG00000178403	1.90834	0.00078604	0.0175418	up	4:-:112513516-112516180	ENSG00000178403	63973	Q9H2A3	NEUROG2	neurogenin 2 [Source:HGNC Symbol%3BAcc:HGNC:13805]	0.07998	0.15843	0.33599	0.11409	0.80544	0.4513	0.4571	0.48179
ENSG00000171940	0.973774	0.000531558	0.0141599	no	20:-:53567071-53609907	ENSG00000171940	7764	Q9BZ31,A2A326,O75362,H0UI66	ZNF217	zinc finger protein 217 [Source:HGNC Symbol%3BAcc:HGNC:13009]	16.953	19.4506	19.2412	17.6071	40.6729	44.7345	45.3218	20.6957
ENSG00000253716	0.92533	0.000995389	0.0202504	no	8:-:143280161-143281690	ENSG00000253716	100507316	-	MINCR	MYC-induced long non-coding RNA [Source:HGNC Symbol%3BAcc:HGNC:51653]	2.51932	2.69329	2.22596	1.24069	4.05317	3.42456	3.88535	3.4993
ENSG00000272405	1.43077	0.00100939	0.0204189	up	1:-:156641666-156644887	ENSG00000272405	-	-	-	novel transcript%2C antisense to BCAN	0.26585	0.30093	0.19944	0.34537	0.70325	0.90764	0.88632	0.39736
ENSG00000100138	0.451131	0.00056364	0.0146254	no	22:-:41673933-41690504	ENSG00000100138	4809	A0A3B3ISK4,P55769,A0A3B3ISH1,A0A3B3IRU2,A0A3B3ISH9,A0A3B3IUA2,B1AHD1	SNU13	small nuclear ribonucleoprotein 13 [Source:HGNC Symbol%3BAcc:HGNC:7819]	34.093	28.3638	29.6157	37.8831	42.2105	45.8345	45.5968	40.6987
ENSG00000238113	-0.614535491406074	0.000823527	0.0180132	no	9:+:62801461-62813486	ENSG00000238113	103352539	-	LINC01410	long intergenic non-protein coding RNA 1410 [Source:HGNC Symbol%3BAcc:HGNC:50702]	3.96216	4.33585	4.14573	3.33397	2.41522	2.08355	2.60092	2.69591
ENSG00000110583	-0.466933455363385	0.000599633	0.0150266	no	11:+:63938959-63957319	ENSG00000110583	79829	F5GXF6,F5GY41,F2YHM7,F5H2C9,Q86UY6	NAA40	N-alpha-acetyltransferase 40%2C NatD catalytic subunit [Source:HGNC Symbol%3BAcc:HGNC:25845]	17.3115	17.6367	15.8712	17.9661	13.7958	10.0816	11.6188	13.9133
ENSG00000134291	-0.469503539158357	0.000567528	0.0146863	no	12:+:47963569-47968878	ENSG00000134291	79022	A0A087WTK1,F8W001,F8W098,Q9BVX2,F8VVN7,F8W120,H0YHU2,F8VWX5,A0A087WYD4,F8VZW0,C9JUY7,H0YIA4	TMEM106C	transmembrane protein 106C [Source:HGNC Symbol%3BAcc:HGNC:28775]	37.8017	35.6096	34.4317	40.2536	26.9057	23.774	22.6413	33.8619
ENSG00000144485	1.69151	0.000676804	0.0162473	up	2:-:238238267-238240662	ENSG00000144485	55502	H7C1R4,H7C020,B9A070,C9JF41,B8ZZP9,Q96HZ4	HES6	hes family bHLH transcription factor 6 [Source:HGNC Symbol%3BAcc:HGNC:18254]	10.9592	13.9558	14.8315	10.4182	35.7649	62.2661	63.7086	15.9038
ENSG00000130734	0.538553	0.000785622	0.0175418	no	19:+:10543895-10553418	ENSG00000130734	84971	K7EKP6,K7ERK1,K7EN30,K7EMB9,K7EQN3,K7EP43,K7EPJ0,K7EJA5,K7ESM7,Q86TL0,K7EQ67	ATG4D	autophagy related 4D cysteine peptidase [Source:HGNC Symbol%3BAcc:HGNC:20789]	5.53283	7.0495	7.41883	6.32156	8.79506	9.33404	8.69855	9.42666
ENSG00000187210	-0.810071681864277	0.000851757	0.0184739	no	9:+:76419850-76651203	ENSG00000187210	2650	L8E8T5,Q02742	GCNT1	glucosaminyl (N-acetyl) transferase 1 [Source:HGNC Symbol%3BAcc:HGNC:4203]	1.92459	1.62453	1.81295	1.57787	0.94751	0.80347	0.73709	1.37766
ENSG00000133026	-0.408964514431744	0.000502951	0.013701	no	17:-:8474207-8630761	ENSG00000133026	4628	G1UI33,E7ERA5,P35580,A5XEH4	MYH10	myosin heavy chain 10 [Source:HGNC Symbol%3BAcc:HGNC:7568]	29.5764	32.2939	31.0916	28.0239	25.3234	21.0794	19.8084	25.5156
ENSG00000096717	0.592326	0.000649677	0.015832	no	10:+:67884656-67918390	ENSG00000096717	23411	B0QZ35,A0A024QZQ1,I1Y8W7,E9PC49,Q96EB6	SIRT1	sirtuin 1 [Source:HGNC Symbol%3BAcc:HGNC:14929]	10.0006	9.18811	8.36323	10.6274	14.2147	15.1913	16.0258	10.8637
ENSG00000099875	1.16006	0.000477577	0.013299	up	19:-:2037465-2051244	ENSG00000099875	2872	K7EMP5,K7ELG3,Q9NV89,K7EK27,K7EJ98,K7EIN7,Q9HBH9,K7ELN0	MKNK2	MAPK interacting serine/threonine kinase 2 [Source:HGNC Symbol%3BAcc:HGNC:7111]	40.1132	48.4816	44.2957	39.2541	78.9754	136.566	150.506	56.2889
ENSG00000104312	0.79247	0.000714702	0.0166937	no	8:+:89757806-89791064	ENSG00000104312	8767	E7ERW9,O43353,Q6Q322,A0A0S2Z4Z8,E5RGK6	RIPK2	receptor interacting serine/threonine kinase 2 [Source:HGNC Symbol%3BAcc:HGNC:10020]	8.9205	7.80518	7.89844	7.01858	13.8009	15.4156	16.1562	8.656
ENSG00000104983	0.496282	0.000757047	0.0172016	no	19:+:45995461-46021318	ENSG00000104983	729440	M0QY15,M0QYL5,Q9Y6R9	CCDC61	coiled-coil domain containing 61 [Source:HGNC Symbol%3BAcc:HGNC:33629]	7.116	7.63342	8.11926	6.87955	10.5755	9.65201	10.7193	9.1295
ENSG00000181652	2.57374	0.00102158	0.0205634	up	7:-:151012209-151024499	ENSG00000181652	285973	Q674R7	ATG9B	autophagy related 9B [Source:HGNC Symbol%3BAcc:HGNC:21899]	0.12445	0.09482	0.06033	0.13315	0.55047	0.9533	0.96663	0.18212
ENSG00000276293	-0.440241459429178	0.000585103	0.014898	no	17:-:38765691-38800126	ENSG00000276293	8396	A0A087WT35,P78356	PIP4K2B	phosphatidylinositol-5-phosphate 4-kinase type 2 beta [Source:HGNC Symbol%3BAcc:HGNC:8998]	20.9128	20.9121	19.1421	21.2531	16.4638	13.0615	13.099	17.4766
ENSG00000185722	-0.478250008395216	0.000566344	0.0146689	no	17:-:4163821-4263995	ENSG00000185722	51479	I3L1Z9,K7EPT2,Q9P2R3,I3L3P8	ANKFY1	ankyrin repeat and FYVE domain containing 1 [Source:HGNC Symbol%3BAcc:HGNC:20763]	10.1901	10.5188	9.81683	12.2087	7.93984	6.74616	6.4246	9.54096
ENSG00000196935	0.718916	0.000580671	0.0148828	no	12:+:63844700-64162217	ENSG00000196935	57522	G5EA48,L0R5D0,Q7Z6B7,S5ZYJ2,A0A2X0SFI2	SRGAP1	SLIT-ROBO Rho GTPase activating protein 1 [Source:HGNC Symbol%3BAcc:HGNC:17382]	3.48953	3.46082	3.14802	3.3265	4.8853	6.35965	7.15672	4.01796
ENSG00000006118	0.395785	0.000488557	0.0135024	no	11:+:60924460-60937159	ENSG00000006118	54972	H0YFB3,H0YFQ2,H0YFQ1,F5H765,Q24JP5	TMEM132A	transmembrane protein 132A [Source:HGNC Symbol%3BAcc:HGNC:31092]	34.5366	43.6707	37.7921	34.5822	52.5868	52.3569	50.3643	47.3384
ENSG00000100445	0.653849	0.00092909	0.0194136	no	14:-:24439766-24442905	ENSG00000100445	56948	H0YJ71,G3V5T1,F6RWC2,G3V4Z0,G3V451,G3V4N6,G3V3J5,G3V2Z6,Q9NRG7,Q86TZ5	SDR39U1	short chain dehydrogenase/reductase family 39U member 1 [Source:HGNC Symbol%3BAcc:HGNC:20275]	2.01156	2.28825	2.38461	2.27991	3.24152	3.56985	3.5856	2.78472
ENSG00000140948	-0.611106786188745	0.000650696	0.015832	no	16:-:87406246-87493024	ENSG00000140948	23174	Q8WYQ9,A0A590UJW6,A0A5F9XIK1,H3BS18	ZCCHC14	zinc finger CCHC-type containing 14 [Source:HGNC Symbol%3BAcc:HGNC:24134]	7.87364	9.348	8.93743	8.82248	5.45769	4.60089	4.85379	7.80197
ENSG00000143845	0.447839	0.000723379	0.0168138	no	1:-:204131062-204152044	ENSG00000143845	55224	B7ZC34,A0A024R9A8,Q5SXX7,Q5SXX4,A0A024R976,Q5SXX8,B7ZC35,L8ECH7,H0Y771,Q9NVF9	ETNK2	ethanolamine kinase 2 [Source:HGNC Symbol%3BAcc:HGNC:25575]	5.66689	7.00924	5.9375	5.84514	8.29751	7.88398	7.85163	8.1883
ENSG00000120727	0.536882	0.000703438	0.0166486	no	5:+:139341587-139369720	ENSG00000120727	51247	Q9BPZ3,D6RA77,Q6FID7,Q49AE6,D6R9Y1	PAIP2	poly(A) binding protein interacting protein 2 [Source:HGNC Symbol%3BAcc:HGNC:17970]	10.1326	11.264	10.6013	8.93347	14.3501	15.4532	16.1664	12.1255
ENSG00000134070	1.29445	0.000590732	0.0149215	up	3:+:10164919-10243745	ENSG00000134070	3656	O43187	IRAK2	interleukin 1 receptor associated kinase 2 [Source:HGNC Symbol%3BAcc:HGNC:6113]	18.6885	25.8575	20.7891	20.28	59.5068	71.5087	66.2469	24.4924
ENSG00000276045	0.482945	0.000656124	0.015871	no	12:+:121626550-121642677	ENSG00000276045	84876	Q96D31	ORAI1	ORAI calcium release-activated calcium modulator 1 [Source:HGNC Symbol%3BAcc:HGNC:25896]	23.5591	19.7978	22.2151	23.3237	31.7122	34.018	29.2947	26.2932
ENSG00000140612	-0.461270888456699	0.000640101	0.0156931	no	15:-:84669538-84716460	ENSG00000140612	23478	P67812,H0YNG3,H0YNA5,H0YNX5,H0YKT4	SEC11A	SEC11 homolog A%2C signal peptidase complex subunit [Source:HGNC Symbol%3BAcc:HGNC:17718]	16.7441	12.965	14.9064	14.1354	10.7596	9.75116	9.77352	11.4016
ENSG00000138604	-0.800327844412303	0.00077826	0.0174775	no	15:+:69160584-69272217	ENSG00000138604	26035	H0YNP1,O94923	GLCE	glucuronic acid epimerase [Source:HGNC Symbol%3BAcc:HGNC:17855]	4.91867	4.4421	5.24345	4.15646	2.54523	2.21463	1.93389	4.02888
ENSG00000170962	-1.05762359558975	0.00111025	0.0216894	down	11:-:103907189-104164379	ENSG00000170962	80310	Q9GZP0,H0YD37	PDGFD	platelet derived growth factor D [Source:HGNC Symbol%3BAcc:HGNC:30620]	0.74631	0.83869	0.87427	0.75238	0.50355	0.22867	0.36912	0.35493
ENSG00000109445	0.635702	0.000739601	0.0169834	no	4:+:141220887-141234697	ENSG00000109445	27309	D6RBS7,D6R9C8,D6RCK7,D6RBR7,Q9Y3S2,D6R8Y9	ZNF330	zinc finger protein 330 [Source:HGNC Symbol%3BAcc:HGNC:15462]	10.2294	9.41484	9.57802	11.4343	14.5074	17.1533	18.0402	11.7032
ENSG00000165671	-0.422686540345673	0.000574913	0.0147969	no	5:+:177133025-177300213	ENSG00000165671	64324	A0A1D8GZ55,A0A1W2PS55,B2RWP5,D6RA90,A0A3G1LEI2,Q96L73,A0A1D8GZ64,D6RBV9,L8EAB5,A0A1D8GZ56,D6RBP3,L0R5C2,A4QPE5,A0A6C0WF95,A0A410SEU7,A0A1D5RMR9,D6RA58,H7BYB0,D6RE14,D6RG26	NSD1	nuclear receptor binding SET domain protein 1 [Source:HGNC Symbol%3BAcc:HGNC:14234]	10.0198	10.2248	10.1341	10.34	7.96276	6.89121	6.38168	9.26408
ENSG00000172936	-0.633113720620756	0.000713933	0.0166921	no	3:+:38138478-38143022	ENSG00000172936	4615	A0A192GQD4,A0A3B3ITY3,A0A3F2YP85,A0A494C0J8,A0A0A0MSI9,A0A192GQL6,A0A193CK37,Q99836,A0A192GP51	MYD88	MYD88 innate immune signal transduction adaptor [Source:HGNC Symbol%3BAcc:HGNC:7562]	12.071	11.3025	11.4535	13.6197	8.02719	6.35371	6.20936	10.6207
ENSG00000139163	-0.344775270625892	0.000570357	0.0147328	no	12:+:22625075-22690665	ENSG00000139163	55500	H0YH69,Q86U68,A0A5F9ZI33,H0YFP7,A0A5K1VW28,Q9HBU6	ETNK1	ethanolamine kinase 1 [Source:HGNC Symbol%3BAcc:HGNC:24649]	11.8862	12.4515	12.6672	11.8453	9.85813	9.43585	9.65277	9.538
ENSG00000214135	-0.57775260815105	0.000800585	0.0177003	no	3:-:197578213-197627906	ENSG00000214135	-	-	-	succinate dehydrogenase complex%2C subunit A%2C flavoprotein (Fp) (SDHA) pseudogene	6.70886	7.89068	7.37638	7.23352	4.9889	4.64508	3.67788	5.61676
ENSG00000099840	0.87541	0.00105101	0.0209343	no	19:+:2096429-2099593	ENSG00000099840	113177	A0A087X221,A0A0A0MS61,A0A087X1M1,A0A087X160,A0A087WXR1,Q1ZYL8	IZUMO4	IZUMO family member 4 [Source:HGNC Symbol%3BAcc:HGNC:26950]	1.23692	1.61889	1.64707	0.89796	2.36792	2.41942	2.67206	1.68072
ENSG00000162521	-0.373059728468213	0.00057397	0.0147859	no	1:+:32651142-32686211	ENSG00000162521	5928	E9PIC4,E9PNS2,E9PND5,Q09028,H0YDK2,C9JPP3,H0YEU5,H0YCT5,E9PNS6,H0YF10	RBBP4	RB binding protein 4%2C chromatin remodeling factor [Source:HGNC Symbol%3BAcc:HGNC:9887]	17.1792	16.4264	16.801	19.2984	13.5628	12.1658	12.0561	15.4613
ENSG00000175220	-0.442842326842668	0.000594426	0.0149486	no	11:-:46677080-46700619	ENSG00000175220	392	Q07960,E9PNR6,H0YE29	ARHGAP1	Rho GTPase activating protein 1 [Source:HGNC Symbol%3BAcc:HGNC:673]	21.6363	23.5016	20.778	23.787	17.6303	14.413	14.1004	19.7836
ENSG00000161921	-0.659363646993776	0.000821517	0.0180132	no	17:-:4733533-4739928	ENSG00000161921	58191	A0A6I8PIU7,Q9H2A7,I3L333	CXCL16	C-X-C motif chemokine ligand 16 [Source:HGNC Symbol%3BAcc:HGNC:16642]	8.52143	10.3494	7.70739	8.08543	4.1631	6.04236	4.90364	5.91742
ENSG00000276334	1.65742	0.000948108	0.01971	up	2:+:32521927-32523547	ENSG00000276334	-	-	-	novel transcript%2C sense intronic to BIRC6	0.15098	0.33645	0.39642	0.28266	0.69891	1.0148	1.11455	0.57441
ENSG00000176273	-0.669675833364876	0.000810435	0.0178627	no	10:+:93893973-93956062	ENSG00000176273	159371	S4R2Y7,Q2M3R5,D3DR41	SLC35G1	solute carrier family 35 member G1 [Source:HGNC Symbol%3BAcc:HGNC:26607]	3.95107	3.79798	3.72624	3.83405	2.30516	2.13225	1.78366	3.22122
ENSG00000156990	0.428054	0.000683908	0.0163628	no	3:-:9837849-9844602	ENSG00000156990	285367	Q6P087,H7C1H7,H7C454,H7C2C3,H7C0K9,C9JM75,H7C0R9,H7C0K7	RPUSD3	RNA pseudouridine synthase D3 [Source:HGNC Symbol%3BAcc:HGNC:28437]	8.34007	8.62302	8.30271	10.0854	11.5622	11.8593	12.1508	10.7619
ENSG00000010278	0.459102	0.000554567	0.0144951	no	12:+:6199715-6238271	ENSG00000010278	928	A0A7I2V3T0,A6NNI4,A0A7I2V3T7,A0A2R8Y478,A0A087WU13,G8JLH6,P21926,F5GXT1	CD9	CD9 molecule [Source:HGNC Symbol%3BAcc:HGNC:1709]	30.8909	24.6076	30.779	24.1547	37.0312	39.2163	37.8137	36.3606
ENSG00000182240	-0.517912972872652	0.000707169	0.0166678	no	21:+:41167801-41282530	ENSG00000182240	25825	Q9Y5Z0	BACE2	beta-secretase 2 [Source:HGNC Symbol%3BAcc:HGNC:934]	5.9843	5.91456	6.27844	4.58762	3.9129	3.71967	3.70341	4.10887
ENSG00000184160	1.51588	0.00114327	0.0219755	up	4:+:3766348-3768526	ENSG00000184160	152	D6RGL0,Q4W594,P18825	ADRA2C	adrenoceptor alpha 2C [Source:HGNC Symbol%3BAcc:HGNC:283]	0.42118	0.88994	0.70776	0.36048	1.55981	1.95722	2.05947	0.7478
ENSG00000080839	-0.692434778892585	0.000691031	0.0164884	no	20:-:36996349-37095997	ENSG00000080839	5933	P28749,H0YE05,E9PNB6,Q8WVU8	RBL1	RB transcriptional corepressor like 1 [Source:HGNC Symbol%3BAcc:HGNC:9893]	12.3065	10.7035	10.53	13.0782	7.43854	6.25007	5.07849	10.0737
ENSG00000178950	0.404244	0.000616512	0.0153418	no	4:-:849276-932373	ENSG00000178950	2580	D6RAW3,Q3B835,A0A087X1U9,H0YA39,H0Y8H5,D6RF16,H0Y9M4,O14976,D6RE78,D6RAQ7,D6RC24	GAK	cyclin G associated kinase [Source:HGNC Symbol%3BAcc:HGNC:4113]	5.44211	6.42978	5.78775	6.93225	7.75504	8.40211	8.09886	7.71068
ENSG00000165359	-0.542333174372302	0.000769925	0.0173723	no	X:+:135520659-135582510	ENSG00000165359	203522	A0A1W2PPI5,Q5JSJ4	INTS6L	integrator complex subunit 6 like [Source:HGNC Symbol%3BAcc:HGNC:27334]	4.79101	5.26875	5.26463	4.41426	3.8135	2.71647	2.98832	3.61641
ENSG00000273983	-1.91488720733711	0.000947976	0.01971	down	6:-:26269405-26271815	ENSG00000273983	8355	P68431	H3C8	H3 clustered histone 8 [Source:HGNC Symbol%3BAcc:HGNC:4772]	0.35527	0.7289	0.85288	0.76018	0.0742	0.12635	0.16921	0.24137
ENSG00000138134	0.653957	0.000926989	0.0194017	no	10:+:88879734-88975153	ENSG00000138134	57559	Q96FJ0	STAMBPL1	STAM binding protein like 1 [Source:HGNC Symbol%3BAcc:HGNC:24105]	1.61595	1.59093	1.10774	1.49071	2.10298	2.00419	2.32273	2.12605
ENSG00000173801	-0.886244782739286	0.000520075	0.0140269	no	17:-:41754604-41786931	ENSG00000173801	3728	C9JPI2,C9JTX4,L8EAA6,A0A0S2Z495,C9JKY1,K7ERP3,A0A024R1X8,A0A0S2Z487,C9J826,P14923,C9JK18	JUP	junction plakoglobin [Source:HGNC Symbol%3BAcc:HGNC:6207]	73.9723	107.354	92.6956	53.245	46.5975	50.6684	45.0841	34.9264
ENSG00000108588	-0.595027602747113	0.000608935	0.0151665	no	17:-:63745255-63776351	ENSG00000108588	57003	J3KRX4,A0A087WYW6,Q96A33	CCDC47	coiled-coil domain containing 47 [Source:HGNC Symbol%3BAcc:HGNC:24856]	38.208	27.3907	34.8598	34.4423	22.0902	18.3028	19.3152	29.6321
ENSG00000170293	0.698785	0.000894392	0.0189945	no	3:+:32238679-32370321	ENSG00000170293	152189	Q8IZV2	CMTM8	CKLF like MARVEL transmembrane domain containing 8 [Source:HGNC Symbol%3BAcc:HGNC:19179]	11.5046	8.33885	9.99583	8.3919	13.8114	16.1947	16.189	11.9374
ENSG00000176454	0.65154	0.000713371	0.0166921	no	15:-:34358633-34367196	ENSG00000176454	254531	B7ZM32,H3BMK4,A0A0C4DGT4,Q6ZWT7,Q643R3	LPCAT4	lysophosphatidylcholine acyltransferase 4 [Source:HGNC Symbol%3BAcc:HGNC:30059]	8.80927	8.17095	8.70543	7.0719	12.7449	13.6959	14.9357	9.45575
ENSG00000151458	0.806218	0.000652217	0.0158436	no	4:-:124664048-124712732	ENSG00000151458	57182	Q8TB46,A0A0S2Z6F4,Q9ULJ7	ANKRD50	ankyrin repeat domain 50 [Source:HGNC Symbol%3BAcc:HGNC:29223]	7.61489	6.48833	6.85097	7.72269	10.4577	15.0824	16.4282	8.81721
ENSG00000150991	0.428241	0.000470329	0.0131965	no	12:-:124911604-124917368	ENSG00000150991	7316	L8B4I8,F5H265,Q96H31,F5H747,A8CGI2,P0CG48,Q5UGI3,F5GYU3,F5GZ39,Q5PY61,F5H2Z3,F5GXK7,F5H6Q2,Q96C32,F5H388	UBC	ubiquitin C [Source:HGNC Symbol%3BAcc:HGNC:12468]	123.921	114.218	117.885	118.454	151.993	192.889	188.701	143.86
ENSG00000205336	1.17343	0.00110832	0.0216825	up	16:+:57610652-57665580	ENSG00000205336	9289	H3BQ46,H3BPC0,H3BV72,H3BSP5,H3BVD3,H3BSJ6,H3BUF5,A0A5F9ZHT7,H3BSR1,H3BRZ4,H3BS98,H3BP67,H3BV84,H3BTK9,H3BSN3,H3BMC2,A0A5F9ZH94,H3BTD2,H3BTH7,H3BQW4,A0A1B0GX62,H3BVE9,H3BSN7,H3BUU6,H3BRI7,H3BQZ1,H3BS14,H3BRI2,H3BUH2,H3BRB4,H3BSF7,H3BRA1,H3BNN3,H3BM73,H3BSB8,H3BRH0,H3BPA6,H3BMY9,H3BNH4,H3BV52,H3BVA0,H3BS54,H3BS94,Q9Y653,H3BMF8,H3BT88,H3BP94,H3BQJ9,H3BQ11	ADGRG1	adhesion G protein-coupled receptor G1 [Source:HGNC Symbol%3BAcc:HGNC:4512]	0.29875	0.51783	0.34943	0.22519	0.73452	0.88572	0.93781	0.40687
ENSG00000109065	0.445578	0.000690379	0.0164884	no	17:-:74770529-74776367	ENSG00000109065	26151	J3KRQ7,J3QLF4,J3QSG9,J3QRL7,J3QQR6,J3QS35,J3KT72,J3KSE9,J3QQJ2,J3QRC3,J3QL33,J3QQP3,Q9BTE0	NAT9	N-acetyltransferase 9 (putative) [Source:HGNC Symbol%3BAcc:HGNC:23133]	12.1404	13.7976	12.1187	14.2277	17.7991	16.9428	19.1306	15.4252
ENSG00000126705	-0.629251335763962	0.000738449	0.0169735	no	1:-:27534035-27604431	ENSG00000126705	27245	Q5TGY3	AHDC1	AT-hook DNA binding motif containing 1 [Source:HGNC Symbol%3BAcc:HGNC:25230]	6.51876	6.83629	5.85509	6.23248	3.52869	3.73762	3.39974	5.74444
ENSG00000006756	-0.803045146163231	0.00107467	0.0212669	no	X:-:2903972-2929349	ENSG00000006756	414	H0YMY1,H7C327,P51689	ARSD	arylsulfatase D [Source:HGNC Symbol%3BAcc:HGNC:717]	1.03627	1.104	1.07921	1.09002	0.43283	0.55497	0.75484	0.5798
ENSG00000127481	0.332176	0.000454258	0.0129659	no	1:-:19074510-19210266	ENSG00000127481	23352	A0A0A0MSW0,Q96HY5,X6RE05,Q5T4S7,L0R6T5,X6R960,Q5TBN9	UBR4	ubiquitin protein ligase E3 component n-recognin 4 [Source:HGNC Symbol%3BAcc:HGNC:30313]	24.8693	26.5952	24.5143	24.1751	31.5394	35.3778	36.6825	28.7872
ENSG00000173511	0.448479	0.000731739	0.0169399	no	11:+:64234584-64239264	ENSG00000173511	7423	Q7LAP4,Q8TEV2,P49765,H0YGB6	VEGFB	vascular endothelial growth factor B [Source:HGNC Symbol%3BAcc:HGNC:12681]	19.1004	23.5321	21.2022	19.1386	26.3636	28.0504	28.9922	26.8524
ENSG00000184208	-0.627579073536513	0.000844396	0.0183841	no	22:+:41688877-41698136	ENSG00000184208	79640	C9J442	C22orf46	chromosome 22 putative open reading frame 46 [Source:HGNC Symbol%3BAcc:HGNC:26294]	5.11092	5.75955	5.4394	3.73032	3.27641	2.80481	3.10496	3.12202
ENSG00000089050	-0.573806250134835	0.000780004	0.0174899	no	20:-:18486540-18497225	ENSG00000089050	10741	O75884	RBBP9	RB binding protein 9%2C serine hydrolase [Source:HGNC Symbol%3BAcc:HGNC:9892]	10.2689	9.85543	10.3837	11.5482	7.44774	5.62803	5.91447	8.677
ENSG00000105438	-0.388461767433296	0.000563487	0.0146254	no	19:-:48382575-48391551	ENSG00000105438	10945	M0R1Y2,P24390	KDELR1	KDEL endoplasmic reticulum protein retention receptor 1 [Source:HGNC Symbol%3BAcc:HGNC:6304]	125.802	103.186	121.702	105.828	84.4736	87.4784	82.2261	92.142
ENSG00000136161	-1.28805065999831	0.00114891	0.0220682	down	13:-:48488963-48533256	ENSG00000136161	1102	O95199,B4DWG0,B4E372	RCBTB2	RCC1 and BTB domain containing protein 2 [Source:HGNC Symbol%3BAcc:HGNC:1914]	1.81425	1.66001	1.63324	2.45856	0.84197	0.49897	0.44439	1.24903
ENSG00000163453	-0.461112174374688	0.000539008	0.0142703	no	4:-:57030773-57110385	ENSG00000163453	3490	A0A024RDA6,Q16270	IGFBP7	insulin like growth factor binding protein 7 [Source:HGNC Symbol%3BAcc:HGNC:5476]	180.126	181.577	198.437	145.701	130.997	139.023	137.88	120.611
ENSG00000164366	-0.558341962507542	0.000760496	0.0172291	no	5:-:196868-218153	ENSG00000164366	133957	D6R9R2,Q96BQ5	CCDC127	coiled-coil domain containing 127 [Source:HGNC Symbol%3BAcc:HGNC:30520]	5.66654	4.62569	5.03834	4.75211	3.4137	2.79289	3.05243	4.20075
ENSG00000246705	0.448912	0.000736888	0.0169735	no	12:+:14774383-14778002	ENSG00000246705	55766	H0YFX9,Q9BTM1	H2AJ	H2A.J histone [Source:HGNC Symbol%3BAcc:HGNC:14456]	12.0325	12.3509	13.2883	12.0537	18.3718	17.8455	15.1258	15.3291
ENSG00000173465	0.509564	0.000781476	0.0174899	no	11:+:65570460-65573942	ENSG00000173465	10534	O60232,H0YEB6,E9PN57,H0YEK1,G3V1B8,E9PK41	ZNRD2	zinc ribbon domain containing 2 [Source:HGNC Symbol%3BAcc:HGNC:11328]	15.3113	13.0512	14.0018	17.3735	20.7705	19.6514	18.533	23.3604
ENSG00000152223	1.18625	0.000667232	0.016058	up	18:-:45847609-45967329	ENSG00000152223	57724	K7ENS1,K7EPN4,K7EM87,K7ENK5,Q9HCE0	EPG5	ectopic P-granules autophagy protein 5 homolog [Source:HGNC Symbol%3BAcc:HGNC:29331]	4.02393	5.12422	4.51169	4.08092	10.2493	12.3493	14.8863	5.1159
ENSG00000148110	-0.455188102536631	0.000629963	0.0155545	no	9:+:94374569-94461042	ENSG00000148110	84641	Q5SR56,A0A0A0MSX1	MFSD14B	major facilitator superfamily domain containing 14B [Source:HGNC Symbol%3BAcc:HGNC:23376]	38.2303	33.6727	36.0351	34.315	27.9041	23.5242	21.722	30.9759
ENSG00000068028	0.631182	0.000760558	0.0172291	no	3:-:50329782-50340980	ENSG00000068028	11186	Q9NS23,Q17RX7,Q1W2K8	RASSF1	Ras association domain family member 1 [Source:HGNC Symbol%3BAcc:HGNC:9882]	8.63844	9.55961	8.37477	10.2904	14.5712	15.5994	15.8874	10.1916
ENSG00000197070	0.735472	0.000800487	0.0177003	no	9:+:137605685-137615360	ENSG00000197070	92714	Q5T371,F2Z3I4,Q5T370,Q8N5I2	ARRDC1	arrestin domain containing 1 [Source:HGNC Symbol%3BAcc:HGNC:28633]	5.16588	8.47428	6.22243	6.64931	10.8873	11.96	12.1481	7.61601
ENSG00000279041	-0.948265123159436	0.00112586	0.0218474	no	8:+:30552345-30553766	ENSG00000279041	-	-	-	TEC	4.56079	4.68769	4.60929	6.67457	2.18051	2.69922	1.96727	2.94658
ENSG00000101417	-0.6600948719655	0.000820521	0.0180132	no	20:-:33702758-33720319	ENSG00000101417	11264	Q9Y6I8,Q6FIF5,B4DWH1	PXMP4	peroxisomal membrane protein 4 [Source:HGNC Symbol%3BAcc:HGNC:15920]	6.51525	6.05037	6.00004	6.3637	3.58667	3.47293	3.00624	5.50506
ENSG00000171962	-0.842418755149379	0.00116753	0.022276	no	17:+:17972813-18016889	ENSG00000171962	83450	J3QS14,J3KRN8,J3KRB8,J3QSG4,J3QRC9,K7EJT6,J3QR90,J3QRH8,Q8TE68,Q9H069	DRC3	dynein regulatory complex subunit 3 [Source:HGNC Symbol%3BAcc:HGNC:25384]	0.67592	0.81824	0.82383	0.74991	0.36597	0.42379	0.33385	0.48416
ENSG00000204256	0.401236	0.000524787	0.0140577	no	6:+:32968594-32981505	ENSG00000204256	6046	H0Y799,A0A0G2JHL0,A0A0G2JK44,H0Y6K2,A0A140T9X8,J3QR72,A0A140T9E9,U3KPW0,A0A140T9F7,E9PKQ9,A0A0G2JHN8,U3KQA6,A0A024RCR5,X5CF57,H0YDJ7,A0A140T9I1,E9PIQ3,P25440,A0A140T9V2	BRD2	bromodomain containing 2 [Source:HGNC Symbol%3BAcc:HGNC:1103]	36.1319	36.3257	33.7904	39.4342	50.0561	54.545	54.6584	42.0983
ENSG00000153187	-0.478952628070909	0.000464226	0.0131583	no	1:-:244840638-244864560	ENSG00000153187	3192	A0A087WVI9,A0A1W2PRI6,A0A1W2PRZ7,A0A1W2PP34,A0A1W2PP35,A0A1X7SBS1,A0A1W2PQ74,A0A1W2PPE9,A0A1W2PQL0,A0A1W2PPH7,A0A1W2PQD4,Q5RI18,A0A087WZF3,A0A1W2PP22,A0A1W2PPS1,Q00839,A0A1W2PPL4,A0A1W2PNG3	HNRNPU	heterogeneous nuclear ribonucleoprotein U [Source:HGNC Symbol%3BAcc:HGNC:5048]	39.1882	37.5945	35.5034	42.2655	29.7507	25.234	25.0316	36.5993
ENSG00000175782	-0.536176516703723	0.000781878	0.0174899	no	12:+:68746125-68793964	ENSG00000175782	55508	A0A669KB59,Q7Z769,A0A669KB01,A0A024RB82	SLC35E3	solute carrier family 35 member E3 [Source:HGNC Symbol%3BAcc:HGNC:20864]	2.32609	1.99113	2.01465	1.8636	1.35659	1.17648	1.34096	1.68688
ENSG00000130159	0.625521	0.000969714	0.0199833	no	19:-:11505929-11529172	ENSG00000130159	51295	K7EM98,K7EIK2,K7EJI1,K7EPL5,K7EJG5,J3KTF5,K7ESM8,K7EN32,Q9BQ95	ECSIT	ECSIT signaling integrator [Source:HGNC Symbol%3BAcc:HGNC:29548]	4.44262	4.76044	3.49263	5.19764	6.27934	6.59701	6.18687	6.8203
ENSG00000025708	0.744642	0.000773712	0.0174426	no	22:-:50525752-50530032	ENSG00000025708	1890	E5KRG5,C9JGI3,A0A494C0L6,A0A494C0L3,A0A494BZZ4,A0A494C1N7,A0A494C1L9,A0A0S2Z3P7,A0A0S2Z488,A0A494C0A4,P19971	TYMP	thymidine phosphorylase [Source:HGNC Symbol%3BAcc:HGNC:3148]	8.25976	12.1198	9.15689	8.20029	13.7311	18.5653	18.0831	11.7521
ENSG00000166913	-0.436359814442746	0.000507816	0.0137913	no	20:+:44885702-44908532	ENSG00000166913	7529	B5BU24,Q4VY20,A0A0J9YWE8,A0A0J9YWZ2,P31946,Q4VY19	YWHAB	tyrosine 3-monooxygenase/tryptophan 5-monooxygenase activation protein beta [Source:HGNC Symbol%3BAcc:HGNC:12849]	72.326	66.531	67.2577	78.2469	54.968	48.9437	48.7352	69.6396
ENSG00000145555	-0.344249985292126	0.00056618	0.0146689	no	5:-:16661907-16936288	ENSG00000145555	4651	E9PCN3,D6RGD1,Q6IPD7,A0A0A0MQX1,Q9HD67,E9PEW5	MYO10	myosin X [Source:HGNC Symbol%3BAcc:HGNC:7593]	21.9056	23.9544	21.4533	20.3271	18.3977	16.7107	15.8935	18.9876
ENSG00000088038	0.38259	0.000650912	0.015832	no	19:+:54137749-54155681	ENSG00000088038	4849	H0Y5X7,H7C5J4,A0A024R4R3,A0A087X0F9,B7Z6J7,H7C3F5,A0A2R8Y6N5,A0A2R8Y4W0,A0A2R8Y691,A0A0G2JN65,A0A0G2JPP0,A0A2H2FJL5,H7C148,A0A2R8Y7Z8,A0A0G2JNJ7,O75175	CNOT3	CCR4-NOT transcription complex subunit 3 [Source:HGNC Symbol%3BAcc:HGNC:7879]	16.1727	16.3736	14.6116	17.2159	20.2025	22.339	21.1385	19.1281
ENSG00000196449	0.600743	0.000854989	0.0185159	no	1:-:37802945-37808208	ENSG00000196449	79693	Q86U90	YRDC	yrdC N6-threonylcarbamoyltransferase domain containing [Source:HGNC Symbol%3BAcc:HGNC:28905]	12.5148	9.8703	10.7794	14.5223	18.2628	15.627	15.6739	19.3038
ENSG00000186395	0.562174	0.000863597	0.018579	no	17:-:40818117-40822614	ENSG00000186395	3858	A0A1B0GVI3,P13645	KRT10	keratin 10 [Source:HGNC Symbol%3BAcc:HGNC:6413]	9.98509	8.62899	8.97188	12.014	13.2324	13.0977	14.9271	14.394
ENSG00000125827	-0.401908274246601	0.000763148	0.017274	no	20:-:7977346-8019805	ENSG00000125827	56255	E9PIU6,E9PIN7,Q9H1E5	TMX4	thioredoxin related transmembrane protein 4 [Source:HGNC Symbol%3BAcc:HGNC:25237]	9.52696	8.69662	8.75144	9.10426	6.62942	6.30903	6.4351	7.33982
ENSG00000132881	0.701238	0.00116836	0.022277	no	1:-:16231692-16237183	ENSG00000132881	79363	H0Y6L8,Q9BU20	CPLANE2	ciliogenesis and planar polarity effector 2 [Source:HGNC Symbol%3BAcc:HGNC:28127]	2.37115	3.08	2.57199	2.61994	4.28082	4.49005	3.77674	3.54937
ENSG00000164091	-0.305451810746122	0.000604622	0.0150986	no	3:-:52254434-52288020	ENSG00000164091	80335	Q6UXN9,C9JBU3,C9J355	WDR82	WD repeat domain 82 [Source:HGNC Symbol%3BAcc:HGNC:28826]	39.2306	40.4665	37.4609	42.0851	32.2905	31.3735	30.0828	33.9665
ENSG00000147010	0.420928	0.000788071	0.0175585	no	X:-:19533977-19887600	ENSG00000147010	30011	L0R6P6,Q5VSN0,Q5JPT3,Q5JPT2,Q5JPT1,Q96B97	SH3KBP1	SH3 domain containing kinase binding protein 1 [Source:HGNC Symbol%3BAcc:HGNC:13867]	6.53456	6.56656	6.67394	7.09295	8.00964	8.65843	8.77685	9.67061
ENSG00000258976	1.85226	0.00108714	0.0214445	up	14:-:74614693-74616647	ENSG00000258976	-	-	-	novel transcript	0.68266	0.33807	1.16508	0.45646	2.49491	2.54918	2.19466	1.1363
ENSG00000198355	0.9216	0.000674038	0.0162081	no	22:+:49960768-49964072	ENSG00000198355	415116	Q86V86,Q6P2J9	PIM3	Pim-3 proto-oncogene%2C serine/threonine kinase [Source:HGNC Symbol%3BAcc:HGNC:19310]	37.161	43.0093	31.9833	41.6625	73.0028	88.0341	93.3863	43.9772
ENSG00000131188	0.469094	0.000857434	0.0185407	no	5:+:177446445-177456286	ENSG00000131188	80758	A0A024R7R8,D6RFJ4,Q8TB68	PRR7	proline rich 7%2C synaptic [Source:HGNC Symbol%3BAcc:HGNC:28130]	12.3902	15.2103	13.233	14.8239	17.96	19.9146	17.7534	18.4245
ENSG00000151748	0.665663	0.000738573	0.0169735	no	14:-:50632058-50668306	ENSG00000151748	60485	G3V453,H0YJ02,Q9H4B6,H0YJT4,H0YJH0	SAV1	salvador family WW domain containing protein 1 [Source:HGNC Symbol%3BAcc:HGNC:17795]	10.1954	10.5846	9.91685	8.40837	16.4577	17.7939	16.6263	10.8707
ENSG00000266412	-0.383425122951805	0.000692597	0.0164898	no	10:-:46005088-46030623	ENSG00000266412	8031	A0A024QZI5,B4DF87,Q13772,B4DZ85	NCOA4	nuclear receptor coactivator 4 [Source:HGNC Symbol%3BAcc:HGNC:7671]	28.9348	27.7619	26.2965	32.0555	21.785	20.0895	20.3718	24.6613
ENSG00000166016	1.07411	0.00069147	0.0164884	up	11:-:34150987-34358010	ENSG00000166016	25841	Q8N961	ABTB2	ankyrin repeat and BTB domain containing 2 [Source:HGNC Symbol%3BAcc:HGNC:23842]	13.2671	16.1362	14.373	14.6147	31.3241	38.1028	42.3399	16.4901
ENSG00000067840	-0.510211796390987	0.000796538	0.0176857	no	X:-:153802166-153830565	ENSG00000067840	57595	Q17RL8,V9GYN6,Q76G19	PDZD4	PDZ domain containing 4 [Source:HGNC Symbol%3BAcc:HGNC:21167]	11.0499	15.4115	11.8718	11.2035	8.37903	8.61741	7.84052	8.76745
ENSG00000163812	-0.582734632303785	0.000720919	0.0167977	no	3:-:44915257-44976185	ENSG00000163812	51304	H7C1U6,H7C365,Q9NYG2,C9JNU5,H0Y6A5,F8W6M3,C9JIA9	ZDHHC3	zinc finger DHHC-type palmitoyltransferase 3 [Source:HGNC Symbol%3BAcc:HGNC:18470]	7.73179	6.64985	7.41098	8.13511	5.05318	4.09957	4.06506	6.78977
ENSG00000102897	0.69318	0.00105581	0.0210154	no	16:+:20899868-20925006	ENSG00000102897	57149	H3BNA8,O43325,H3BNK2	LYRM1	LYR motif containing 1 [Source:HGNC Symbol%3BAcc:HGNC:25074]	2.28182	2.10823	2.43229	2.40476	3.76723	3.66264	4.05513	2.64007
ENSG00000166483	-0.435717164350786	0.000738085	0.0169735	no	11:+:9573670-9593457	ENSG00000166483	7465	Q6NSL2,E9PRI3,E9PQ51,Q86V29,A0A7P0TBN9,E9PRU3,H0YEJ2,P30291	WEE1	WEE1 G2 checkpoint kinase [Source:HGNC Symbol%3BAcc:HGNC:12761]	8.84253	9.15111	8.43263	10.0121	6.56164	5.76917	6.55819	7.82559
ENSG00000285106	1.42376	0.00122786	0.0230523	up	7:-:130791264-131110161	ENSG00000285106	-	-	-	novel transcript	0.22213	0.30251	0.17011	0.21784	0.54573	0.70045	0.94335	0.27291
ENSG00000159259	-0.628736795261727	0.000769595	0.0173723	no	21:+:36385392-36419015	ENSG00000159259	8208	Q13112	CHAF1B	chromatin assembly factor 1 subunit B [Source:HGNC Symbol%3BAcc:HGNC:1911]	15.2479	14.0931	13.3957	15.5434	10.1289	7.83053	6.94248	12.5876
ENSG00000124532	-0.529006492538464	0.000711759	0.0166921	no	6:+:24402908-24426194	ENSG00000124532	57380	A0A0A0MQX2,Q9HD23,Q96KF9,H7BZ29	MRS2	magnesium transporter MRS2 [Source:HGNC Symbol%3BAcc:HGNC:13785]	22.9572	19.94	22.3335	23.5532	16.728	12.5696	12.5803	19.319
ENSG00000108528	0.393748	0.000767954	0.0173553	no	17:-:4937130-4940053	ENSG00000108528	8402	Q6IBH0,I3L1P8,Q02978	SLC25A11	solute carrier family 25 member 11 [Source:HGNC Symbol%3BAcc:HGNC:10981]	20.7494	20.6983	20.9082	23.3907	30.1641	26.2095	26.416	26.8954
ENSG00000077150	0.758895	0.000596438	0.0149597	no	10:+:102394110-102402524	ENSG00000077150	4791	D3DR86,Q00653,A0A1P8C958,M0QZX1	NFKB2	nuclear factor kappa B subunit 2 [Source:HGNC Symbol%3BAcc:HGNC:7795]	38.3921	53.9401	43.4708	41.5736	81.7266	91.2588	88.224	51.1952
ENSG00000092847	-0.538676440076511	0.000727369	0.0168654	no	1:+:35869808-35930532	ENSG00000092847	26523	A0A0U1RQZ8,A0A6I8PTZ8,Q9UL18,Q5TA58	AGO1	argonaute RISC component 1 [Source:HGNC Symbol%3BAcc:HGNC:3262]	7.81861	7.46909	7.02268	7.06406	5.10856	4.13187	4.37627	6.72447
ENSG00000164889	-0.43438690835397	0.000593401	0.0149486	no	7:+:151057210-151076526	ENSG00000164889	6522	C9J035,C9J9M9,C9JVC2,C9J722,Q8TAG3,Q9UEY6,Q9UEY5,Q9UEY4,A0A7I2V5T6,Q6PJY3,Q99654,C9J459,P04920	SLC4A2	solute carrier family 4 member 2 [Source:HGNC Symbol%3BAcc:HGNC:11028]	43.4184	43.1478	39.8796	40.6663	30.0899	28.6599	27.7389	40.0984
ENSG00000133460	-0.638310315562363	0.000904481	0.0190946	no	22:+:23856703-23886309	ENSG00000133460	66035	F8WFA8,Q8WYM3,Q504W2,Q496L1,Q8WYM5,B5MCM1,Q6P4C1,F8WCV3,F8WBK0,F8WB79,A0A087X018,Q6PJ99,F8WBG9,Q496K8,Q9BYW1,B5MCM7	SLC2A11	solute carrier family 2 member 11 [Source:HGNC Symbol%3BAcc:HGNC:14239]	3.13832	4.27397	3.06477	3.54159	2.06587	2.03541	1.80938	2.80828
ENSG00000108848	-0.349023006023602	0.000632443	0.0155944	no	17:+:50719565-50756219	ENSG00000108848	51747	J3KPP4,H0YAY6,D6RDI2,H0YAR4,H7C5U7,C9JL41,D6RHH0,E7EN55,O95232,U3KQT3,H0YA81,H0YAX1,H0YBV7	LUC7L3	LUC7 like 3 pre-mRNA splicing factor [Source:HGNC Symbol%3BAcc:HGNC:24309]	26.576	28.8769	27.3669	26.0186	22.6172	19.3499	20.6445	22.0448
ENSG00000263883	-2.77801896109876	0.000516223	0.0139532	down	17:+:63636601-63637113	ENSG00000263883	100422656	-	EEF1DP7	eukaryotic translation elongation factor 1 delta pseudogene 7 [Source:HGNC Symbol%3BAcc:HGNC:51457]	0.3578	0.35438	1.00209	0.63798	0	0	0	0.11344
ENSG00000113387	-0.442167451555727	0.000659609	0.0159148	no	5:+:32531633-32604079	ENSG00000113387	10923	Q6IBA2,D6R970,P53999,D6RC37	SUB1	SUB1 regulator of transcription [Source:HGNC Symbol%3BAcc:HGNC:19985]	19.6703	17.6513	19.6466	22.2946	14.5306	12.8939	12.5605	18.1318
ENSG00000182752	0.901718	0.00112862	0.0218474	no	9:+:116153791-116402321	ENSG00000182752	5069	A0A024R842,Q13219,Q5QFB7	PAPPA	pappalysin 1 [Source:HGNC Symbol%3BAcc:HGNC:8602]	0.57038	0.71662	0.61014	0.37291	0.96764	1.35682	0.96589	0.68317
ENSG00000104763	-0.508137411692582	0.000758728	0.0172149	no	8:-:18055992-18084998	ENSG00000104763	427	B1B5S8,A0A1B0GVA3,A0A1B0GU62,B1B5Q3,B1B5Q0,A0A1B0GUB3,B1B5P7,A0A1B0GVC9,A0A1B0GUH5,B1B5S5,B1B5R8,B1B5T0,A0A1B0GVL2,A0A1B0GVJ1,A0A1B0GU06,A0A1B0GTM3,A0A1B0GTQ7,A0A1B0GUG1,A0A1B0GW68,A0A1B0GUA4,A0A1B0GU70,A0A1B0GUJ2,A0A1B0GW66,B1B5S6,A0A1B0GVG2,A0A1B0GV06,D3DSQ1,A0A1B0GW30,B1B5Q9,B1B5P6,A0A1B0GTD4,A0A1B0GUP1,A0A1B0GUE3,A0A1B0GUW4,A0A1B0GVE7,B1B5Q8,B1B5S7,E7EMM4,A0A1B0GTZ5,A0A1B0GVY5,B1B5R9,A0A1B0GW…	ASAH1	N-acylsphingosine amidohydrolase 1 [Source:HGNC Symbol%3BAcc:HGNC:735]	5.64966	5.25681	6.51448	4.87372	3.56344	4.29861	3.96418	3.53075
ENSG00000268030	0.968004	0.00130365	0.0239531	no	19:-:18557775-18561560	ENSG00000268030	-	-	-	novel transcript%2C antisense to KXD1	0.91729	1.90792	1.12397	1.27577	2.11575	2.89251	2.56305	1.80314
ENSG00000198556	-1.06724241099562	0.00104428	0.0208813	down	7:+:99472890-99503650	ENSG00000198556	285989	Q5FWF6,F8WEN0,C9J487,C9J3R7,C9JUE3	ZNF789	zinc finger protein 789 [Source:HGNC Symbol%3BAcc:HGNC:27801]	2.71619	3.34686	2.84306	2.92561	1.60624	0.88019	0.92091	2.54849
ENSG00000114166	-0.57795976339948	0.000985239	0.0201085	no	3:+:20040446-20154404	ENSG00000114166	8850	Q92831	KAT2B	lysine acetyltransferase 2B [Source:HGNC Symbol%3BAcc:HGNC:8638]	4.02723	4.24461	4.22967	4.19547	2.75772	2.18634	2.47168	3.32798
ENSG00000089057	-0.394254987957297	0.000721804	0.0168046	no	20:-:4852356-5010293	ENSG00000089057	9962	H0Y544,Q9UGH3,D3DVZ8,A0A140VK48,Q4ZGM1	SLC23A2	solute carrier family 23 member 2 [Source:HGNC Symbol%3BAcc:HGNC:10973]	15.9096	15.2987	16.974	15.0031	11.6626	11.6573	10.702	13.4314
ENSG00000196159	-0.700571357260124	0.000835361	0.0182013	no	4:+:125314918-125492932	ENSG00000196159	79633	X2GA70,X2G0F0,X2G756,X2G0E6,A0A7P0T1I0,A0A6Q8JR05,X2G5I7,X2G254,Q6V0I7,X2GA64,X2G248	FAT4	FAT atypical cadherin 4 [Source:HGNC Symbol%3BAcc:HGNC:23109]	2.62063	3.02867	2.58317	2.45898	1.31766	2.01089	2.04689	1.22032
ENSG00000167110	0.666724	0.000707005	0.0166678	no	9:-:128255829-128275995	ENSG00000167110	2801	A0A087WYC0,H0Y7B8,A0A6Q8KRG2,A0A1W2PQY5,B7ZC06,Q5PXD5,R4GND7,Q08379	GOLGA2	golgin A2 [Source:HGNC Symbol%3BAcc:HGNC:4425]	13.1754	15.3565	13.5884	12.6381	21.8007	25.4694	25.0335	15.4997
ENSG00000136631	-0.537457964875607	0.000918778	0.0193113	no	1:+:150067279-150145329	ENSG00000136631	11311	B7Z7G7,A0A2R8YD95,A0A2R8Y7W9,Q5T4Q0,A0A087WU65,A0A2R8YF01,A0A1B0GXI6,A0A2R8YDP1,A0A2R8YEX8,A0A2R8YE10,Q9NRW7	VPS45	vacuolar protein sorting 45 homolog [Source:HGNC Symbol%3BAcc:HGNC:14579]	4.83973	4.48307	5.29601	4.92135	3.43198	3.05682	2.66068	3.82296
ENSG00000109790	-0.395297248170349	0.000823426	0.0180132	no	4:+:39045039-39126857	ENSG00000109790	51088	A0A024R9V8,L8E8A1,Q642I3,Q96PQ7,Q7Z6D5,Q6PD75,H0YAF6,H0Y9Y5	KLHL5	kelch like family member 5 [Source:HGNC Symbol%3BAcc:HGNC:6356]	5.83271	6.14055	6.27309	6.54711	4.51376	4.6651	4.29728	4.97018
ENSG00000100380	-0.354466599662388	0.000640895	0.0156931	no	22:-:40824535-40856639	ENSG00000100380	6767	F6VDH7,F8WAQ7,Q0IJ56,Q3KNR6,Q9P1I4,P50502,H7C3I1	ST13	ST13 Hsp70 interacting protein [Source:HGNC Symbol%3BAcc:HGNC:11343]	65.5722	59.7941	61.3225	69.7349	51.1848	46.6976	45.6457	57.8857
ENSG00000178607	0.967282	0.000903242	0.0190946	no	17:-:64039080-64130819	ENSG00000178607	2081	A0A7P0TA38,A0A7P0TAB0,O75460	ERN1	endoplasmic reticulum to nucleus signaling 1 [Source:HGNC Symbol%3BAcc:HGNC:3449]	0.99986	1.23394	1.21788	1.19273	2.22599	2.70065	2.95464	1.24575
ENSG00000170629	-0.879761359781606	0.00117756	0.0223925	no	7:-:103175133-103280410	ENSG00000170629	349152	Q6ZN68	DPY19L2P2	DPY19L2 pseudogene 2 [Source:HGNC Symbol%3BAcc:HGNC:21764]	1.98462	2.18287	1.78497	1.58363	1.11135	0.72062	0.752	1.39751
ENSG00000118418	-0.446976301059388	0.000885293	0.0188293	no	6:-:79201245-79234738	ENSG00000118418	9324	A0A087WZE9,Q15651	HMGN3	high mobility group nucleosomal binding domain 3 [Source:HGNC Symbol%3BAcc:HGNC:12312]	39.5218	36.9332	39.037	37.0535	27.8737	24.0337	28.5654	28.3514
ENSG00000108852	-0.740678725631753	0.000926711	0.0194017	no	17:-:43875357-43909711	ENSG00000108852	4355	A0A0C4DH75,D3DX49,E5RJK0,A0A087WVY2,E5RIM9,E5RK44,E5RI32,E5RFN8,A0A0A0MRU0,E5RI47,D3DX48,B4DZ84,E5RK50,A0A0D9SFF8,A0A087X0C7,E5RIU3,Q08050,Q14168	MPP2	membrane palmitoylated protein 2 [Source:HGNC Symbol%3BAcc:HGNC:7220]	5.4939	5.85771	5.72802	5.13891	3.74506	2.83003	2.14476	4.49264
ENSG00000083720	-0.43657585483565	0.000734472	0.0169399	no	5:-:41730065-41870425	ENSG00000083720	5019	P55809,A1E286,A0A024R040,E9PDW2	OXCT1	3-oxoacid CoA-transferase 1 [Source:HGNC Symbol%3BAcc:HGNC:8527]	30.3977	25.9689	29.6845	28.4977	22.5861	17.9953	18.6923	24.1154
ENSG00000197540	3.16334	0.000680533	0.0163094	up	19:+:544034-549924	ENSG00000197540	3004	U3KQV5,P51124	GZMM	granzyme M [Source:HGNC Symbol%3BAcc:HGNC:4712]	0.06474	0	0.068	0	0.69409	1.16048	0.37003	0.12316
ENSG00000185989	0.612138	0.000734588	0.0169399	no	13:-:113977783-114132623	ENSG00000185989	22821	Q14644	RASA3	RAS p21 protein activator 3 [Source:HGNC Symbol%3BAcc:HGNC:20331]	16.5548	18.846	16.9832	17.6973	26.3114	30.9794	30.379	19.5852
ENSG00000226318	1.33365	0.00138788	0.02479	up	10:-:67960702-67961464	ENSG00000226318	100271594	-	RPS3AP38	RPS3A pseudogene 38 [Source:HGNC Symbol%3BAcc:HGNC:36145]	2.0047	1.35018	2.02125	0.68631	3.2823	2.87459	3.28447	3.81356
ENSG00000029363	-0.672460472600675	0.000676759	0.0162473	no	6:-:136256627-136289851	ENSG00000029363	9774	E9PK91,Q6DCA8,H0YF00,H0YF63,H0YF14,E9PK09,E9PKI6,E9PQN2,Q9NYF8,A0A1W2PQ43,E9PJA7	BCLAF1	BCL2 associated transcription factor 1 [Source:HGNC Symbol%3BAcc:HGNC:16863]	22.1038	20.5514	21.1994	26.3187	14.524	11.3121	10.8515	21.3843
ENSG00000166348	-0.517937458466883	0.000903471	0.0190946	no	10:-:73497538-73625994	ENSG00000166348	159195	X6RH50,X6RGF2,A0A7P0T9K1,A0A7P0T9N2,R4GN32,H7C1E9,Q70EL1,X6RHN7,H7C296	USP54	ubiquitin specific peptidase 54 [Source:HGNC Symbol%3BAcc:HGNC:23513]	3.84534	4.15372	3.85899	3.97838	3.19196	2.40345	2.18445	3.00073
ENSG00000171608	0.465664	0.00081861	0.0180012	no	1:+:9651731-9729114	ENSG00000171608	5293	A0A2K8FKR1,A0A2K8FKQ1,O00329,B7ZM44,A0A2K8FKT1,A0A024R4H1,Q5SR50,F8W9P4,A0A2K8FKV1,A7E2E0	PIK3CD	phosphatidylinositol-4%2C5-bisphosphate 3-kinase catalytic subunit delta [Source:HGNC Symbol%3BAcc:HGNC:8977]	7.36172	9.35826	6.53446	7.31777	10.3947	10.0532	10.2609	10.2735
ENSG00000181896	-0.649492632883543	0.00100043	0.0203385	no	19:+:19668796-19683509	ENSG00000181896	94039	Q96F93,Q8IZC7,Q504T0,K7ENV8,K7EN16	ZNF101	zinc finger protein 101 [Source:HGNC Symbol%3BAcc:HGNC:12881]	3.19907	3.50107	3.84966	3.86156	2.34514	1.87606	1.76795	2.91862
ENSG00000125977	0.42924	0.000633797	0.0155944	no	20:-:34088309-34112243	ENSG00000125977	8894	Q3B7I9,P20042,B5BU01,Q6IBR8	EIF2S2	eukaryotic translation initiation factor 2 subunit beta [Source:HGNC Symbol%3BAcc:HGNC:3266]	79.3517	83.4067	83.9438	94.4207	116.621	127.476	128.03	97.1509
ENSG00000168026	0.939216	0.00116423	0.0222427	no	3:+:39107680-39138903	ENSG00000168026	199223	A0A024R2K7,F8WDN4,A0A0B4J1Y2,Q8NDW8,A0A0C4DH51	TTC21A	tetratricopeptide repeat domain 21A [Source:HGNC Symbol%3BAcc:HGNC:30761]	0.98516	1.07018	0.85111	0.66298	1.5873	1.76423	2.19469	0.98994
ENSG00000052795	-0.81270386140523	0.00111483	0.0217353	no	4:+:158769026-158908050	ENSG00000052795	57600	D6RFH5,H0Y8F3,Q9P278	FNIP2	folliculin interacting protein 2 [Source:HGNC Symbol%3BAcc:HGNC:29280]	1.13664	1.47897	1.52147	1.32332	0.81452	0.53263	0.64219	1.04402
ENSG00000197852	-0.986833655890246	0.00132962	0.0240903	no	1:-:111680630-111755824	ENSG00000197852	55924	E9PND8,E9PR53,Q9NTI7	INKA2	inka box actin regulator 2 [Source:HGNC Symbol%3BAcc:HGNC:28045]	1.15802	1.10904	0.78401	0.77815	0.50367	0.43838	0.30084	0.56438
ENSG00000112118	-0.689062178018222	0.000653384	0.0158585	no	6:-:52264014-52284881	ENSG00000112118	4172	Q7Z6P5,A0A0S2Z4T1,A0A499FHX9,A0A0S2Z492,P25205,J3KQ69	MCM3	minichromosome maintenance complex component 3 [Source:HGNC Symbol%3BAcc:HGNC:6945]	79.614	70.5077	69.4772	82.4631	55.735	36.7391	34.8563	68.1096
ENSG00000133773	0.605345	0.000951794	0.0197549	no	12:-:82223681-82358805	ENSG00000133773	29080	Q9P031,F8VNY5	CCDC59	coiled-coil domain containing 59 [Source:HGNC Symbol%3BAcc:HGNC:25005]	6.20878	5.42601	5.29707	7.31226	7.98323	9.64623	9.79069	7.67551
ENSG00000160469	0.670136	0.000981474	0.0200819	no	19:+:55282072-55312562	ENSG00000160469	84446	J3KNK0,K7EM68,K7EN26,Q8TDC3	BRSK1	BR serine/threonine kinase 1 [Source:HGNC Symbol%3BAcc:HGNC:18994]	4.62667	5.3028	3.68912	4.37041	7.2839	7.581	7.75302	5.03355
ENSG00000275437	-0.950163139044783	0.00127176	0.0236328	no	20:-:62402236-62405935	ENSG00000275437	-	-	-	novel transcript%2C sense intronic to CABLES2	1.86857	2.58774	2.04934	2.5652	1.04753	0.85625	0.91358	1.68293
ENSG00000108064	-0.513712449000242	0.00073198	0.0169399	no	10:+:58385345-58399220	ENSG00000108064	7019	E5KSU5,Q00059,L8ECA1,Q3SX57,Q6LES8,Q05D31,H7BYN3	TFAM	transcription factor A%2C mitochondrial [Source:HGNC Symbol%3BAcc:HGNC:11741]	27.1283	23.9895	25.7668	30.9191	18.4914	16.6212	15.8996	24.9879
ENSG00000257093	-0.423979107643222	0.000820566	0.0180132	no	7:-:141656728-141702166	ENSG00000257093	57189	C9J7X6,A4D1U4	DENND11	DENN domain containing 11 [Source:HGNC Symbol%3BAcc:HGNC:29472]	9.51502	11.11	9.34802	8.79391	6.91848	7.17644	7.07842	7.05226
ENSG00000105825	0.589147	0.000494677	0.0135791	no	7:-:93885396-93890753	ENSG00000105825	7980	A0A3B3ISY1,A4ZVU7,A0A3B3IS67,H7C4A3,A0A3B3IRW1,P48307	TFPI2	tissue factor pathway inhibitor 2 [Source:HGNC Symbol%3BAcc:HGNC:11761]	425.305	320.897	481.784	293.083	578.23	692.041	675.851	524.088
ENSG00000161547	-0.979523197954068	0.000710956	0.0166921	no	17:-:76734115-76737333	ENSG00000161547	6427	Q01130,A0A2I7N9Z4,J3KP15,J3QL05	SRSF2	serine and arginine rich splicing factor 2 [Source:HGNC Symbol%3BAcc:HGNC:10783]	69.4892	62.2077	64.9067	88.5075	34.8033	26.1021	25.5955	69.83
ENSG00000006125	-0.281973607998297	0.000578528	0.0148659	no	17:+:35578046-35726413	ENSG00000006125	163	H0UID5,A0A140VJE8,K7ERB2,K7EN71,K7EJ01,H0UID4,A0A087WXS3,A0A087WYD1,A0A087X253,K7EMN7,A0A087WZQ6,A0A087WU93,H0UID3,K7EJX1,K7EKZ5,P63010	AP2B1	adaptor related protein complex 2 subunit beta 1 [Source:HGNC Symbol%3BAcc:HGNC:563]	70.6055	66.6262	67.6365	72.4673	57.319	56.6475	57.4127	64.3433
ENSG00000153914	-0.324809610247637	0.000740934	0.0170004	no	5:+:66139971-66183615	ENSG00000153914	140890	E5RJ76,Q8WXA9,E5RK30,E5RFV3,A0A087WY03,H0YC47	SREK1	splicing regulatory glutamic acid and lysine rich protein 1 [Source:HGNC Symbol%3BAcc:HGNC:17882]	7.02402	7.38551	7.22912	7.39619	5.58036	5.60487	5.56283	6.15131
ENSG00000231991	0.403063	0.000861339	0.0185689	no	9:+:33624274-33625293	ENSG00000231991	304	A6NMY6	ANXA2P2	annexin A2 pseudogene 2 [Source:HGNC Symbol%3BAcc:HGNC:539]	43.6082	42.8946	45.8002	43.9588	56.4716	58.118	61.0229	53.5736
ENSG00000173276	0.524012	0.000903744	0.0190946	no	21:-:41986831-42010387	ENSG00000173276	49854	E7EVF9,Q5KS07,Q9ULJ3	ZBTB21	zinc finger and BTB domain containing 21 [Source:HGNC Symbol%3BAcc:HGNC:13083]	4.10571	3.84851	4.336	4.48991	5.8948	6.46888	6.33984	4.7425
ENSG00000068354	0.377056	0.00083311	0.0181661	no	X:+:48539714-48562609	ENSG00000068354	4943	B9A6M7,Q3MII6,C9JMI8	TBC1D25	TBC1 domain family member 25 [Source:HGNC Symbol%3BAcc:HGNC:8092]	13.6374	15.4783	13.7073	13.8638	17.4856	18.5111	17.9132	18.1657
ENSG00000163584	0.918088	0.0011301	0.0218474	no	3:-:170864875-170870208	ENSG00000163584	200916	Q6P5R6,H0Y8C2,Q5JWX6,F8WDK8,C9JYQ9	RPL22L1	ribosomal protein L22 like 1 [Source:HGNC Symbol%3BAcc:HGNC:27610]	4.47465	3.98872	4.04164	6.35101	8.19855	10.2186	9.57604	5.39105
ENSG00000049167	-0.516315471852435	0.00104921	0.0209277	no	5:-:60866454-60945073	ENSG00000049167	1161	C9JNT2,A0A2R8YD24,A0A0S2Z3P2,A0A7I2PE23,A0A6Q8PH55,A0A2R8Y5I1,A0A6Q8PFI5,A0A0S2Z3L1,Q13216,A0A2R8YEZ3,G3XAG7	ERCC8	ERCC excision repair 8%2C CSA ubiquitin ligase complex subunit [Source:HGNC Symbol%3BAcc:HGNC:3439]	0.83712	0.82683	0.82819	0.76941	0.60625	0.47436	0.49782	0.59387
ENSG00000168237	0.530286	0.00110634	0.0216734	no	3:+:52287089-52295257	ENSG00000168237	132158	C9J3N5,A1LQE8,C9JA32,A0A0C4DGA0,Q8IVS8	GLYCTK	glycerate kinase [Source:HGNC Symbol%3BAcc:HGNC:24247]	2.29725	2.86942	2.49315	2.17097	3.66925	3.45676	2.9906	3.25328
ENSG00000173473	-0.293171178851315	0.000647219	0.01583	no	3:-:47585269-47782106	ENSG00000173473	6599	Q05CR1,Q58EY4,F8WE13,Q05BW5,Q92922	SMARCC1	SWI/SNF related%2C matrix associated%2C actin dependent regulator of chromatin subfamily c member 1 [Source:HGNC Symbol%3BAcc:HGNC:11104]	39.1946	40.8869	38.3581	43.0655	33.5997	32.1328	31.2653	35.6085
ENSG00000154511	-0.868609099129772	0.00126138	0.0234858	no	1:-:92832737-92961522	ENSG00000154511	388650	A0A087WZK6,A0A087WZ97,A0A087X2C2,Q5T7M9	DIPK1A	divergent protein kinase domain 1A [Source:HGNC Symbol%3BAcc:HGNC:32213]	3.38478	3.27404	3.61729	2.7106	1.9291	1.1235	1.50839	2.25927
ENSG00000234709	-2.82488965690181	0.000654502	0.015871	down	9:-:99998301-99999069	ENSG00000234709	100422343	-	UPF3AP3	UPF3A pseudogene 3 [Source:HGNC Symbol%3BAcc:HGNC:38395]	0.55694	0.55162	0.91918	0.17024	0	0.07923	0.07579	0
ENSG00000090905	-0.454184615156803	0.000774263	0.0174426	no	16:+:24610209-24827632	ENSG00000090905	27327	H3BRT3,I3L3S5,H3BTQ1,I3L218,Q8NDV7,H7C269	TNRC6A	trinucleotide repeat containing adaptor 6A [Source:HGNC Symbol%3BAcc:HGNC:11969]	9.27093	9.04687	8.95898	9.79228	6.46496	5.72232	6.10757	8.65654
ENSG00000152291	-0.317711431530858	0.000623855	0.0154706	no	2:-:85318020-85328296	ENSG00000152291	10618	A0A5F9UY30,A0A5H1ZRP2,O43493	TGOLN2	trans-golgi network protein 2 [Source:HGNC Symbol%3BAcc:HGNC:15450]	57.7951	51.3941	57.6962	57.3501	45.7677	45.2032	43.9282	51.9418
ENSG00000114770	-0.443170963083007	0.000824409	0.0180132	no	3:-:183919934-184017939	ENSG00000114770	10057	C9JZL5,H7C271,F8WDH3,F8WCY8,A5PKY6,E9PET4,O15440	ABCC5	ATP binding cassette subfamily C member 5 [Source:HGNC Symbol%3BAcc:HGNC:56]	6.99854	8.61131	7.74047	6.89414	5.96547	4.95873	5.19984	5.69404
ENSG00000137312	0.443515	0.000776694	0.0174698	no	6:-:30727709-30742732	ENSG00000137312	10211	A2ABJ5,Q5ST80,A0A140T9R1,Q6IB58,A0A140T974,A2VCL5,A0A140T905,A0A140T959,A0A140T9H7,A0A140T9W4,A2AB09,A2AB12,A2AB11,A0A140T957,A2AB10,A0A140T9C3,P41440,O75955,A0A140T9B1,A2AB13,A0A140T9X0,A0A140T910,A0A0G2JJQ6,A0A140T907,A0A140T9L9	FLOT1	flotillin 1 [Source:HGNC Symbol%3BAcc:HGNC:3757]	30.5245	27.7405	26.3492	29.7998	36.9004	42.7912	40.9334	33.3273
ENSG00000221916	1.20219	0.00149681	0.0259709	up	19:-:49118402-49119143	ENSG00000221916	55150	Q9NVV2	C19orf73	chromosome 19 open reading frame 73 [Source:HGNC Symbol%3BAcc:HGNC:25534]	0.98949	1.71507	1.73205	1.85255	3.93773	3.3665	2.43489	3.45091
ENSG00000103253	1.05468	0.00110425	0.0216624	up	16:+:726936-735525	ENSG00000103253	84264	H3BT20,B4DED4,I3L1W0,H3BU61,H3BR74,H3BQ57,H3BN70,I3L3H5,I3L1B7,Q6PII5	HAGHL	hydroxyacylglutathione hydrolase like [Source:HGNC Symbol%3BAcc:HGNC:14177]	1.87308	2.82803	2.12317	1.93059	3.7066	5.32258	6.53845	2.58548
ENSG00000110400	-0.75997245372268	0.000965512	0.0199411	no	11:-:119623408-119729200	ENSG00000110400	5818	Q15223	NECTIN1	nectin cell adhesion molecule 1 [Source:HGNC Symbol%3BAcc:HGNC:9706]	5.33799	5.82191	6.09954	4.42129	3.13513	2.61098	2.3336	4.71247
ENSG00000226562	-0.874215033100285	0.00115772	0.0221778	no	9:+:33580695-33607874	ENSG00000226562	106478958	-	CYP4F26P	cytochrome P450 family 4 subfamily F member 26%2C pseudogene [Source:HGNC Symbol%3BAcc:HGNC:39948]	4.68913	4.46629	3.98078	3.95883	2.8033	1.44705	1.81234	3.26313
ENSG00000143183	-0.700786665040082	0.000863762	0.018579	no	1:-:165724293-165827755	ENSG00000143183	54499	J3KTQ7,A0A0D9SEL8,L8EA41,B7Z591,J3QRB3,J3KS45,J3QQY2,Q9UM00	TMCO1	transmembrane and coiled-coil domains 1 [Source:HGNC Symbol%3BAcc:HGNC:18188]	17.6451	12.1972	15.1538	14.3425	8.1169	8.05322	7.13458	13.1228
ENSG00000154814	0.668015	0.00113538	0.0218676	no	3:+:16265160-16350299	ENSG00000154814	92106	C9JLB7,F8WBF3,U3KQU8,A0A024R2G9,Q96HP4,F8WB50	OXNAD1	oxidoreductase NAD binding domain containing 1 [Source:HGNC Symbol%3BAcc:HGNC:25128]	1.92735	1.50131	2.15075	2.07271	2.9056	3.25868	2.56261	2.6066
ENSG00000124160	-0.988772089319213	0.000937346	0.0195718	no	20:-:46060991-46089962	ENSG00000124160	57727	Q5JY17,Q9HCD5	NCOA5	nuclear receptor coactivator 5 [Source:HGNC Symbol%3BAcc:HGNC:15909]	17.8578	16.4279	15.686	21.4603	8.85919	5.68813	6.59811	16.787
ENSG00000152359	0.608945	0.0011323	0.0218654	no	5:-:75674124-75717448	ENSG00000152359	134359	D6RJ06,Q8NA72,D6RBC1,D6RIH2,D6RDG4,D6REA5	POC5	POC5 centriolar protein [Source:HGNC Symbol%3BAcc:HGNC:26658]	3.29656	3.95713	2.97303	3.98683	5.50013	5.29863	5.46111	4.08983
ENSG00000215190	-1.15163733173235	0.00137425	0.0246545	down	6:-:57946074-57961501	ENSG00000215190	106660612	-	LINC00680	long intergenic non-protein coding RNA 680 [Source:HGNC Symbol%3BAcc:HGNC:44417]	2.69957	3.082	2.27254	3.46134	1.04435	0.77978	1.06	2.2541
ENSG00000111602	-0.364768914114392	0.000716531	0.0167091	no	12:-:56416363-56449426	ENSG00000111602	8914	Q9UNS1	TIMELESS	timeless circadian regulator [Source:HGNC Symbol%3BAcc:HGNC:11813]	36.3587	35.7007	35.6274	39.2786	28.1785	27.3128	24.6827	33.8269
ENSG00000182111	-0.563326943482422	0.00112943	0.0218474	no	7:+:57450177-57473559	ENSG00000182111	441234	A6NP11	ZNF716	zinc finger protein 716 [Source:HGNC Symbol%3BAcc:HGNC:32458]	3.93406	3.51265	3.68779	2.88965	2.20888	2.24523	2.47216	2.02174
ENSG00000204599	0.584948	0.00112732	0.0218474	no	6:+:30326479-30343729	ENSG00000204599	56658	A2AAZ4,A2AAZ3,A2AAZ2,A0A024RCR1,H0Y735,A2AAZ6,A2AAZ5,A0A024RCP5,Q9HCM9	TRIM39	tripartite motif containing 39 [Source:HGNC Symbol%3BAcc:HGNC:10065]	2.82318	3.24075	2.96509	3.48504	4.52928	4.13762	5.25433	3.80071
ENSG00000137285	1.54921	0.00149745	0.0259709	up	6:-:3223324-3231730	ENSG00000137285	347733	Q9BVA1,A0A024QZU2,A1L195	TUBB2B	tubulin beta 2B class IIb [Source:HGNC Symbol%3BAcc:HGNC:30829]	0.16178	0.14567	0.30894	0.14161	0.60202	0.43937	0.77053	0.27978
ENSG00000197563	-0.436488881453794	0.000883521	0.0188197	no	18:-:61905255-62187118	ENSG00000197563	23556	K7ESH9,A0A1W2PQP4,K7EL34,A0A1W2PPB6,A0A1W2PPR7,A0A1W2PS19,A0A1W2PNQ8,A0A1W2PRH3,A0A1W2PPA0,A0A1W2PQR8,K7EMD7,A0A1W2PNW5,K7EJM6,K7EQG0,K7EID9,A0A1W2PQZ1,K7ENK2,A0A1W2PQ49,A0A1W2PPK6,A0A1W2PQA9,A0A1W2PNR0,A0A1W2PNH8,K7ERX5,A0A024R2C3,K7ELE1,O95427,A0A1W2PR74,K7EPJ2	PIGN	phosphatidylinositol glycan anchor biosynthesis class N [Source:HGNC Symbol%3BAcc:HGNC:8967]	3.77989	3.63537	4.29114	3.33433	2.66403	2.77327	2.71421	2.67348
ENSG00000135736	-0.697022099389058	0.00108437	0.0214047	no	16:-:57512181-57536571	ENSG00000135736	92922	L0R6E4,Q96A19	CCDC102A	coiled-coil domain containing 102A [Source:HGNC Symbol%3BAcc:HGNC:28097]	9.16192	11.9725	8.58968	10.6229	6.45137	6.32898	4.11229	7.20878
ENSG00000141542	-0.761534793971767	0.0013083	0.0239709	no	17:-:82654973-82698698	ENSG00000141542	10966	Q12829,I3L178,H0YFJ5,J3KN64	RAB40B	RAB40B%2C member RAS oncogene family [Source:HGNC Symbol%3BAcc:HGNC:18284]	1.6477	1.77943	1.55331	1.78403	0.89965	0.89945	0.73749	1.28399
ENSG00000121068	0.49586	0.00117615	0.0223925	no	17:+:61399843-61409466	ENSG00000121068	6909	F8WCM9,A0A024QZ86,Q13207	TBX2	T-box transcription factor 2 [Source:HGNC Symbol%3BAcc:HGNC:11597]	1.94153	2.10234	1.82782	1.89418	2.75495	2.52437	2.55851	2.52605
ENSG00000172197	-0.545740642407873	0.00109079	0.0214719	no	6:-:20099684-20212469	ENSG00000172197	154141	Q6ZNC8	MBOAT1	membrane bound O-acyltransferase domain containing 1 [Source:HGNC Symbol%3BAcc:HGNC:21579]	6.15371	5.70262	6.06188	4.79765	4.02578	3.50761	3.261	4.07701
ENSG00000252569	-2.40071872960104	0.00052761	0.0140875	down	16:-:53443228-53443332	ENSG00000252569	106480643	-	RNU6-1153P	RNA%2C U6 small nuclear 1153%2C pseudogene [Source:HGNC Symbol%3BAcc:HGNC:48116]	1.7481	1.15427	1.22398	1.2468	0	0	0	0
ENSG00000248668	1.54231	0.00152555	0.0262532	up	5:+:41869927-41872241	ENSG00000248668	100874002	-	OXCT1-AS1	OXCT1 antisense RNA 1 [Source:HGNC Symbol%3BAcc:HGNC:40423]	0.33117	0.54668	0.23188	0.2362	1.18342	0.98932	1.10409	0.44624
ENSG00000168264	1.50817	0.000860119	0.0185689	up	1:-:234604269-234610178	ENSG00000168264	359948	Q7Z5L9	IRF2BP2	interferon regulatory factor 2 binding protein 2 [Source:HGNC Symbol%3BAcc:HGNC:21729]	8.62507	11.9462	8.90327	9.38576	28.3559	40.3827	41.3067	11.1476
ENSG00000258559	0.913375	0.00156584	0.026606	no	14:-:74289127-74294425	ENSG00000258559	-	-	-	novel transcript%2C sense overlapping ABCD4	1.43224	1.99485	1.17518	1.53227	2.87892	2.80783	3.02699	1.95828
ENSG00000104213	-1.62270226755109	0.00134726	0.0242925	down	8:+:17576433-17644071	ENSG00000104213	5157	Q15198,A0A669KBD1	PDGFRL	platelet derived growth factor receptor like [Source:HGNC Symbol%3BAcc:HGNC:8805]	0.5815	0.67611	0.45141	0.37868	0.22176	0.15105	0.16858	0.07214
ENSG00000162734	0.402453	0.000788633	0.0175585	no	1:+:160205380-160215376	ENSG00000162734	8682	Q15121,Q6FHL9,B1AKZ4,B1AKZ5	PEA15	proliferation and apoptosis adaptor protein 15 [Source:HGNC Symbol%3BAcc:HGNC:8822]	44.3762	37.0876	42.7927	52.5692	57.9451	55.8538	58.6811	56.8048
ENSG00000100979	1.51575	0.00159679	0.0267693	up	20:-:45898621-45912155	ENSG00000100979	5360	B3KUE5,P55058	PLTP	phospholipid transfer protein [Source:HGNC Symbol%3BAcc:HGNC:9093]	0.3371	0.71546	0.60693	0.2576	1.36106	1.79827	1.33029	0.59546
ENSG00000128578	-0.87227323203582	0.00112265	0.0218282	no	7:+:129434432-129488399	ENSG00000128578	57464	Q9ULQ0	STRIP2	striatin interacting protein 2 [Source:HGNC Symbol%3BAcc:HGNC:22209]	4.75767	4.29978	4.35172	4.39943	2.67856	1.72088	1.64617	3.87174
ENSG00000196418	-0.75261185477196	0.00127894	0.0236889	no	1:-:247121975-247172020	ENSG00000196418	7678	J3QKQ6,Q15973	ZNF124	zinc finger protein 124 [Source:HGNC Symbol%3BAcc:HGNC:12907]	2.44373	2.4427	2.43647	2.63851	1.40483	1.0429	1.30871	1.93876
ENSG00000145476	-0.684105712237794	0.0013991	0.0248973	no	4:+:186191567-186213463	ENSG00000145476	285440	Q6ZWL3,Q49AA5	CYP4V2	cytochrome P450 family 4 subfamily V member 2 [Source:HGNC Symbol%3BAcc:HGNC:23198]	0.88953	0.86863	0.73029	0.93156	0.50062	0.50527	0.5609	0.41112
ENSG00000105983	-0.438842704938049	0.000862269	0.0185749	no	7:-:156668946-156893216	ENSG00000105983	64327	H0Y6V6,F8WDW0,F8WEN8,Q8WVP7,F8WEK4,Q8NDP7,F8WB14,A0A1W2PQV9,F8WCL1,F2Z2Z3,H7C1Y4	LMBR1	limb development membrane protein 1 [Source:HGNC Symbol%3BAcc:HGNC:13243]	9.17881	8.31601	8.7366	7.56316	6.28864	5.68224	5.37136	7.21213
ENSG00000198682	-0.688410540417272	0.00104696	0.020912	no	10:+:87659613-87747705	ENSG00000198682	9060	Q5TB52,O95340	PAPSS2	3'-phosphoadenosine 5'-phosphosulfate synthase 2 [Source:HGNC Symbol%3BAcc:HGNC:8604]	9.24569	8.97929	9.50585	7.8234	5.92925	4.22285	4.18225	7.55408
ENSG00000229431	1.47758	0.00151616	0.0261485	up	1:+:43385113-43389155	ENSG00000229431	107984947	-	MED8-AS1	MED8 antisense RNA 1 [Source:HGNC Symbol%3BAcc:HGNC:40908]	1.00438	1.07769	1.23068	0.35818	2.61027	1.91694	2.3918	1.83103
ENSG00000173295	0.765479	0.00132731	0.0240903	no	8:+:8228595-8244865	ENSG00000173295	286042	-	FAM86B3P	family with sequence similarity 86 member B3%2C pseudogene [Source:HGNC Symbol%3BAcc:HGNC:44371]	1.35684	1.7794	1.05559	1.5457	2.32637	2.26437	2.76442	1.72075
ENSG00000182093	-0.787694220905588	0.00118239	0.0224694	no	21:+:39377698-39428528	ENSG00000182093	7485	A0A3B3IT79,A0A096LNT6,A0A3B3ISE5,A0A3B3IUG4,A0A3B3ISA8,B4DLW3,H7BYE5,B7Z1T1,A0A096LNK8,H7C384,C9JLV3,O00258	GET1	guided entry of tail-anchored proteins factor 1 [Source:HGNC Symbol%3BAcc:HGNC:12790]	2.5921	1.99214	2.50668	2.5913	1.25621	1.10017	1.10637	2.00742
ENSG00000067082	1.34422	0.000701935	0.0166406	up	10:-:3775996-3785281	ENSG00000067082	1316	Q99612,D3GC14	KLF6	Kruppel like factor 6 [Source:HGNC Symbol%3BAcc:HGNC:2235]	29.7097	40.7876	34.1967	22.3592	92.7888	110.597	113.171	37.6907
ENSG00000143612	0.394526	0.000815433	0.0179452	no	1:-:154206696-154220637	ENSG00000143612	25912	Q09GN0,X6R6S3,A0A1W2PQS0,A0A3B3IS96,X6R6F3,Q9BWL3,A0A1W2PQP6	C1orf43	chromosome 1 open reading frame 43 [Source:HGNC Symbol%3BAcc:HGNC:29876]	44.0658	39.0149	40.7214	44.2263	51.4993	56.4301	60.6595	50.3266
ENSG00000116729	-0.590316565692835	0.00100523	0.0203924	no	1:-:68098473-68233120	ENSG00000116729	79971	H0YDL2,Q5T9L3,H0YCG9,Q7Z430,E9PM62,E9PQK1,E9PJW4,E9PKJ0,L8E8F2,E9PM23	WLS	Wnt ligand secretion mediator [Source:HGNC Symbol%3BAcc:HGNC:30238]	10.3733	10.845	12.9988	8.14724	6.48571	7.32361	6.56127	6.79963
ENSG00000279541	1.26277	0.00159226	0.0267693	up	19:-:57293083-57294469	ENSG00000279541	-	-	-	TEC	0.52934	0.69905	0.60228	0.37754	1.37571	1.62526	1.05047	0.92306
ENSG00000230074	2.17618	0.00160111	0.0268195	up	9:+:34665607-34681981	ENSG00000230074	-	-	-	novel transcript	0.65089	0.3868	0.50131	0.32496	1.77617	3.54318	2.97601	0.70164
ENSG00000179046	1.13033	0.000853298	0.0184933	up	4:-:188091272-188109603	ENSG00000179046	205860	J3KNI5,Q6T5J5,B7ZLC3,Q8N7C3	TRIML2	tripartite motif family like 2 [Source:HGNC Symbol%3BAcc:HGNC:26378]	23.6833	26.774	23.0835	23.9215	48.1953	68.234	81.9859	28.5157
ENSG00000177917	-0.395017456389834	0.000985079	0.0201085	no	2:+:152717893-152762396	ENSG00000177917	151188	H7C0H7,H7C192,Q8N6S5	ARL6IP6	ADP ribosylation factor like GTPase 6 interacting protein 6 [Source:HGNC Symbol%3BAcc:HGNC:24048]	14.1728	13.1288	14.3536	13.6058	10.2361	9.97046	9.86908	11.1786
ENSG00000200550	-2.57840343249576	0.000589886	0.0149133	down	2:+:42712740-42712847	ENSG00000200550	106481220	-	RNU6-137P	RNA%2C U6 small nuclear 137%2C pseudogene [Source:HGNC Symbol%3BAcc:HGNC:47100]	1.69954	1.68331	2.97495	0.60608	0	0	0	0
ENSG00000188825	0.572032	0.00137095	0.0246108	no	17:-:43338741-43389199	ENSG00000188825	100130581	-	LINC00910	long intergenic non-protein coding RNA 910 [Source:HGNC Symbol%3BAcc:HGNC:44361]	0.61211	0.67858	0.73725	0.63084	0.96872	0.92269	0.93077	0.876
ENSG00000198521	-0.607044333883681	0.00116923	0.0222786	no	19:-:21804946-21852125	ENSG00000198521	7594	M0R0T7,P17038,A0A024R7P7,M0R3D5,A0A0G2JQ90,A0A087WSW2,M0QYJ6,M0QXI2	ZNF43	zinc finger protein 43 [Source:HGNC Symbol%3BAcc:HGNC:13109]	3.01983	2.43632	2.94082	2.61645	1.93442	1.33413	1.69486	1.97557
ENSG00000169714	0.364796	0.000749416	0.0171316	no	3:-:129167827-129183922	ENSG00000169714	7555	A0A0S2Z4K2,D6RAT4,A0A0S2Z4Q3,P62633,A0A0S2Z4P7	CNBP	CCHC-type zinc finger nucleic acid binding protein [Source:HGNC Symbol%3BAcc:HGNC:13164]	57.5131	52.5508	56.7644	66.6257	74.0032	82.4634	76.314	69.2039
ENSG00000057252	-0.496842894142189	0.000874459	0.0187244	no	1:+:179293714-179358680	ENSG00000057252	6646	P35610,B1APM4	SOAT1	sterol O-acyltransferase 1 [Source:HGNC Symbol%3BAcc:HGNC:11177]	17.0929	14.8016	19.8327	14.3902	10.9553	11.7589	10.433	12.9184
ENSG00000141505	0.838561	0.00160376	0.0268324	no	17:-:7173431-7179564	ENSG00000141505	432	I3L2S9,J3QSZ2,I3L129,K7EPS5,I3L1F8,Q6FGQ5,P07306	ASGR1	asialoglycoprotein receptor 1 [Source:HGNC Symbol%3BAcc:HGNC:742]	0.68562	0.72758	0.87439	0.62872	1.22502	1.30043	1.46167	0.91609
ENSG00000139318	0.956505	0.0010342	0.0207297	no	12:-:89347235-89352501	ENSG00000139318	1848	F8VW29,A0A024RBC1,F8VZA4,Q689E8,Q16828,B5BU29	DUSP6	dual specificity phosphatase 6 [Source:HGNC Symbol%3BAcc:HGNC:3072]	6.94437	8.73104	8.29254	5.32611	17.0742	15.5353	16.069	7.96241
ENSG00000071575	-0.878951334296367	0.00154645	0.0264314	no	2:+:12716910-12742734	ENSG00000071575	28951	B5MCX4,F8WA18,Q92519	TRIB2	tribbles pseudokinase 2 [Source:HGNC Symbol%3BAcc:HGNC:30809]	1.2727	1.72496	1.58994	1.14661	0.58754	0.57363	0.81672	0.9302
ENSG00000121964	0.522412	0.00118831	0.0225101	no	2:-:143938068-144332568	ENSG00000121964	79712	C9J2C5,B8ZZ45,C9JIH3,Q4AE62,L0R871,F2Z2V8	GTDC1	glycosyltransferase like domain containing 1 [Source:HGNC Symbol%3BAcc:HGNC:20887]	0.9807	1.12537	1.06176	1.19248	1.33471	1.66919	1.50207	1.44234
ENSG00000166510	0.848289	0.00121633	0.0228707	no	18:-:54901509-54959461	ENSG00000166510	80323	A0A024R2B9,Q9H2F9,K7EN04	CCDC68	coiled-coil domain containing 68 [Source:HGNC Symbol%3BAcc:HGNC:24350]	3.06334	2.34935	2.51627	2.32089	4.35626	4.98513	5.77921	2.789
ENSG00000072133	-0.421460737504025	0.00103185	0.0206972	no	X:-:84058346-84188199	ENSG00000072133	27330	Q9UK32	RPS6KA6	ribosomal protein S6 kinase A6 [Source:HGNC Symbol%3BAcc:HGNC:10435]	5.3085	5.60924	5.5388	4.9796	3.87849	3.87971	3.55885	4.31466
ENSG00000010704	-0.523496050961348	0.00107771	0.0212879	no	6:+:26087281-26098343	ENSG00000010704	3077	Q9UK37,G3LGR0,I1VA54,G3LGR1,I1VA65,K0IIP4,Q9BXI5,A0A097CK87,Q8MH46,G3LGQ9,Q6B0J5,F8W7W8,H2E8T4,Q9HC65,Q9HC72,Q9HC69,G3LGQ6,Q86WL1,J9QF30,H7C4K4,I1VA57,H2E8T5,F5B2M9,G3LGQ7,Q9HC67,I1VA63,G3LGQ5,A0A097CK82,I1VA72,Q9HC63,I1VA66,A0A097CKB2,I1VA70,Q9HC71,H2EQK2,Q9HC66,I1VA56,Q30201,A0A097CK88,I1VA55,G3LGQ4,A0A097CKA4,I1VA71,H2E8T8,Q9TQ79,H2E8T7,K0I859,A0A097CK74	HFE	homeostatic iron regulator [Source:HGNC Symbol%3BAcc:HGNC:4886]	6.81373	7.27189	7.69974	5.44417	4.84383	4.5949	4.55973	4.29668
ENSG00000142945	0.353222	0.000785133	0.0175418	no	1:+:44739818-44767767	ENSG00000142945	11004	Q5JR91,H0Y5Z9,Q5JR89,Q99661	KIF2C	kinesin family member 2C [Source:HGNC Symbol%3BAcc:HGNC:6393]	46.9028	44.5269	45.4888	57.0728	56.7828	62.847	62.3724	63.0153
ENSG00000202533	-2.74881007460582	0.000733069	0.0169399	down	5:+:132468147-132468257	ENSG00000202533	-	-	Y_RNA	Y RNA [Source:RFAM%3BAcc:RF00019]	4.40962	1.63781	3.47345	1.1794	0.53719	0	0	0
ENSG00000120802	-0.314468006595492	0.000727211	0.0168654	no	12:+:98515579-98550351	ENSG00000120802	7112	A0A024RBH7,G5E972,A0A024RBE7,H0YJH7,P42167,P42166	TMPO	thymopoietin [Source:HGNC Symbol%3BAcc:HGNC:11875]	39.9802	38.1008	39.071	44.5134	33.8138	31.366	30.6832	36.5619
ENSG00000105767	-0.612729989563884	0.00118848	0.0225101	no	19:-:43622368-43639850	ENSG00000105767	199731	Q8NFZ8	CADM4	cell adhesion molecule 4 [Source:HGNC Symbol%3BAcc:HGNC:30825]	11.6023	11.5989	12.2425	8.32349	6.86903	7.50432	7.10105	5.74988
ENSG00000268812	0.602945	0.00115951	0.0221971	no	22:+:30246205-30246998	ENSG00000268812	91370	-	LIF-AS2	LIF antisense RNA 2 [Source:HGNC Symbol%3BAcc:HGNC:28298]	20.9596	29.5363	21.2847	22.7533	32.8933	36.4478	40.5907	28.1446
ENSG00000200152	-2.14551480051	0.000938442	0.0195804	down	11:-:74968189-74968292	ENSG00000200152	106479662	-	RNU6-216P	RNA%2C U6 small nuclear 216%2C pseudogene [Source:HGNC Symbol%3BAcc:HGNC:47179]	5.29472	6.40952	5.56087	7.55271	2.2934	1.17164	0.56039	0.55957
ENSG00000198157	-0.548221869749716	0.00110343	0.021661	no	X:-:81113699-81201913	ENSG00000198157	79366	Q5JSK6,P82970,Q5JSK8,Q5JSL0,Q5JSK9,Q5JSK7	HMGN5	high mobility group nucleosome binding domain 5 [Source:HGNC Symbol%3BAcc:HGNC:8013]	15.0846	16.7668	15.2511	12.9051	10.6827	11.0426	10.368	7.77069
ENSG00000101443	-2.50916046389314	0.00110745	0.0216804	down	20:+:45469753-45481532	ENSG00000101443	10406	A0A384MTN6,Q14508,A8K2M3	WFDC2	WAP four-disulfide core domain 2 [Source:HGNC Symbol%3BAcc:HGNC:15939]	0.87078	1.63413	0.77014	0.34322	0.134	0.22818	0.08731	0.04359
ENSG00000176973	0.836132	0.00166209	0.0273378	no	11:+:65572349-65574198	ENSG00000176973	23625	Q8N5H3	FAM89B	family with sequence similarity 89 member B [Source:HGNC Symbol%3BAcc:HGNC:16708]	1.80445	2.11972	1.3222	1.7509	3.43538	3.00866	2.79809	2.43477
ENSG00000179941	-0.575906346721596	0.00133423	0.0240903	no	12:-:76344474-76348415	ENSG00000179941	79738	A0A077QPL9,Q8TAM1	BBS10	Bardet-Biedl syndrome 10 [Source:HGNC Symbol%3BAcc:HGNC:26291]	4.26981	4.14411	4.14225	3.35723	2.45666	2.25397	2.80948	2.5444
ENSG00000197670	1.126	0.00159037	0.0267652	up	20:+:53552770-53575863	ENSG00000197670	-	-	-	novel transcript%2C antisense to ZNF217	1.19824	1.33211	1.5153	1.22961	2.90754	3.16559	3.9133	1.41882
ENSG00000167799	0.722272	0.00153539	0.0262932	no	11:-:67627938-67629937	ENSG00000167799	254552	Q8WV74	NUDT8	nudix hydrolase 8 [Source:HGNC Symbol%3BAcc:HGNC:8055]	2.84862	4.33435	3.03517	2.51757	5.63292	5.26211	4.75838	3.88752
ENSG00000260852	-1.34134486632689	0.00173632	0.0278168	down	16:-:30919319-30923269	ENSG00000260852	283932	Q494R0	FBXL19-AS1	FBXL19 antisense RNA 1 [Source:HGNC Symbol%3BAcc:HGNC:27557]	1.02205	1.08897	0.9921	0.64612	0.28675	0.21588	0.26551	0.72173
ENSG00000131459	0.602324	0.00133029	0.0240903	no	5:-:180300698-180353336	ENSG00000131459	9945	A0A0S2Z4X9,E5RJP4,D6RAC1,O94808,A0A0S2Z4W6	GFPT2	glutamine-fructose-6-phosphate transaminase 2 [Source:HGNC Symbol%3BAcc:HGNC:4242]	2.25501	2.46452	2.23225	1.7054	3.41023	3.56183	2.65415	2.82284
ENSG00000173218	-0.629958637174134	0.000946062	0.01971	no	1:+:115641970-115698224	ENSG00000173218	81839	A0A024R0E3,Q96J52,Q8TAA9	VANGL1	VANGL planar cell polarity protein 1 [Source:HGNC Symbol%3BAcc:HGNC:15512]	11.2423	9.54042	11.1467	11.094	6.59242	5.97466	5.41887	10.23
ENSG00000197121	-0.48583567989023	0.00109609	0.0215615	no	2:-:196833004-196927796	ENSG00000197121	80055	B4DYY6,A6NI33,F8WD75,H7BZN8,Q75T13	PGAP1	post-GPI attachment to proteins inositol deacylase 1 [Source:HGNC Symbol%3BAcc:HGNC:25712]	3.04934	3.49984	3.39901	2.61602	2.15879	2.16278	2.18306	2.18898
ENSG00000113194	-0.461264129081307	0.000895631	0.0190067	no	5:+:176447628-176510074	ENSG00000113194	23197	D6RBG6,Q96CS3	FAF2	Fas associated factor family member 2 [Source:HGNC Symbol%3BAcc:HGNC:24666]	24.1573	18.9756	22.0198	21.8005	15.7023	14.748	13.1337	19.1953
ENSG00000019186	1.21887	0.00168998	0.0275013	up	20:-:54153446-54173986	ENSG00000019186	1591	Q07973	CYP24A1	cytochrome P450 family 24 subfamily A member 1 [Source:HGNC Symbol%3BAcc:HGNC:2602]	0.64436	0.39508	0.48339	1.11611	1.555	1.31384	1.59292	0.90474
ENSG00000123200	-0.383090459324347	0.00095913	0.0198471	no	13:-:45954465-46052759	ENSG00000123200	23091	A0A087WX14,Q32Q34,Q6PJ96,A0PJJ2,L8E857,Q5T200,A0A7I2V4I5	ZC3H13	zinc finger CCCH-type containing 13 [Source:HGNC Symbol%3BAcc:HGNC:20368]	8.34455	8.44195	8.64506	7.81784	6.14002	5.94712	5.98416	7.08657
ENSG00000136490	0.435941	0.00100913	0.0204189	no	17:-:63695888-63701172	ENSG00000136490	80774	J3QQM5,J3KRR0,J3QL69,Q9BT23	LIMD2	LIM domain containing 2 [Source:HGNC Symbol%3BAcc:HGNC:28142]	9.33655	12.1683	9.63004	9.89224	13.4544	14.2984	13.6531	12.6899
ENSG00000142627	0.694098	0.000650086	0.015832	no	1:-:16124337-16156069	ENSG00000142627	1969	A0A024QZA8,Q8IZL0,Q96HF4,P29317	EPHA2	EPH receptor A2 [Source:HGNC Symbol%3BAcc:HGNC:3386]	129.03	144.042	136.137	118.505	257.536	265.447	255.288	145.185
ENSG00000137692	0.382674	0.000979653	0.0200618	no	11:-:103050686-103092194	ENSG00000137692	84259	E9PLH8,E9PM04,E9PQV9,E9PM78,J3QQL8,H0YCN4,Q9BTE7,E9PLS2,A0A024R3A2,H0YD80	DCUN1D5	defective in cullin neddylation 1 domain containing 5 [Source:HGNC Symbol%3BAcc:HGNC:28409]	4.37258	4.252	4.48421	5.07367	5.94049	5.52426	6.03807	5.6819
ENSG00000178814	0.538309	0.000899118	0.0190665	no	8:-:144051266-144063965	ENSG00000178814	26873	A0A087WY99,A7E261,O14841	OPLAH	5-oxoprolinase%2C ATP-hydrolysing [Source:HGNC Symbol%3BAcc:HGNC:8149]	16.8492	25.3804	20.5322	22.1088	31.9021	32.5136	31.2596	25.7494
ENSG00000142867	0.607988	0.00111786	0.0217796	no	1:-:85265776-85276632	ENSG00000142867	8915	A0A087WWW9,A0A3B3ISX2,A2TDT2,O95999	BCL10	BCL10 immune signaling adaptor [Source:HGNC Symbol%3BAcc:HGNC:989]	6.15213	5.95393	6.04737	6.4011	10.9625	9.50469	9.74914	6.52115
ENSG00000258623	2.2653	0.00100416	0.0203854	up	14:-:68683411-68685565	ENSG00000258623	-	-	-	novel transcript%2C antisense to RAD51L1	0.39816	0.13145	0.13939	0.42597	1.6815	0.92511	1.01137	1.51484
ENSG00000172638	1.05471	0.00143049	0.0252933	up	11:-:65866441-65873592	ENSG00000172638	30008	E9PKA3,E9PI47,E9PNB8,E9PRU1,H0YCB5,E9PSC1,H0YEU0,E9PRQ8,H0YCR9,Q6FH22,O95967,H0YET5,A0A024R5G1	EFEMP2	EGF containing fibulin extracellular matrix protein 2 [Source:HGNC Symbol%3BAcc:HGNC:3219]	1.19034	1.85267	1.55974	0.84899	2.81735	3.04796	3.34758	1.47725
ENSG00000136630	1.02085	0.00149874	0.0259736	up	1:+:220879431-220885059	ENSG00000136630	3142	F8VWZ5,Q14774	HLX	H2.0 like homeobox [Source:HGNC Symbol%3BAcc:HGNC:4978]	0.78259	1.44258	0.87901	1.05819	2.27751	2.45693	2.27779	1.06486
ENSG00000103264	0.475469	0.00101533	0.0205002	no	16:-:87326987-87392142	ENSG00000103264	79791	A0A0C4DGU8,A0A1B0GV77,H3BQG7,Q5XUX0	FBXO31	F-box protein 31 [Source:HGNC Symbol%3BAcc:HGNC:16510]	6.80012	7.51569	6.87226	8.08975	9.09528	11.1799	10.9982	8.71661
ENSG00000272509	-1.92726243173418	0.00139913	0.0248973	down	8:+:94884609-94885070	ENSG00000272509	-	-	-	novel transcript%2C antisense to CCNE2	1.85404	2.361	4.03357	1.84186	0.3872	1.18686	0.37844	0.37789
ENSG00000187720	0.868123	0.000902386	0.0190946	no	15:+:71096952-71783383	ENSG00000187720	79875	A0A087X1T0,Q6ZMP0	THSD4	thrombospondin type 1 domain containing 4 [Source:HGNC Symbol%3BAcc:HGNC:25835]	5.16526	7.0674	6.56506	4.24476	9.99643	12.5721	12.696	6.98912
ENSG00000125753	0.358308	0.000790759	0.0175921	no	19:+:45506579-45526983	ENSG00000125753	7408	K7ENR7,K7EQD0,P50552,A0A024R0V4,A0A0S2Z4I7,K7ENL7,A0A0S2Z4N8,K7EIG8,K7EM16,A0A0S2Z4I9,A0A0S2Z4H6	VASP	vasodilator stimulated phosphoprotein [Source:HGNC Symbol%3BAcc:HGNC:12652]	60.9932	68.6664	61.7706	63.5697	83.9315	91.2847	82.4622	74.1665
ENSG00000145246	-0.522535107588641	0.00130021	0.0239123	no	4:+:47485275-47593486	ENSG00000145246	57205	Q6PEW3,H0Y8M7,Q9P241	ATP10D	ATPase phospholipid transporting 10D (putative) [Source:HGNC Symbol%3BAcc:HGNC:13549]	2.59213	2.55977	2.44857	1.97733	1.57704	1.57315	1.65096	1.48806
ENSG00000221883	1.39113	0.00166553	0.0273469	up	3:-:48917782-48918823	ENSG00000221883	646450	Q8N7S6	ARIH2OS	ARIH2 opposite strand lncRNA [Source:HGNC Symbol%3BAcc:HGNC:34425]	0.41102	0.75603	0.49335	0.43973	1.1445	1.81256	1.28642	0.94944
ENSG00000013563	0.763564	0.00121034	0.0228031	no	X:-:154401236-154412112	ENSG00000013563	1774	A6QRJ0,A3KQT1,E7EUJ0,E7ESG1,Q5HY40,P49184	DNASE1L1	deoxyribonuclease 1 like 1 [Source:HGNC Symbol%3BAcc:HGNC:2957]	4.84196	4.76638	4.5877	3.5168	7.4752	9.36292	7.87038	4.8308
ENSG00000237753	1.1013	0.00177455	0.028155	up	2:-:112641832-112645720	ENSG00000237753	-	-	-	novel transcript (FLJ42351)	0.56932	0.80824	0.53815	0.56848	1.29466	1.36062	1.78962	0.70397
ENSG00000269416	-0.849321482497339	0.00155064	0.0264712	no	19:-:23399233-23416075	ENSG00000269416	104472717	-	LINC01224	long intergenic non-protein coding RNA 1224 [Source:HGNC Symbol%3BAcc:HGNC:49676]	2.37739	2.23316	2.3197	2.39576	1.47987	0.87058	0.9935	1.63395
ENSG00000151233	-0.600105521947607	0.000974421	0.0200093	no	12:-:42081845-42144874	ENSG00000151233	283464	Q4G148	GXYLT1	glucoside xylosyltransferase 1 [Source:HGNC Symbol%3BAcc:HGNC:27482]	13.9974	11.0974	13.8776	13.0966	8.63546	7.27819	6.76773	11.8534
ENSG00000263624	2.23056	0.00134995	0.0243102	up	17:-:17167946-17185554	ENSG00000263624	-	-	-	novel transcript	0.29821	0.04923	0.1566	0.47856	0.8719	0.6929	1.13625	0.85094
ENSG00000163362	-0.760065686827014	0.00110569	0.0216734	no	1:+:200891048-200915742	ENSG00000163362	55765	Q3KP66,C9JAT8,E9PK29	INAVA	innate immunity activator [Source:HGNC Symbol%3BAcc:HGNC:25599]	8.94668	13.1954	9.51672	7.18175	6.95535	5.00772	4.15742	6.11259
ENSG00000122863	-0.43825583352388	0.000989974	0.020175	no	10:+:71964395-72013558	ENSG00000122863	9469	Q7LGC8	CHST3	carbohydrate sulfotransferase 3 [Source:HGNC Symbol%3BAcc:HGNC:1971]	12.1855	12.6896	12.4829	11.5073	9.0896	8.6986	7.42162	10.5748
ENSG00000267053	1.1509	0.00182881	0.0286183	up	19:+:36304564-36321274	ENSG00000267053	-	-	-	novel transcript	0.17485	0.41852	0.24485	0.32736	0.62483	0.66744	0.62458	0.40192
ENSG00000115604	-0.846502693326979	0.00162404	0.0270764	no	2:+:102311529-102398777	ENSG00000115604	8809	A0A089VKP9,Q86YL8,Q13478,A0A089VIW4,B7ZKV7	IL18R1	interleukin 18 receptor 1 [Source:HGNC Symbol%3BAcc:HGNC:5988]	2.05304	1.73717	1.65645	1.30914	0.8878	1.23205	0.88068	0.58195
ENSG00000203668	-0.518280769884622	0.00102959	0.0206664	no	1:-:241628851-241640369	ENSG00000203668	1122	P26374,A0A1B0GVX9,A0A1B0GUK6,A0A1B0GVA4	CHML	CHM like Rab escort protein [Source:HGNC Symbol%3BAcc:HGNC:1941]	10.4935	8.78834	9.29432	8.07902	6.63901	5.47529	5.40243	7.63163
ENSG00000212694	-0.692763665097815	0.00143827	0.0253724	no	12:-:121795267-121803906	ENSG00000212694	338799	-	LINC01089	long intergenic non-protein coding RNA 1089 [Source:HGNC Symbol%3BAcc:HGNC:27886]	2.30993	3.51979	4.01229	3.13661	2.00589	1.76937	1.90412	1.74641
ENSG00000124786	-0.491751662870341	0.00125375	0.0234353	no	6:-:8411435-8435561	ENSG00000124786	51000	Q9H1N7,A0A024R008,A0A3B3IRN3,A0A024QZW4	SLC35B3	solute carrier family 35 member B3 [Source:HGNC Symbol%3BAcc:HGNC:21601]	6.39436	5.8169	5.79779	6.03712	4.12467	4.1075	3.5494	4.57975
ENSG00000159917	-0.970056548446186	0.0015289	0.0262532	no	19:-:44228729-44305046	ENSG00000159917	9310	K7EL19,K7EKI9,K7ES94,Q14590,Q3KRA4,K7ESF8	ZNF235	zinc finger protein 235 [Source:HGNC Symbol%3BAcc:HGNC:12866]	1.88995	1.72013	1.73818	2.03289	1.12506	0.65106	0.60334	1.37981
ENSG00000144815	-0.568228027251725	0.00115699	0.0221778	no	3:+:101779202-101828231	ENSG00000144815	91775	Q969Y0,C9K0A9,A0A087WTR2	NXPE3	neurexophilin and PC-esterase domain family member 3 [Source:HGNC Symbol%3BAcc:HGNC:28238]	4.10731	3.90817	4.07638	3.80692	2.50497	2.34081	2.16536	3.52585
ENSG00000171488	-0.527472637927713	0.00110297	0.021661	no	1:+:89633072-89769903	ENSG00000171488	84230	E9PHY6,Q4G0W7,Q8TDW0	LRRC8C	leucine rich repeat containing 8 VRAC subunit C [Source:HGNC Symbol%3BAcc:HGNC:25075]	4.71766	3.91795	4.34641	3.69046	2.6905	2.49958	2.64956	3.52922
ENSG00000118197	0.795702	0.00127809	0.0236889	no	1:-:200623896-200669907	ENSG00000118197	83479	Q5T1V5,H0Y6Y1,H0Y7Z8,B7ZBU4,Q5T1W1,Q5T1V6,B7ZBU3	DDX59	DEAD-box helicase 59 [Source:HGNC Symbol%3BAcc:HGNC:25360]	2.87187	3.77885	3.30766	3.19121	5.78707	6.57607	6.71347	3.4178
ENSG00000143761	0.279366	0.000734738	0.0169399	no	1:+:228082660-228099212	ENSG00000143761	375	A0A024R3Q0,P84077	ARF1	ADP ribosylation factor 1 [Source:HGNC Symbol%3BAcc:HGNC:652]	118.824	105.868	108.502	123.512	141.229	143.502	136.562	149.54
ENSG00000176681	-0.854940743313223	0.00173154	0.0278168	no	17:+:46292733-46337794	ENSG00000176681	9884	E9PP10,A0A0G2JRB3,A8MUI5,A0A0G2JNC9,A0A0G2JQV0,A6NMS7	LRRC37A	leucine rich repeat containing 37A [Source:HGNC Symbol%3BAcc:HGNC:29069]	0.70531	1.01526	0.87904	0.70427	0.51325	0.40267	0.31353	0.47407
ENSG00000091073	0.514823	0.00128474	0.0237414	no	7:+:76461676-76505995	ENSG00000091073	113878	Q75MM6,C9JY61,C9JF39,C9JII1,C9JVC8,Q4FEB4,C9JS11,C9JLU8,C9IYX1,A0A0J9YXJ6,Q4FEB2,Q6P2H0,E7ET89,C9JEH4,H7C3B8,Q86UW9	DTX2	deltex E3 ubiquitin ligase 2 [Source:HGNC Symbol%3BAcc:HGNC:15973]	2.8638	3.3773	3.45382	2.77822	4.68323	4.68843	3.83758	3.85504
ENSG00000033327	0.666674	0.00134209	0.0242144	no	11:-:78215293-78418348	ENSG00000033327	9846	E9PJE2,E9PJ26,Q9UQC2	GAB2	GRB2 associated binding protein 2 [Source:HGNC Symbol%3BAcc:HGNC:14458]	1.63457	2.08407	1.83055	1.73908	2.8076	3.17441	3.13982	1.94126
ENSG00000170779	0.332417	0.000973983	0.0200093	no	14:-:105009573-105021083	ENSG00000170779	55038	A0A024R6P3,Q9BXL8	CDCA4	cell division cycle associated 4 [Source:HGNC Symbol%3BAcc:HGNC:14625]	31.3915	31.4877	30.8432	34.1991	40.0202	39.2978	37.7108	40.9124
ENSG00000087258	0.570133	0.00127857	0.0236889	no	16:+:56191390-56357444	ENSG00000087258	2775	A0A1W2PRE1,A0A6Q8PGR1,Q8N6I9,A0A1W2PRJ7,A0A1W2PPG6,H3BTM2,A0A1W2PS82,A0A1W2PQ24,H3BNR5,A0A087WTB6,A0A1W2PQK2,A0A1W2PP38,A0A1W2PP87,P09471	GNAO1	G protein subunit alpha o1 [Source:HGNC Symbol%3BAcc:HGNC:4389]	1.18962	1.21989	1.06399	0.98489	1.55267	1.77481	1.80186	1.27545
ENSG00000179841	-1.05849880786786	0.00174381	0.0278843	down	14:+:64465499-64474503	ENSG00000179841	9495	Q6PG46,P24588	AKAP5	A-kinase anchoring protein 5 [Source:HGNC Symbol%3BAcc:HGNC:375]	0.91221	0.83896	0.84686	0.61867	0.22226	0.28386	0.44998	0.53454
ENSG00000117899	-0.794443024268841	0.00113003	0.0218474	no	15:-:80946289-80989828	ENSG00000117899	23184	H0YLI4,Q14696	MESD	mesoderm development LRP chaperone [Source:HGNC Symbol%3BAcc:HGNC:13520]	8.39579	5.93391	7.04219	7.35786	3.94324	3.39155	2.92379	6.54156
ENSG00000218891	0.484383	0.00111301	0.0217147	no	19:-:55576774-55580848	ENSG00000218891	163033	K7EJF4,Q8NAF0	ZNF579	zinc finger protein 579 [Source:HGNC Symbol%3BAcc:HGNC:26646]	10.0068	13.5435	11.2647	10.2523	15.1945	16.259	16.0622	13.8651
ENSG00000276317	0.758086	0.00163185	0.0271142	no	20:-:62651272-62652186	ENSG00000276317	-	-	-	novel transcript%2C antisense to SLCO4A1	6.27778	9.77086	6.48868	10.6607	13.5961	12.7011	13.4785	11.0893
ENSG00000243943	-0.503154722400726	0.00140556	0.0249651	no	2:+:27582969-27623217	ENSG00000243943	84450	G3XAG1,Q96ME7	ZNF512	zinc finger protein 512 [Source:HGNC Symbol%3BAcc:HGNC:29380]	3.46242	3.80121	3.70949	3.31747	2.53421	2.34009	2.19876	2.48651
ENSG00000214013	-0.663637879554091	0.00152873	0.0262532	no	15:+:42273233-42356935	ENSG00000214013	2595	H3BN99,H3BRQ6,H3BMM3,Q2M2A3,E7EWB6,A0A0G2JLA2,Q8TET4,H3BMW3	GANC	glucosidase alpha%2C neutral C [Source:HGNC Symbol%3BAcc:HGNC:4139]	1.06683	0.96812	1.05592	1.05171	0.66411	0.52282	0.55333	0.74377
ENSG00000131019	-0.870339554205606	0.001324	0.0240903	no	6:-:150061053-150069121	ENSG00000131019	79465	Q9BZM4	ULBP3	UL16 binding protein 3 [Source:HGNC Symbol%3BAcc:HGNC:14895]	9.45973	7.46044	7.95232	7.36416	4.0634	3.153	3.35332	7.2767
ENSG00000165821	-0.684143106254932	0.00160909	0.0268901	no	14:-:21521080-21537216	ENSG00000165821	6297	Q9Y467,A0A0B4J2F7,F5H1G6,A0A087X1T9,H0YFS7,E7EW59,F5H433	SALL2	spalt like transcription factor 2 [Source:HGNC Symbol%3BAcc:HGNC:10526]	1.46622	2.11641	1.75479	1.41055	1.0191	1.13181	0.82283	0.91892
ENSG00000105339	0.77897	0.000865024	0.0185921	no	8:+:141117278-141195808	ENSG00000105339	22898	E5RJ42,H0YBK9,E9PF32,E5RI43,E5RIR7,H0YBH5,B3KRG7,H0YAW2,E5RHH2,H0YAY3,A2RUS2,E5RH95,L8E848	DENND3	DENN domain containing 3 [Source:HGNC Symbol%3BAcc:HGNC:29134]	10.5602	11.8616	10.1026	9.76529	19.9343	21.6119	23.0971	11.6881
ENSG00000132510	1.27713	0.001017	0.0205002	up	17:+:7834217-7854796	ENSG00000132510	23135	I3L0Z0,O15054	KDM6B	lysine demethylase 6B [Source:HGNC Symbol%3BAcc:HGNC:29012]	6.45604	10.3868	6.55455	6.2517	19.5212	23.7536	23.7868	8.14824
ENSG00000175482	0.707268	0.00163902	0.0271624	no	11:-:67350772-67356972	ENSG00000175482	57804	E9PL15,Q6NSD7,Q9Y2S7,A0A024R5D7,Q9HCU8	POLD4	DNA polymerase delta 4%2C accessory subunit [Source:HGNC Symbol%3BAcc:HGNC:14106]	1.56264	2.3811	1.59911	1.45745	2.75298	2.77296	3.03424	2.03892
ENSG00000147649	-0.411762105643643	0.000860757	0.0185689	no	8:+:97644184-97730260	ENSG00000147649	92140	A0A024R9D2,H0YBE0,H0YBJ8,Q86UE4,E5RJU9,H0YB56	MTDH	metadherin [Source:HGNC Symbol%3BAcc:HGNC:29608]	33.9399	28.0374	31.4931	30.4097	22.955	21.3579	20.4677	28.4029
ENSG00000177951	0.478199	0.00121609	0.0228707	no	11:-:167784-207428	ENSG00000177951	51272	B8ZZS0,E9PQJ6,A0A0C4DH16,H7BXT7,A0A024R208,Q9NYM9,E9PHY4	BET1L	Bet1 golgi vesicular membrane trafficking protein like [Source:HGNC Symbol%3BAcc:HGNC:19348]	6.43786	6.48604	6.27969	7.29367	9.17242	9.18291	9.70334	7.52261
ENSG00000004766	-0.504396985757931	0.00131765	0.0240624	no	7:+:93232340-93361123	ENSG00000004766	55610	Q96JG6,A0A3B3IRQ5,H0Y7Q2,F2Z3F0,F8WDT1,H7BZP1,C9JA29	VPS50	VPS50 subunit of EARP/GARPII complex [Source:HGNC Symbol%3BAcc:HGNC:25956]	2.56664	2.26953	2.30576	2.75276	1.58444	1.6189	1.65226	1.80204
ENSG00000145780	0.582534	0.00119155	0.0225533	no	5:-:115520908-115544775	ENSG00000145780	56929	Q96JP0	FEM1C	fem-1 homolog C [Source:HGNC Symbol%3BAcc:HGNC:16933]	4.40323	5.05258	4.88399	5.1359	7.27431	7.83891	8.21469	5.26073
ENSG00000162745	-1.24925443161678	0.00193221	0.029683	down	1:-:161983192-162023869	ENSG00000162745	25903	Q68BL8,H0YE85,H0YEW8,A0A024R8X7,F2Z3N3	OLFML2B	olfactomedin like 2B [Source:HGNC Symbol%3BAcc:HGNC:24558]	0.99891	1.07771	1.04912	0.43892	0.36507	0.2842	0.32284	0.3054
ENSG00000162994	-0.855701419841687	0.00175913	0.0280038	no	2:-:55172547-55232563	ENSG00000162994	130162	C9J143,E7EQP3,B5MC48,E7EVC5,Q8NHS4,H7C1D8	CLHC1	clathrin heavy chain linker domain containing 1 [Source:HGNC Symbol%3BAcc:HGNC:26453]	0.86589	1.04922	1.05453	0.93622	0.56558	0.31187	0.64054	0.5257
ENSG00000070404	0.592733	0.00119739	0.0226339	no	19:+:676392-683392	ENSG00000070404	10272	K7EM71,A0A024R1Y8,A0A087X1Q2,A0A087WTD3,O95633	FSTL3	follistatin like 3 [Source:HGNC Symbol%3BAcc:HGNC:3973]	8.83559	10.5893	9.02548	8.13625	14.627	14.4429	15.1802	9.91981
ENSG00000112378	-0.398579993283857	0.00106031	0.0210754	no	6:-:138088505-138107419	ENSG00000112378	64065	Q96FX8	PERP	p53 apoptosis effector related to PMP22 [Source:HGNC Symbol%3BAcc:HGNC:17637]	18.8884	18.6359	19.7461	16.3564	13.8631	14.2807	12.8416	13.8071
ENSG00000138785	0.677934	0.00144093	0.0253879	no	4:-:105682627-105895986	ENSG00000138785	57117	D6R9Y5,C9JDP3,A0A1B0GX90,C9J0M6,E9PGI3,A0A024RDK4,D6R9W3,Q96CB8,A0A087WXN4	INTS12	integrator complex subunit 12 [Source:HGNC Symbol%3BAcc:HGNC:25067]	2.65332	2.67463	2.85265	2.78826	3.97829	3.87721	5.62314	3.35998
ENSG00000140961	1.92889	0.00141922	0.0251608	up	16:+:83931311-83966332	ENSG00000140961	29948	Q9UJX0,H3BTF9,J3KRK7	OSGIN1	oxidative stress induced growth inhibitor 1 [Source:HGNC Symbol%3BAcc:HGNC:30093]	1.94845	1.49372	1.21396	1.91966	4.25917	9.74499	11.828	2.25115
ENSG00000186638	-0.630446445757067	0.00130474	0.0239531	no	9:-:34252380-34329268	ENSG00000186638	347240	Q5T7B8	KIF24	kinesin family member 24 [Source:HGNC Symbol%3BAcc:HGNC:19916]	4.01342	4.51757	4.22508	4.1321	3.28559	2.42611	1.86202	3.16169
ENSG00000006576	-0.593529385313856	0.00116122	0.022215	no	7:+:77798792-77957503	ENSG00000006576	57157	Q8N3S3,Q8WVD6	PHTF2	putative homeodomain transcription factor 2 [Source:HGNC Symbol%3BAcc:HGNC:13411]	6.04333	5.15856	6.86736	5.9052	3.5104	3.51628	3.41755	5.29045
ENSG00000087111	-0.431471212250466	0.0010289	0.0206664	no	17:-:28553383-28571794	ENSG00000087111	94005	H0Y2N5,Q96IR5,K7EN97,Q96S52,A0A024QZ14,Q9BVC1	PIGS	phosphatidylinositol glycan anchor biosynthesis class S [Source:HGNC Symbol%3BAcc:HGNC:14937]	17.1227	15.6656	17.6894	15.868	11.9297	11.219	10.6628	14.8963
ENSG00000083642	-0.394552090867368	0.00114332	0.0219755	no	13:+:32586452-32778019	ENSG00000083642	23047	A9IYQ1,Q9NTI5	PDS5B	PDS5 cohesin associated factor B [Source:HGNC Symbol%3BAcc:HGNC:20418]	3.75814	4.04852	4.11272	4.20429	3.19236	2.85985	2.69591	3.25683
ENSG00000213654	1.64307	0.00166224	0.0273378	up	6:-:32190766-32195523	ENSG00000213654	63940	Q9Y4H5,E9PIE9,E9PIP3,Q9Y4H4	GPSM3	G protein signaling modulator 3 [Source:HGNC Symbol%3BAcc:HGNC:13945]	0.20027	0.1653	0.14023	0.28568	0.68314	0.83095	0.41334	0.47623
ENSG00000114784	0.736329	0.00125961	0.0234835	no	3:+:40309707-40312424	ENSG00000114784	10289	Q6FG85,O60739	EIF1B	eukaryotic translation initiation factor 1B [Source:HGNC Symbol%3BAcc:HGNC:30792]	11.5306	11.5809	12.0422	11.7815	17.6139	22.7704	24.0958	12.6926
ENSG00000101187	0.725251	0.000743732	0.0170509	no	20:+:62642503-62685785	ENSG00000101187	28231	Q96BD0,E1P5H9,A0A0A0MT51	SLCO4A1	solute carrier organic anion transporter family member 4A1 [Source:HGNC Symbol%3BAcc:HGNC:10953]	97.1177	126.588	127.761	80.0375	191.525	221.2	208.296	131.686
ENSG00000168496	-1.10423502005422	0.00102922	0.0206664	down	11:+:61792911-61797238	ENSG00000168496	2237	I3L3E9,Q6FHX6,B4DWZ4,P39748,F5H1Y3	FEN1	flap structure-specific endonuclease 1 [Source:HGNC Symbol%3BAcc:HGNC:3650]	66.7784	52.9346	58.2657	66.9757	31.8489	18.2942	17.2614	60.1542
ENSG00000198938	-0.448984418313223	0.000481783	0.01339	no	MT:+:9207-9990	ENSG00000198938	-	P00414	MT-CO3	mitochondrially encoded cytochrome c oxidase III [Source:HGNC Symbol%3BAcc:HGNC:7422]	9192.03	8196.49	10249.7	6369.35	5498.75	5476.37	6023.31	6082.19
ENSG00000087074	2.37608	0.00104776	0.0209135	up	19:+:48872421-48876058	ENSG00000087074	23645	M0QXL1,O75807	PPP1R15A	protein phosphatase 1 regulatory subunit 15A [Source:HGNC Symbol%3BAcc:HGNC:14375]	12.0371	20.1272	13.1453	10.8917	93.4211	122.228	130.175	17.43
ENSG00000226332	-0.79764323496964	0.00183108	0.0286381	no	20:-:62305432-62306325	ENSG00000226332	-	-	-	novel transcript	8.8945	8.89854	8.11493	8.07397	4.02777	4.47323	4.02228	5.8964
ENSG00000271643	-0.810794045192678	0.00169206	0.0275194	no	3:-:33793644-33798539	ENSG00000271643	105377023	-	PDCD6IP-DT	PDCD6IP divergent transcript [Source:HGNC Symbol%3BAcc:HGNC:55244]	1.85281	1.8887	2.17321	2.11245	0.96217	1.11777	0.82448	1.45359
ENSG00000132359	0.989883	0.0019406	0.0297639	no	17:+:2755705-3037741	ENSG00000132359	23108	Q684P5,A0A1B0GV05	RAP1GAP2	RAP1 GTPase activating protein 2 [Source:HGNC Symbol%3BAcc:HGNC:29176]	0.35742	0.37814	0.23035	0.17381	0.46708	0.61475	0.54164	0.41722
ENSG00000141391	0.579201	0.00156867	0.026606	no	18:+:12407896-12432238	ENSG00000141391	10650	K7EQM5,K7ELB4,K7EPM9,K7EP78,K7ENN4,Q96N28	PRELID3A	PRELI domain containing 3A [Source:HGNC Symbol%3BAcc:HGNC:24639]	3.51868	3.43922	2.82029	2.89764	4.46706	4.88694	4.65272	3.83122
ENSG00000010318	0.59433	0.00156426	0.026606	no	3:+:52410660-52423641	ENSG00000010318	51533	A0A087X0X8,Q9BWX1,H7C4N0,A0A024R336,H7C5Q8	PHF7	PHD finger protein 7 [Source:HGNC Symbol%3BAcc:HGNC:18458]	2.41896	2.93628	2.31133	2.43226	3.59827	4.36475	3.37832	3.06198
ENSG00000134247	-0.71701768798983	0.00138572	0.0247823	no	1:+:116909916-116990353	ENSG00000134247	5738	A0A024R0J4,Q4QQP8,Q9P2B2,A4QPA1,Q1WWL2	PTGFRN	prostaglandin F2 receptor inhibitor [Source:HGNC Symbol%3BAcc:HGNC:9601]	3.35717	3.96957	4.15979	3.32934	2.67446	1.90627	1.50012	2.77161
ENSG00000124422	-0.362426430943794	0.000801488	0.0177065	no	17:-:20999596-21043760	ENSG00000124422	23326	K7ERX6,K7ESK0,J3QS30,J3QRV6,Q9UPT9	USP22	ubiquitin specific peptidase 22 [Source:HGNC Symbol%3BAcc:HGNC:12621]	60.732	66.5454	62.372	70.093	55.8978	47.8719	45.9053	59.8437
ENSG00000205352	0.369401	0.0010669	0.0211475	no	12:+:53441678-53446645	ENSG00000205352	54458	Q9NZ81,F8W1R5,F8VZP4,A0A024RB45,F8VWB5,F8VU40,F8VRX0,F8VP70	PRR13	proline rich 13 [Source:HGNC Symbol%3BAcc:HGNC:24528]	26.0853	22.7461	24.0743	27.8841	32.1791	30.8079	32.5453	31.4673
ENSG00000100575	0.568584	0.0014329	0.0252933	no	14:-:58408495-58427531	ENSG00000100575	26520	A0A024R648,G3V2F3,G3V502,A0A1W2PQS5,Q9Y5J7,A0A1W2PRH9	TIMM9	translocase of inner mitochondrial membrane 9 [Source:HGNC Symbol%3BAcc:HGNC:11819]	9.72194	8.38801	9.89296	10.4934	12.97	14.2848	14.5701	11.713
ENSG00000006634	0.449122	0.0012552	0.023446	no	7:+:87876216-87909553	ENSG00000006634	10926	B7Z8C6,B4DXK0,Q9UBU7,F8WF77	DBF4	DBF4 zinc finger [Source:HGNC Symbol%3BAcc:HGNC:17364]	5.96522	5.86868	5.53787	6.83771	8.04562	8.03499	8.49789	7.19363
ENSG00000168140	-0.704686880350268	0.00179735	0.0283532	no	16:+:4371848-4383538	ENSG00000168140	114990	Q6EMK4	VASN	vasorin [Source:HGNC Symbol%3BAcc:HGNC:18517]	2.82452	2.30259	2.53293	2.23148	1.56694	1.3414	1.30386	1.42594
ENSG00000287287	1.24735	0.00202837	0.0306165	up	9:-:35491133-35491969	ENSG00000287287	-	-	-	novel transcript%2C antisense to RUSC2	1.01511	1.55382	1.74459	1.77711	3.59749	4.59467	3.42825	2.01883
ENSG00000280206	0.752557	0.00164671	0.027216	no	16:+:15701237-15702118	ENSG00000280206	-	-	-	novel transcript	9.01796	6.18358	7.64987	8.08934	11.6282	12.7101	14.537	9.56719
ENSG00000148926	-1.22825981800219	0.00109031	0.0214719	down	11:+:10305073-10307397	ENSG00000148926	133	E9PML4,E9PQT2,P35318,E9PQE6,E9PL83	ADM	adrenomedullin [Source:HGNC Symbol%3BAcc:HGNC:259]	58.5519	34.3004	39.4121	76.7182	23.7231	14.3863	13.3606	40.799
ENSG00000280445	-2.53028307010422	0.00117681	0.0223925	down	22:-:27414462-27419713	ENSG00000280445	-	-	-	novel transcript	0.64465	0.69654	0.49241	0.68968	0	0.05836	0.27912	0.11148
ENSG00000281398	-0.878199909624339	0.00125328	0.0234353	no	5:+:139274102-139284899	ENSG00000281398	724102	-	SNHG4	small nucleolar RNA host gene 4 [Source:HGNC Symbol%3BAcc:HGNC:32964]	10.5829	8.81392	10.022	12.3912	5.81741	4.38979	3.70365	9.6883
ENSG00000138835	1.41917	0.00189329	0.0292742	up	9:+:113444731-113597743	ENSG00000138835	5998	A0A024R841,A0A024R833,Q5VXC0,C9J6G2,A0A024R831,H7BXY1,A0A087WUY2,C9J582,H7C539,Q8WVE9,P49796	RGS3	regulator of G protein signaling 3 [Source:HGNC Symbol%3BAcc:HGNC:9999]	0.14638	0.21967	0.27021	0.17559	0.57497	0.68024	0.71408	0.21096
ENSG00000169100	0.301845	0.000915189	0.0192642	no	X:-:1386152-1392113	ENSG00000169100	-	Q6I9V5,P12236	SLC25A6	solute carrier family 25 member 6 [Source:HGNC Symbol%3BAcc:HGNC:10992]	116.063	131.187	111.057	127.205	149.321	149.195	142.117	154.837
ENSG00000230002	0.848548	0.00190918	0.029472	no	2:+:73456764-73459482	ENSG00000230002	100874291	-	ALMS1-IT1	ALMS1 intronic transcript 1 [Source:HGNC Symbol%3BAcc:HGNC:41305]	1.56955	1.26668	1.58739	1.4926	2.46445	2.92326	2.90709	1.76935
ENSG00000267432	0.543864	0.00162784	0.0271082	no	17:+:78484882-78503056	ENSG00000267432	100996295	-	DNAH17-AS1	DNAH17 antisense RNA 1 [Source:HGNC Symbol%3BAcc:HGNC:48594]	1.05447	1.13935	1.04875	0.97429	1.65829	1.37617	1.34686	1.37528
ENSG00000213018	1.92747	0.00206582	0.0309851	up	X:-:71420083-71420514	ENSG00000213018	100420758	-	PABPN1P1	PABPN1 pseudogene 1 [Source:HGNC Symbol%3BAcc:HGNC:54988]	1.84117	3.08606	2.08246	1.21216	7.72961	8.88495	13.221	2.5595
ENSG00000165802	0.313588	0.000964602	0.0199367	no	9:-:137447570-137459334	ENSG00000165802	26012	A0A1B0GUJ1,Q6X4W1	NSMF	NMDA receptor synaptonuclear signaling and neuronal migration factor [Source:HGNC Symbol%3BAcc:HGNC:29843]	27.934	31.1318	27.0371	31.7496	35.4374	35.9106	36.2251	38.2678
ENSG00000166147	-0.587103359071234	0.00148072	0.0259111	no	15:-:48408313-48645721	ENSG00000166147	2200	A0A1B1PFX5,Q75N88,L8E775,H0YN80,H0YND0,P35555,L8E6V0,A0A6I8PL22,F6U495,Q75N89	FBN1	fibrillin 1 [Source:HGNC Symbol%3BAcc:HGNC:3603]	0.93798	1.22343	1.17591	0.80209	0.73389	0.62488	0.60404	0.62829
[truncated: 13,840 more rows]
